# Supplementary material for: Loss of TET2 and TET3 in regulatory T cells unleashes effector function
Source: Nat Commun. 2019 May 1;10:2011. doi: 10.1038/s41467-019-09541-y (PMC6494907; doi:10.1038/s41467-019-09541-y)
Supplement: Supplementary file 4 — Supplementary Data 1 [file 41467_2019_9541_MOESM4_ESM.xlsx]

## Sheet: Supplementary Data 1
Supplementary Data 1. Altered Treg signature genes in 14 week-old Tet2/3 DKO Tregs
Pooled spleen and pLNs
Gene name	Log2 fold change	P value	Ajusted P value
Myo10	2.76841	0.00186653	0.0174643
Nrn1	2.63868	6.35e-06	0.000347071
Plcb4	2.57976	1.14e-07	1.37e-05
Nr4a2	2.49815	6.02e-05	0.00177634
Ntrk3	2.14537	3.57e-07	3.52e-05
Abhd15	2.11774	3.72e-05	0.00127472
Hipk2	2.08607	2.2e-07	2.34e-05
Spnb2	1.80341	9.54e-06	0.000475831
Hivep3	1.6843	0.000616962	0.00854808
Appl2	1.65959	1.68e-06	0.000127616
Larp1b	1.62955	4.29e-06	0.000257614
Alcam	1.54498	0.0012578	0.0134223
Ahnak	1.35543	0.00222729	0.0196519
Pde3b	1.28639	6.96e-05	0.0019744
E130308A19Rik	1.24607	0.00662018	0.0398094
Naip5	1.23843	4.08e-09	7.73e-07
C230081A13Rik	1.23309	0.000557288	0.00803718
Matn2	1.22285	0.00190413	0.0176952
Clip1	1.12961	0.00174207	0.0166326
Foxp3	1.06535	3.84e-05	0.00129309
Cdcp1	1.05862	0.00414281	0.0292617
Bcl9	1.04281	0.00354374	0.0265436
Itih5	1.0387	0.0040392	0.0288364
Serpinb6b	1.02104	1.33e-09	2.95e-07
Lyst	0.979732	0.00785022	0.0445929
Pim2	0.946151	2.34e-06	0.000164673
Cst7	0.882681	0.000187399	0.00400229
Ppic	0.88246	0.00220428	0.0195109
Slc12a2	0.839348	0.00230692	0.020123
Slc35d1	0.733307	0.00366019	0.0270093
Zfp467	0.712008	0.000227971	0.00456812
Sema4f	0.706517	3.23e-08	4.68e-06
Acot7	0.669009	0.000914661	0.0109846
St3gal2	0.652301	0.00372603	0.0273748
Gramd1a	0.622905	0.000227039	0.00456812
Gsn	0.591323	0.000575115	0.00813917
Emb	-0.591334	3.56e-17	4.09e-14
Gimap7	-0.594301	0.000108973	0.00270985
Ptger4	-0.668255	0.0033428	0.0255143
Tmem64	-0.677644	0.00282833	0.0229872
Mbnl3	-0.691434	0.00016253	0.00359991
Trim59	-0.709236	0.00106821	0.0121032
Tnfsf11	-0.710188	0.00109359	0.012237
Lysmd2	-0.740425	0.00596219	0.0371629
Gpr83	-0.822079	0.00364964	0.0269875
Slc14a1	-0.848551	0.00105836	0.0120892
A130040M12Rik	-0.858227	0.00117292	0.01284
1190002H23Rik	-0.864529	0.00117986	0.0128714
Sh3bgrl2	-0.873617	2.51e-06	0.000175227
2010111I01Rik	-0.906275	0.000209654	0.00434524
C030044B11Rik	-0.910309	6.41e-06	0.000348578
Iigp1	-0.917395	0.00804839	0.0453715
F2rl1	-0.950317	0.000351461	0.0059386
Cish	-0.964764	0.00132239	0.0138376
Slamf1	-0.972861	2.79e-10	7.03e-08
2510009E07Rik	-0.989672	0.000697348	0.00921246
Gata1	-1.06575	0.00160467	0.0157375
She	-1.07963	0.00100413	0.0117571
B930041F14Rik	-1.10526	0.00162328	0.015883
Sgms1	-1.20146	2.54e-05	0.00100671
Nrp1	-1.21649	9.21e-06	0.000463642
Tgfbr3	-1.2466	6.84e-06	0.000367445
Ppm1l	-1.29239	0.0016102	0.0157794
Socs2	-1.3093	0.000451516	0.00697993
Cpe	-1.38486	0.000121232	0.00292579
Ecm1	-1.38972	6.92e-13	3.36e-10
Tmcc3	-1.41235	0.0030656	0.02409
Sema4a	-1.41474	0.000474356	0.00723028
Xdh	-1.55202	7.64e-11	2.14e-08
Gbp1	-1.70627	3.04e-13	1.53e-10
March3'	-1.87045	1.07e-06	8.77e-05
Klrg1	-2.14731	4.54e-10	1.12e-07
Dapl1	-2.18586	2.95e-05	0.00111963
Prg4	-2.4506	1.09e-09	2.51e-07
Dnahc7b	-3.36027	3.42e-14	2.16e-11
Il1rl1	-4.0124	2.51e-49	3.17e-45
mLNs
Gene name	Log2 fold change	P value	Ajusted P value
Nrn1	4.498	5.46486e-10	2.50639e-08
Ntrk3	4.22191	1.25313e-10	6.68129e-09
Pou2af1	3.10273	1.20349e-20	5.31029e-18
Appl2	2.61476	6.75066e-12	4.90804e-10
Alcam	2.38399	0.000108371	0.000949803
Abhd15	2.36736	2.16964e-12	1.73517e-10
Bhlhe40	2.174	2.51845e-06	3.88734e-05
Klrd1	2.11987	0.0032879	0.0154053
Sestd1	2.04948	2.93101e-09	1.10962e-07
Gem	2.02093	8.38176e-05	0.000764619
Pmaip1	2.01822	5.65276e-07	1.12144e-05
Nr4a2	1.86196	4.40368e-07	9.05941e-06
Eea1	1.76764	1.57388e-07	3.67506e-06
Hmgn3	1.71043	1.70711e-16	3.26033e-14
Cst7	1.68975	0.00338202	0.0157311
Cd81	1.65758	0.000849303	0.00517016
Odc1	1.51725	1.14153e-85	1.4607e-81
Tgm2	1.4564	0.000979965	0.00580744
Sema4f	1.44128	1.62696e-06	2.71075e-05
Melk	1.26324	4.94116e-07	9.98902e-06
Plcb4	1.26163	0.0071972	0.0285701
Stx11	1.25894	8.18196e-08	2.02507e-06
Slc12a2	1.22931	0.000271488	0.00201623
Pim2	1.21837	4.14569e-06	5.98739e-05
Serpinb6b	1.20026	8.88986e-08	2.17921e-06
Id2	1.19684	0.0130278	0.0459493
Myo10	1.17635	0.0103362	0.038135
E130308A19Rik	1.16428	1.36052e-06	2.32123e-05
Gabarapl1	1.14142	0.000377078	0.00262948
Larp1b	1.1176	3.26913e-06	4.89481e-05
Phlpp1	1.1112	0.00139246	0.00771671
Gsn	1.08711	9.63274e-13	8.21737e-11
Otud1	1.07457	3.45179e-06	5.13595e-05
Cdk6	1.05633	0.000274941	0.00203597
Sla	1.04951	8.45578e-05	0.000770656
Itgb8	1.02594	0.0018247	0.00963637
Hipk2	1.01617	9.8305e-06	0.000126043
6330403K07Rik	1.01203	0.0118481	0.0424555
Tnfrsf9	0.964459	0.000120865	0.00104147
Zc3h12d	0.954859	8.81924e-09	2.87885e-07
Hivep3	0.947121	0.00112192	0.00645505
Frmd4b	0.943262	0.007242	0.0286989
Gpr174	0.909047	1.08149e-05	0.000136476
Laptm4b	0.882291	0.00428646	0.0189988
Wwox	0.838668	0.000157111	0.00128954
Apol7b	0.81464	0.00541462	0.0229574
Pole2	0.738508	0.000296098	0.00216507
Anxa4	0.724126	0.000603153	0.00390189
Klhdc2	0.699116	1.01473e-07	2.47323e-06
Acot7	0.652146	0.00019438	0.00153441
Myo1e	0.650157	0.0017729	0.00939767
AW112010	-0.596034	0.00272403	0.0132485
Chchd10	-0.605861	0.00845815	0.0324274
Ahcyl2	-0.608863	2.45189e-10	1.20208e-08
Slc22a5	-0.611164	0.00645772	0.0262494
Gfi1	-0.636665	0.0018429	0.00972443
Kcnk6	-0.644339	0.00675209	0.0271868
Lrig1	-0.655322	3.76178e-07	8.02262e-06
Slc14a1	-0.673253	1.21194e-07	2.8987e-06
Phlda1	-0.679965	0.00915288	0.0346434
Rora	-0.680175	0.0138061	0.0481502
Rhoq	-0.708983	0.00968103	0.03619
Ugcg	-0.712216	0.0066716	0.0269305
Dennd5a	-0.718087	0.00474458	0.0206572
Pik3r5	-0.761244	0.00156567	0.0085021
Tgfbr2	-0.769432	0.00361588	0.0166196
Mbnl3	-0.775635	7.45153e-12	5.26794e-10
Scml4	-0.788771	2.53557e-08	7.30324e-07
Frmd6	-0.801394	3.13182e-05	0.000334977
Adam19	-0.824237	0.000254635	0.00190991
Cyth3	-0.825218	8.76603e-29	1.60243e-25
Trim59	-0.845242	8.21437e-05	0.00075133
Swap70	-0.869779	0.00116035	0.00663149
Lef1	-0.871392	0.00353377	0.0163066
Sgk1	-0.889064	0.00782476	0.0304391
1110032F04Rik	-0.909584	1.0453e-14	1.42294e-12
Eno3	-0.936834	6.31804e-06	8.58233e-05
Mboat1	-0.957043	0.00278877	0.0134834
Add3	-0.963034	1.96756e-06	3.15521e-05
Ikzf3	-0.985054	1.59912e-09	6.3945e-08
Ift80	-1.02546	1.22347e-05	0.000151408
Gpr183	-1.02695	1.51083e-07	3.54076e-06
Rgs1	-1.03236	0.00026351	0.00196841
B930041F14Rik	-1.04778	0.000366738	0.00256857
Igf2r	-1.06127	0.000465448	0.00314294
Ptger4	-1.07721	1.6762e-11	1.07782e-09
Pros1	-1.0816	2.08299e-05	0.000236713
Il2ra	-1.11224	8.13872e-06	0.000106704
2510009E07Rik	-1.12146	0.0123797	0.0440517
St8sia1	-1.13182	2.88828e-05	0.000312413
Tgfbr1	-1.14614	3.62074e-13	3.45754e-11
Maml2	-1.14834	2.30883e-08	6.70706e-07
Arrdc4	-1.14897	0.000974484	0.00578363
Arhgap20	-1.17187	0.0128978	0.0455785
Atp6v0a1	-1.19457	5.55215e-09	1.92535e-07
Usp27x	-1.2259	0.00316551	0.0149413
Capn3	-1.25745	0.000505556	0.00336757
2010111I01Rik	-1.26626	1.6379e-09	6.50889e-08
Tgfbr3	-1.2664	0.00950883	0.0357657
Themis	-1.29106	1.2542e-05	0.000154612
Als2cl	-1.30652	0.00294776	0.0141219
Ahr	-1.32989	3.70411e-06	5.43552e-05
Slamf1	-1.35158	8.96376e-16	1.55e-13
Gata1	-1.39619	0.00064545	0.00411519
Gpr83	-1.4062	3.90734e-09	1.43671e-07
Ikzf4	-1.42119	3.38707e-13	3.28341e-11
Lta	-1.452	9.64187e-06	0.000123749
Ebi3	-1.46504	0.0100617	0.0372754
Specc1	-0.260418	0.0561968	0.140065
Plagl1	-1.59279	1.61838e-05	0.000190864
Entpd1	-1.62144	0.000323886	0.00233227
Rnase4	-1.63829	1.46079e-05	0.000174857
Rapgef4	-1.6398	3.83116e-05	0.000397919
Ggt5	-1.65032	0.00816921	0.0315239
Nrp1	-1.67274	5.9205e-16	1.0522e-13
Tmie	-1.7335	0.000110037	0.000961771
Ecm1	-1.73491	1.20847e-23	1.18951e-20
Camk2n1	-1.76192	2.34682e-06	3.65942e-05
Igfbp4	-1.85805	0.00115848	0.00662668
Cish	-1.88568	6.55714e-19	2.3307e-16
She	-1.92724	5.31832e-07	1.06667e-05
Sema4a	-1.99857	5.61429e-07	1.11721e-05
Ppm1l	-2.04275	3.55565e-09	1.3205e-07
Tmcc3	-2.17301	6.02543e-10	2.72443e-08
Lypd6b	-2.17684	0.00175895	0.00933922
Slc22a2	-0.204794	0.628391	0.759937
Ddc	-2.43124	1.9355e-08	5.78661e-07
Socs2	-2.57931	9.11959e-17	1.85229e-14
Prg4	-2.75429	1.72888e-05	0.000202034
Adh1	-3.15735	2.00715e-08	5.95904e-07
Il1rl1	-3.42111	5.18431e-13	4.70485e-11
Klrg1	-3.59813	6.21504e-17	1.34793e-14
Epas1	-3.79627	1.12453e-35	2.87791e-32
