# Supplementary material for: Loss of TET2 and TET3 in regulatory T cells unleashes effector function
Source: Nat Commun. 2019 May 1;10:2011. doi: 10.1038/s41467-019-09541-y (PMC6494907; doi:10.1038/s41467-019-09541-y)
Supplement: Supplementary file 5 — Supplementary Data 2 [file 41467_2019_9541_MOESM5_ESM.xlsx]

## Sheet: Supplementary Data 2
Supplementary Data 2. Differentially expressed genes involved in different pathways
(pooled spleen and pLNs)
Category 1: genes invovled in DNA damage, DNA repair and Cell cycle
DNA Double-Strand Break Repair by Homologous Recombination
Gene name	Log2 fold change	P value	Ajusted P value
Lig1	1.1035	0.00348416	0.0262982
Gen1	1.46031	0.000210606	0.00435782
Pola1	0.779009	0.00255452	0.0214954
Atrx	1.15897	0.000536441	0.00786406
Abl1	0.66823	0.00313404	0.024431
Brca1	1.81338	0.000337358	0.00575424
Rad50	1.43467	0.00305857	0.02409
Atm	0.601039	0.000560093	0.00804266
Cell Cycle: G2/M DNA Damage Checkpoint Regulation
Gene name	Log2 fold change	P value	Ajusted P value
Cdkn2a	2.63588	7.3847e-05	0.00206673
Prkdc	0.744169	0.00103374	0.0119271
Cdkn1a	1.64902	2.57231e-07	2.64977e-05
Abl1	0.66823	0.00313404	0.024431
Top2a	1.19424	0.000333429	0.00571037
Ccnb2	1.20953	0.000127035	0.00304836
Plk1	1.32776	0.000380058	0.00626253
Hipk2	2.08607	2.1991e-07	2.3419e-05
Brca1	1.81338	0.000337358	0.00575424
Prkcz	0.719248	4.90214e-06	0.000286328
Ccnb1	0.752383	0.00866237	0.0477452
Ep300	0.981901	0.00228821	0.0199887
Atm	0.601039	0.000560093	0.00804266
Role of BRCA1 in DNA Damage Response
Gene name	Log2 fold change	P value	Ajusted P value
Fancm	1.01553	0.00249869	0.0212623
Ifng	-1.73764	0.000625077	0.00857856
Arid1a	1.28249	0.000672531	0.00903052
Rbbp8	1.31847	0.00106666	0.0121028
Plk1	1.32776	0.000380058	0.00626253
Rfc1	1.54071	0.000698337	0.00921246
Rad50	1.43467	0.00305857	0.02409
Smarca4	1.50842	0.000307002	0.00540444
Smarca2	1.01806	0.00529503	0.034385
Cdkn1a	1.64902	2.57231e-07	2.64977e-05
E2f7	2.03019	0.00265106	0.0219951
Smarcc2	0.825935	0.00477155	0.0321551
Smarcc1	1.09079	0.00101694	0.0118412
Stat1	-0.638493	0.00356441	0.0265741
Brca1	1.81338	0.000337358	0.00575424
E2f8	1.60312	0.00863634	0.0476641
Atm	0.601039	0.000560093	0.00804266
Cyclins and Cell Cycle Regulation
Gene name	Log2 fold change	P value	Ajusted P value
Cdkn2a	2.63588	7.3847e-05	0.00206673
Hdac4	1.05947	0.00657654	0.0396793
Ppp2r5b	0.752738	0.00356303	0.0265741
Abl1	0.66823	0.00313404	0.024431
Ccnb2	1.20953	0.000127035	0.00304836
Ccnd1	2.94836	0.00796665	0.0450482
Ccnb1	0.752383	0.00866237	0.0477452
Hdac5	0.96648	0.000183521	0.00395966
Ccne1	0.873249	0.000365865	0.00610032
Cdkn1a	1.64902	2.57231e-07	2.64977e-05
Ppm1l	-1.29239	0.0016102	0.0157794
E2f7	2.03019	0.00265106	0.0219951
Tgfb3	2.32137	0.00132475	0.0138419
Cdkn1b	-0.759807	0.000214003	0.00440213
E2f8	1.60312	0.00863634	0.0476641
Atm	0.601039	0.000560093	0.00804266
ATM Signaling
Gene name	Log2 fold change	P value	Ajusted P value
Smc3	0.853753	0.00363285	0.0269095
Crebbp	1.38121	0.000478979	0.00727518
Ppp2r5b	0.752738	0.00356303	0.0265741
Abl1	0.66823	0.00313404	0.024431
Rbbp8	1.31847	0.00106666	0.0121028
Ccnb2	1.20953	0.000127035	0.00304836
Rad50	1.43467	0.00305857	0.02409
Ccnb1	0.752383	0.00866237	0.0477452
Smc1a	1.1886	0.00103851	0.0119382
Ep300	0.981901	0.00228821	0.0199887
Herc2	0.914716	0.000347557	0.00589632
Smc2	1.09796	0.000405863	0.00653418
Trrap	1.52289	2.07895e-06	0.000153306
Cdkn1a	1.64902	2.57231e-07	2.64977e-05
Ppm1l	-1.29239	0.0016102	0.0157794
Trp53bp1	0.989822	0.00017078	0.00373585
Brca1	1.81338	0.000337358	0.00575424
Atm	0.601039	0.000560093	0.00804266
Category 2: genes implicated in immune cell function
Fcγ Receptor-mediated Phagocytosis in Macrophages and Monocytes
Gene name	Log2 fold change	P value	Ajusted P value
Src	-0.947931	2.16905e-05	0.000883155
Gab2	3.49423	0.000198153	0.00415842
Ptk2b	0.797102	0.00401988	0.0287859
Arpc1b	0.674413	4.89106e-06	0.000286328
Crk	-0.646889	3.24799e-06	0.000211945
Tln1	1.63213	0.000109705	0.00271984
Nck1	-0.77615	0.000258716	0.0048885
Fyb	0.789944	0.00745977	0.0431716
Prkcz	0.719248	4.90214e-06	0.000286328
Pld1	3.93327	2.40983e-08	3.57845e-06
Inpp5d	0.616238	0.00090973	0.0109462
Pik3r3	1.37872	0.000256468	0.00486057
Pld4	3.31383	0.00222134	0.0196343
Myo5a	1.12832	0.00731607	0.0427218
Arf6	-0.591407	3.11107e-06	0.000206673
Yes1	2.99163	8.07804e-05	0.00221174
Gpld1	-3.40358	1.52177e-11	5.3355e-09
Lyn	2.11678	0.000713138	0.00927961
Pik3r2	0.931141	0.000668464	0.00899505
Prkcb	1.44786	3.54987e-05	0.00124405
Antigen Presentation Pathway
Gene name	Log2 fold change	P value	Ajusted P value
H2-M3	-0.655247	0.000557801	0.00803718
Psmb9'	-0.601844	0.00679396	0.040507
Ifng'	-1.73764	0.000625077	0.00857856
H2-DMa	-0.993192	0.00096309	0.011404
Gm8909	-0.704093	0.00180256	0.0170427
H2-DMb1	1.64573	0.000373988	0.00618806
H2-Aa	2.90512	7.09865e-23	1.79198e-19
Psmb8'	-0.604033	0.00288917	0.0232999
H2-Ab1	2.7873	1.45538e-13	8.34991e-11
Cd74'	1.09097	3.06825e-06	0.000204907
Tap1'	-0.585703	0.000440925	0.00689635
H2-Eb1	2.70281	1.41776e-16	1.47475e-13
Th1 and Th2 Activation Pathway
Gene name	Log2 fold change	P value	Ajusted P value
Cd247	-0.719381	0.000856276	0.0105753
Tnfsf4	1.91437	2.92064e-05	0.00111516
Chd4	1.34243	0.000179592	0.00389958
Gm8909	-0.704093	0.00180256	0.0170427
Il1rl1	-4.0124	2.50846e-49	3.16618e-45
Tgfbr3	-1.2466	6.84119e-06	0.000367445
Havcr2	2.07548	3.70913e-05	0.00127472
H2-Aa	2.90512	7.09865e-23	1.79198e-19
Cxcr3	-0.920601	0.00132325	0.0138376
H2-Ab1	2.7873	1.45538e-13	8.34991e-11
Il18r1	-1.97903	1.84756e-10	4.75916e-08
H2-DMa	-0.993192	0.00096309	0.011404
H2-DMb1	1.64573	0.000373988	0.00618806
Pik3r2	0.931141	0.000668464	0.00899505
Stat1	-0.638493	0.00356441	0.0265741
Atm	0.601039	0.000560093	0.00804266
Klrc1	5.92392	0.000105629	0.0026665
Runx3	1.11893	3.81988e-05	0.00129261
Ifng	-1.73764	0.000625077	0.00857856
Tnfsf11	-0.710188	0.00109359	0.012237
Il12rb2	2.99079	0.000105422	0.0026665
Irf1	-0.618903	0.000149099	0.00337869
Pik3r3	1.37872	0.000256468	0.00486057
Il17rb	-1.91425	0.000267449	0.00497192
S1pr1	-0.88967	0.00307111	0.0240917
Il10rb	-0.616373	0.000164495	0.00362982
Nfatc2	0.653196	0.00127427	0.0134935
Jag1	3.25585	3.45671e-08	4.95802e-06
H2-Eb1	2.70281	1.41776e-16	1.47475e-13
Th1 Pathway
Gene name	Log2 fold change	P value	Ajusted P value
Cd247	-0.719381	0.000856276	0.0105753
Runx3	1.11893	3.81988e-05	0.00129261
Ifng	-1.73764	0.000625077	0.00857856
Tnfsf11	-0.710188	0.00109359	0.012237
Gm8909	-0.704093	0.00180256	0.0170427
Havcr2	2.07548	3.70913e-05	0.00127472
H2-Aa	2.90512	7.09865e-23	1.79198e-19
Cxcr3	-0.920601	0.00132325	0.0138376
Il12rb2	2.99079	0.000105422	0.0026665
H2-Ab1	2.7873	1.45538e-13	8.34991e-11
Irf1	-0.618903	0.000149099	0.00337869
Il18r1	-1.97903	1.84756e-10	4.75916e-08
Pik3r3	1.37872	0.000256468	0.00486057
H2-DMa	-0.993192	0.00096309	0.011404
H2-DMb1	1.64573	0.000373988	0.00618806
Il10rb	-0.616373	0.000164495	0.00362982
Nfatc2	0.653196	0.00127427	0.0134935
Pik3r2	0.931141	0.000668464	0.00899505
Stat1	-0.638493	0.00356441	0.0265741
H2-Eb1	2.70281	1.41776e-16	1.47475e-13
Atm	0.601039	0.000560093	0.00804266
Klrc1	5.92392	0.000105629	0.0026665
Altered T Cell and B Cell Signaling in Rheumatoid Arthritis
Gene name	Log2 fold change	P value	Ajusted P value
Ifng	-1.73764	0.000625077	0.00857856
Map3k14	0.760098	0.00375851	0.0275333
Tnfsf11	-0.710188	0.00109359	0.012237
Traf3	0.732065	0.00616426	0.0380049
Spp1	3.63906	0.0023998	0.0206478
Slamf1	-0.972861	2.78667e-10	7.03467e-08
Cd79b	-2.0758	2.62751e-19	4.14556e-16
Gm8909	-0.704093	0.00180256	0.0170427
H2-Aa	2.90512	7.09865e-23	1.79198e-19
H2-Ab1	2.7873	1.45538e-13	8.34991e-11
Fas	-0.715079	0.000700812	0.00921421
Tlr4	1.99013	1.026e-07	1.26962e-05
H2-DMa	-0.993192	0.00096309	0.011404
H2-DMb1	1.64573	0.000373988	0.00618806
Tlr1	-0.869267	0.000369622	0.00614235
H2-Eb1	2.70281	1.41776e-16	1.47475e-13
Tnfsf13b	-2.03902	9.14183e-05	0.00241904
Calcium-induced T Lymphocyte Apoptosis
Gene name	Log2 fold change	P value	Ajusted P value
Cd247	-0.719381	0.000856276	0.0105753
Itpr2	1.3907	0.00111906	0.012434
Gm8909	-0.704093	0.00180256	0.0170427
H2-Aa	2.90512	7.09865e-23	1.79198e-19
H2-Ab1	2.7873	1.45538e-13	8.34991e-11
Itpr1	1.55591	0.00173615	0.0166096
Prkcz	0.719248	4.90214e-06	0.000286328
Ep300	0.981901	0.00228821	0.0199887
Cabin1	0.853039	0.00239412	0.0206242
H2-DMa	-0.993192	0.00096309	0.011404
H2-DMb1	1.64573	0.000373988	0.00618806
Nfatc2	0.653196	0.00127427	0.0134935
H2-Eb1	2.70281	1.41776e-16	1.47475e-13
Prkcb	1.44786	3.54987e-05	0.00124405
Type I Diabetes Mellitus Signaling
Gene name	Log2 fold change	P value	Ajusted P value
Cd247	-0.719381	0.000856276	0.0105753
Ifng	-1.73764	0.000625077	0.00857856
Map3k14	0.760098	0.00375851	0.0275333
Ica1	1.34639	0.000244109	0.00475485
Tnfrsf1a	-0.801711	0.00505491	0.0334866
Gm8909	-0.704093	0.00180256	0.0170427
Pias1	-0.590123	0.00104769	0.012
H2-Aa	2.90512	7.09865e-23	1.79198e-19
H2-Ab1	2.7873	1.45538e-13	8.34991e-11
Il1r1	4.90569	0.000548042	0.00796464
Fas	-0.715079	0.000700812	0.00921421
Irf1	-0.618903	0.000149099	0.00337869
H2-M3	-0.655247	0.000557801	0.00803718
H2-DMa	-0.993192	0.00096309	0.011404
H2-DMb1	1.64573	0.000373988	0.00618806
Socs2	-1.3093	0.000451516	0.00697993
Stat1	-0.638493	0.00356441	0.0265741
Cpe	-1.38486	0.000121232	0.00292579
H2-Eb1	2.70281	1.41776e-16	1.47475e-13
Category 3: genes related to molecular mechanism of Cancer
Molecular Mechanisms of Cancer
Gene name	Log2 fold change	P value	Ajusted P value
Cdkn2a	2.63588	7.3847e-05	0.00206673
Gab2	3.49423	0.000198153	0.00415842
Rapgef1	0.923239	0.000497181	0.00746186
Naip1	0.921473	0.00134366	0.0139816
Abl1	0.66823	0.00313404	0.024431
Ctnna1	0.778766	0.00402444	0.0287859
Crk	-0.646889	3.24799e-06	0.000211945
Ccnd1	2.94836	0.00796665	0.0450482
Rhoh	-0.86306	1.32284e-05	0.000606181
Fas	-0.715079	0.000700812	0.00921421
Prkcz	0.719248	4.90214e-06	0.000286328
Ep300	0.981901	0.00228821	0.0199887
Myc	0.881006	9.23494e-08	1.17741e-05
Zbtb17	0.83434	0.00134171	0.0139729
Camk2a	-2.04587	2.8891e-05	0.0011084
Bbc3	0.820169	2.87045e-05	0.0011046
Gna15	-0.792197	2.53463e-05	0.00100671
Rhob	-0.755442	0.00107001	0.0121033
Bmpr1a	1.60509	2.20595e-08	3.31471e-06
Smo	2.20863	9.43569e-06	0.000472608
Pik3r2	0.931141	0.000668464	0.00899505
Hipk2	2.08607	2.1991e-07	2.3419e-05
Brca1	1.81338	0.000337358	0.00575424
Tab1	0.718365	0.000396258	0.00642875
E2f8	1.60312	0.00863634	0.0476641
Atm	0.601039	0.000560093	0.00804266
Itgb1	-0.837464	0.000550382	0.00797951
Src	-0.947931	2.16905e-05	0.000883155
Prkdc	0.744169	0.00103374	0.0119271
Cdk13	0.86395	0.00541288	0.0348401
Crebbp	1.38121	0.000478979	0.00727518
Prkar2a	0.667453	9.27257e-05	0.0024383
Arhgef17	4.38886	0.00208138	0.0187517
Apc	1.10734	0.0086971	0.0478948
Pik3r3	1.37872	0.000256468	0.00486057
Rasgrf2	-1.37204	0.00010862	0.00270948
Plcb4	2.57976	1.13802e-07	1.36801e-05
Ccne1	0.873249	0.000365865	0.00610032
Cdh1	2.18009	0.000219446	0.00448249
E2f7	2.03019	0.00265106	0.0219951
Cdk11b	0.954466	0.000744268	0.00960607
Cdkn1a	1.64902	2.57231e-07	2.64977e-05
Tgfb3	2.32137	0.00132475	0.0138419
Rbpj	-0.616215	1.21035e-05	0.000574326
Cdkn1b	-0.759807	0.000214003	0.00440213
Bcl2l11	0.617645	0.00665873	0.0399214
Lrp1	5.20296	3.83035e-05	0.00129269
Prkcb	1.44786	3.54987e-05	0.00124405
