# Supplementary material for: Loss of TET2 and TET3 in regulatory T cells unleashes effector function
Source: Nat Commun. 2019 May 1;10:2011. doi: 10.1038/s41467-019-09541-y (PMC6494907; doi:10.1038/s41467-019-09541-y)
Supplement: Supplementary file 6 — Supplementary Data 3 [file 41467_2019_9541_MOESM6_ESM.xlsx]

## Sheet: Supplementary Data 3
Supplementary Data 3. Differentially expressed genes involved in different pathways
(mLNs)
Category 1: genes invovled in DNA damage, DNA repair and Cell cycle
Cell Cycle Control of Chromosomal Replication
Gene name	Log2 fold change	P value	Ajusted P value
Mcm5	1.01011	9.47073e-15	1.30309e-12
Lig1	1.01852	3.21452e-16	5.87614e-14
Mcm6	0.985721	4.6411e-08	1.23724e-06
Cdc45	1.29821	6.37421e-11	3.67407e-09
Mcm8	1.07453	1.43182e-05	0.000171817
Pola1	0.79623	1.55599e-17	4.32835e-15
Cdc6	1.29399	7.41888e-12	5.26794e-10
Pole	1.28422	1.79368e-17	4.78164e-15
Cdk6	1.05633	0.000274941	0.00203597
Dna2	1.45266	2.96536e-07	6.40958e-06
Cdk14	5.43814	0.000376464	0.00262663
Cdk1	1.49695	4.55383e-12	3.44798e-10
Mcm3	0.899901	1.42348e-31	3.0358e-28
Prim1	0.941209	1.45811e-07	3.42977e-06
Mcm2	0.657794	3.12442e-21	1.65798e-18
Top2a	1.10816	5.88919e-11	3.42537e-09
Chek2	1.0604	2.68776e-06	4.12877e-05
Dbf4	0.799199	5.82291e-07	1.14807e-05
Mcm7	0.7811	1.19659e-09	4.98748e-08
Orc1	2.06759	2.29918e-09	8.88832e-08
Cell Cycle: G2/M DNA Damage Checkpoint Regulation
Gene name	Log2 fold change	P value	Ajusted P value
Cdkn2a	3.98615	0.00039177	0.0027204
Cdc25c	1.63186	3.8775e-05	0.000400779
Cks2	0.841463	0.00196874	0.010249
Wee1	1.34491	0.000728582	0.00455667
Ccnb2	1.96545	7.10258e-13	6.22498e-11
Plk1	1.7064	2.67394e-11	1.62932e-09
Aurka	1.33852	1.55226e-06	2.60809e-05
Cdk1	1.49695	4.55383e-12	3.44798e-10
Chek1	1.36754	1.22434e-08	3.91666e-07
Ccnb1	1.58702	3.54684e-10	1.67474e-08
Cdc25b	1.48	0.00148337	0.00813527
Cdkn1a	1.29734	0.00014407	0.00120649
Top2a	1.10816	5.88919e-11	3.42537e-09
Cks1b	1.34022	1.33324e-08	4.17117e-07
Bora	0.917448	7.13776e-05	0.00066863
Hipk2	1.01617	9.8305e-06	0.000126043
Brca1	1.35874	5.24957e-13	4.73052e-11
Chek2	1.0604	2.68776e-06	4.12877e-05
Cyclins and Cell Cycle Regulation
Gene name	Log2 fold change	P value	Ajusted P value
Cdkn2a	3.98615	0.00039177	0.0027204
Raf1	0.665512	5.06369e-07	1.02039e-05
Ccne2	1.62958	6.1446e-06	8.37341e-05
Hdac4	0.726092	1.31077e-08	4.15184e-07
Tfdp1	0.654741	4.15041e-09	1.51307e-07
Wee1	1.34491	0.000728582	0.00455667
Cdk6	1.05633	0.000274941	0.00203597
Cdkn2c	1.03608	0.00356038	0.0164116
Ccnb2	1.96545	7.10258e-13	6.22498e-11
Cdk1	1.49695	4.55383e-12	3.44798e-10
Ccnb1	1.58702	3.54684e-10	1.67474e-08
Hdac5	0.650885	2.76197e-06	4.23259e-05
Ccna2	1.67517	3.5732e-15	5.31659e-13
Ccne1	1.38186	2.42571e-11	1.49228e-09
Ppm1j	-1.19753	0.00793021	0.0307407
Cdkn1a	1.29734	0.00014407	0.00120649
Ppm1l	-2.04275	3.55565e-09	1.3205e-07
E2f1	1.4155	5.12998e-18	1.52659e-15
E2f7	2.23357	2.53981e-08	7.30324e-07
Tgfb3	2.30717	2.16163e-05	0.000244565
E2f8	1.78802	3.23998e-09	1.21224e-07
Role of CHK Proteins in Cell Cycle Checkpoint Control
Gene name	Log2 fold change	P value	Ajusted P value
Cdc25c	1.63186	3.8775e-05	0.000400779
Plk1	1.7064	2.67394e-11	1.62932e-09
Rfc1	0.679764	3.17783e-08	8.89793e-07
Rfc5	0.928323	2.45939e-08	7.10392e-07
Cdk1	1.49695	4.55383e-12	3.44798e-10
Chek1	1.36754	1.22434e-08	3.91666e-07
Rfc4	0.620805	0.0014238	0.00786318
Ppm1j	-1.19753	0.00793021	0.0307407
Cdkn1a	1.29734	0.00014407	0.00120649
Ppm1l	-2.04275	3.55565e-09	1.3205e-07
E2f1	1.4155	5.12998e-18	1.52659e-15
E2f7	2.23357	2.53981e-08	7.30324e-07
Clspn	1.52566	3.13129e-08	8.78901e-07
Brca1	1.35874	5.24957e-13	4.73052e-11
Check2	1.0604	2.68776e-06	4.12877e-05
E2f8	1.78802	3.23998e-09	1.21224e-07
Rfc3	0.670301	4.59437e-06	6.52493e-05
Role of BRCA1 in DNA Damage Response
Gene name	Log2 fold change	P value	Ajusted P value
Bard1	0.68492	0.00235047	0.0118319
Rbbp8	1.21566	5.25014e-14	6.27858e-12
Plk1	1.7064	2.67394e-11	1.62932e-09
Rfc1	0.679764	3.17783e-08	8.89793e-07
Rfc5	0.928323	2.45939e-08	7.10392e-07
Check1	1.36754	1.22434e-08	3.91666e-07
Rad51	1.30005	1.93019e-12	1.55338e-10
Rfc4	0.620805	0.0014238	0.00786318
Fancd2	0.749811	0.000226445	0.0017402
Cdkn1a	1.29734	0.00014407	0.00120649
E2f1	1.4155	5.12998e-18	1.52659e-15
E2f7	2.23357	2.53981e-08	7.30324e-07
Brca2	0.731399	0.000284706	0.00209856
Brca1	1.35874	5.24957e-13	4.73052e-11
Brip1	1.29254	1.07814e-10	5.82105e-09
Stat1	-0.777303	0.000111321	0.000971667
Fanca	1.67734	4.91662e-09	1.73314e-07
Chek2	1.0604	2.68776e-06	4.12877e-05
E2f8	1.78802	3.23998e-09	1.21224e-07
Rfc3	0.670301	4.59437e-06	6.52493e-05
Category 2: genes implicated in immune cell function
Th1 and Th2 Activation Pathway
Gene name	Log2 fold change	P value	Ajusted P value
Cd247	-0.846092	6.47963e-07	1.24494e-05
Ccr3	1.96051	0.00555069	0.0233487
Socs1	-0.884284	0.000258159	0.00193408
Socs3	-0.906865	0.00273094	0.013272
Tnfsf4	2.9732	6.30899e-05	0.000602911
Tgfbr1	-1.14614	3.62074e-13	3.45754e-11
Il12rb1	-0.595549	0.00184224	0.00972443
H2-K1	-0.706887	2.66223e-07	5.86332e-06
Klrd1	2.11987	0.0032879	0.0154053
Il1rl1	-3.42111	5.18431e-13	4.70485e-11
Tgfbr3	-1.2664	0.00950883	0.0357657
Pik3r1	-0.753429	4.79114e-05	0.000477844
Pik3r5	-0.761244	0.00156567	0.0085021
H2-Aa	4.24218	1.55598e-23	1.42216e-20
Psen2	-0.632559	0.00158887	0.00860035
H2-Ab1	5.07283	7.49362e-17	1.59814e-14
Il18r1	-1.52712	1.05684e-09	4.43389e-08
Tgfbr2	-0.769432	0.00361588	0.0166196
Notch2	-0.809124	1.64052e-07	3.82369e-06
H2-DMA	-1.46218	1.06993e-11	7.24385e-10
H2-DMb1	1.41011	0.00193054	0.0101035
Cd274	-0.722867	1.32091e-08	4.15292e-07
Stat1	-0.777303	0.000111321	0.000971667
Klrc1	5.2091	0.000397775	0.00274983
Ccr1	3.0586	1.70297e-06	2.81177e-05
Runx3	0.745423	2.39032e-10	1.18095e-08
Il4ra	-0.998572	0.00043892	0.00298745
Dll1	3.78312	0.0104912	0.0385653
Cxcr4	0.959242	3.13154e-05	0.000334977
Il6ra	-0.890355	0.000108622	0.000951351
Acvr1	1.62926	0.00076287	0.00472492
Ifngr2	-1.20124	5.09248e-07	1.02458e-05
Il12rb2	3.92411	1.31733e-08	4.15292e-07
Acvr1b	-0.783633	0.000502589	0.00335129
Itgb2	-0.653717	3.84836e-08	1.04551e-06
Il17rb	-3.97916	8.24707e-16	1.44561e-13
Lta	-1.452	9.64187e-06	0.000123749
Icos	1.20918	0.00794963	0.0308066
Gfi1	-0.636665	0.0018429	0.00972443
S1pr1	-0.746241	0.000615392	0.00396703
Il2ra	-1.11224	8.13872e-06	0.000106704
Jag1	2.83425	1.32702e-05	0.000162028
Acvr2a	-1.50309	6.60063e-09	2.25231e-07
H2-Eb1	3.66216	1.15382e-20	5.27295e-18
T Helper Cell Differentiation
Gene name	Log2 fold change	P value	Ajusted P value
Tgfbr1	-1.14614	3.62074e-13	3.45754e-11
Il12rb1	-0.595549	0.00184224	0.00972443
H2-K1	-0.706887	2.66223e-07	5.86332e-06
H2-Aa	4.24218	1.55598e-23	1.42216e-20
H2-Ab1	5.07283	7.49362e-17	1.59814e-14
Bcl6	1.83895	0.0594941	0.146008
Il18r1	-1.52712	1.05684e-09	4.43389e-08
Tgfbr2	-0.769432	0.00361588	0.0166196
H2-DMA	-1.46218	1.06993e-11	7.24385e-10
H2-DMb1	1.41011	0.00193054	0.0101035
Stat1	-0.777303	0.000111321	0.000971667
Il17f	4.60217	0.00249589	0.0124125
Il21	2.68169	0.000138593	0.00116597
Il4ra	-0.998572	0.00043892	0.00298745
Tnfrsf1a	-0.702102	0.0033149	0.0154978
Il6ra	-0.890355	0.000108622	0.000951351
Ifngr2	-1.20124	5.09248e-07	1.02458e-05
Il12rb2	3.92411	1.31733e-08	4.15292e-07
Il17a	4.0944	0.00471696	0.020565
Il23r	2.69295	5.3993e-06	7.50156e-05
Icos	1.20918	0.00794963	0.0308066
Il2ra	-1.11224	8.13872e-06	0.000106704
Cxcr5	0.844916	0.00762414	0.0298618
Tnf	-0.823331	0.0016208	0.00874728
H2-Eb1	3.66216	1.15382e-20	5.27295e-18
Th2 Pathway
Gene name	Log2 fold change	P value	Ajusted P value
Cd247	-0.846092	6.47963e-07	1.24494e-05
Ccr3	1.96051	0.00555069	0.0233487
Socs3	-0.906865	0.00273094	0.013272
Tnfsf4	2.9732	6.30899e-05	0.000602911
Tgfbr1	-1.14614	3.62074e-13	3.45754e-11
Il12rb1	-0.595549	0.00184224	0.00972443
H2-K1	-0.706887	2.66223e-07	5.86332e-06
Il1rl1	-3.42111	5.18431e-13	4.70485e-11
Pik3r1	-0.753429	4.79114e-05	0.000477844
Tgfbr3	-1.2664	0.00950883	0.0357657
Pik3r5	-0.761244	0.00156567	0.0085021
H2-Aa	4.24218	1.55598e-23	1.42216e-20
Psen2	-0.632559	0.00158887	0.00860035
H2-Ab1	5.07283	7.49362e-17	1.59814e-14
Tgfbr2	-0.769432	0.00361588	0.0166196
Notch2	-0.809124	1.64052e-07	3.82369e-06
H2-DMA	-1.46218	1.06993e-11	7.24385e-10
H2-DMb1	1.41011	0.00193054	0.0101035
Ccr1	3.0586	1.70297e-06	2.81177e-05
Runx3	0.745423	2.39032e-10	1.18095e-08
Il4ra	-0.998572	0.00043892	0.00298745
Dll1	3.78312	0.0104912	0.0385653
Cxcr4	0.959242	3.13154e-05	0.000334977
Acvr1	1.62926	0.00076287	0.00472492
Il12rb2	3.92411	1.31733e-08	4.15292e-07
Acvr1b	-0.783633	0.000502589	0.00335129
Itgb2	-0.653717	3.84836e-08	1.04551e-06
Il17rb	-3.97916	8.24707e-16	1.44561e-13
Icos	1.20918	0.00794963	0.0308066
Gfi1	-0.636665	0.0018429	0.00972443
S1pr1	-0.746241	0.000615392	0.00396703
Il2ra	-1.11224	8.13872e-06	0.000106704
Jag1	2.83425	1.32702e-05	0.000162028
Acvr2a	-1.50309	6.60063e-09	2.25231e-07
H2-Eb1	3.66216	1.15382e-20	5.27295e-18
Aryl Hydrocarbon Receptor Signaling
Gene name	Log2 fold change	P value	Ajusted P value
Cdkn2a	3.98615	0.00039177	0.0027204
Gstm5	5.23309	2.16064e-09	8.4035e-08
Pola1	0.79623	1.55599e-17	4.32835e-15
Rarg	-0.670768	0.00262664	0.0129023
Chek1	1.36754	1.22434e-08	3.91666e-07
Tgm2	1.4564	0.000979965	0.00580744
Ccna2	1.67517	3.5732e-15	5.31659e-13
Gstt2/Gstt2b	1.49053	6.5123e-06	8.81814e-05
Aldh1l1	-1.34564	0.00368116	0.016859
Rara	-1.0344	0.00356546	0.0164174
Gstm4	0.697639	0.009246	0.0349518
Chek2	1.0604	2.68776e-06	4.12877e-05
Aldh6a1	-0.700873	0.000986471	0.00583043
Ahr	-1.32989	3.70411e-06	5.43552e-05
Aldh7a1	0.907687	0.00124781	0.00704329
Src	-2.31841	5.93209e-06	8.1184e-05
Ccne2	1.62958	6.1446e-06	8.37341e-05
Tfdp1	0.654741	4.15041e-09	1.51307e-07
Gstm1	2.5889	1.85769e-08	5.58003e-07
Cdk6	1.05633	0.000274941	0.00203597
Bax	0.612851	4.64865e-05	0.000466859
Ccne1	1.38186	2.42571e-11	1.49228e-09
Mgst2	-1.28131	1.97844e-08	5.90118e-07
Cdkn1a	1.29734	0.00014407	0.00120649
E2f1	1.4155	5.12998e-18	1.52659e-15
Tgfb3	2.30717	2.16163e-05	0.000244565
Dhfr	1.11064	6.55305e-08	1.67001e-06
Rxra	-0.732244	0.0100061	0.037188
Tnf	-0.823331	0.0016208	0.00874728
Mcm7	0.7811	1.19659e-09	4.98748e-08
Hspb1	3.30486	0.000274868	0.00203597
Th1 Pathway
Gene name	Log2 fold change	P value	Ajusted P value
Cd247	-0.846092	6.47963e-07	1.24494e-05
Socs1	-0.884284	0.000258159	0.00193408
Socs3	-0.906865	0.00273094	0.013272
Il12rb1	-0.595549	0.00184224	0.00972443
Klrd1	2.11987	0.0032879	0.0154053
H2-K1	-0.706887	2.66223e-07	5.86332e-06
Pik3r1	-0.753429	4.79114e-05	0.000477844
Pik3r5	-0.761244	0.00156567	0.0085021
H2-Aa	4.24218	1.55598e-23	1.42216e-20
Psen2	-0.632559	0.00158887	0.00860035
H2-Ab1	5.07283	7.49362e-17	1.59814e-14
Il18r1	-1.52712	1.05684e-09	4.43389e-08
Notch2	-0.809124	1.64052e-07	3.82369e-06
H2-DMA	-1.46218	1.06993e-11	7.24385e-10
H2-DMb1	1.41011	0.00193054	0.0101035
Cd274	-0.722867	1.32091e-08	4.15292e-07
Stat1	-0.777303	0.000111321	0.000971667
Klrc1	5.2091	0.000397775	0.00274983
Runx3	0.745423	2.39032e-10	1.18095e-08
Dll1	3.78312	0.0104912	0.0385653
Il6ra	-0.890355	0.000108622	0.000951351
Ifngr2	-1.20124	5.09248e-07	1.02458e-05
Il12rb2	3.92411	1.31733e-08	4.15292e-07
Itgb2	-0.653717	3.84836e-08	1.04551e-06
Lta	-1.452	9.64187e-06	0.000123749
Icos	1.20918	0.00794963	0.0308066
H2-Eb1	3.66216	1.15382e-20	5.27295e-18
Category 3: genes related to molecular mechanism of Cancer
Molecular Mechanisms of Cancer
Gene name	Log2 fold change	P value	Ajusted P value
Cdkn2a	3.98615	0.00039177	0.0027204
Gab2	3.04531	4.54509e-05	0.000459392
Raf1	0.665512	5.06369e-07	1.02039e-05
Naip1	0.904786	0.00364642	0.0167119
Tgfbr1	-1.14614	3.62074e-13	3.45754e-11
Pik3r1	-0.753429	4.79114e-05	0.000477844
Hras	0.600371	8.33862e-06	0.000109101
Cdkn2c	1.03608	0.00356038	0.0164116
Tgfbr2	-0.769432	0.00361588	0.0166196
Rasgrf1	6.65603	7.37375e-06	9.80816e-05
Itga3	1.21171	0.00441208	0.0194679
Camk2a	-2.42828	2.64437e-08	7.56987e-07
Bbc3	0.612946	0.0138325	0.0482158
Rhob	-1.26761	0.00355955	0.0164116
Hipk2	1.01617	9.8305e-06	0.000126043
Brca1	1.35874	5.24957e-13	4.73052e-11
Ccne2	1.62958	6.1446e-06	8.37341e-05
Tfdp1	0.654741	4.15041e-09	1.51307e-07
Casp3	1.42182	3.45805e-09	1.29007e-07
Cdk6	1.05633	0.000274941	0.00203597
Cdk14	5.43814	0.000376464	0.00262663
Arhgef17	2.51595	0.00678532	0.0272954
Aurka	1.33852	1.55226e-06	2.60809e-05
Rasgrf2	-2.01889	9.92768e-10	4.19256e-08
Rhoq	-0.708983	0.00968103	0.03619
Rnd3	5.17965	0.00165059	0.00885572
E2f1	1.4155	5.12998e-18	1.52659e-15
Tgfb3	2.30717	2.16163e-05	0.000244565
Lef1	-0.871392	0.00353377	0.0163066
Map2k3	0.645006	8.85975e-06	0.00011436
Gnal	1.847	0.00749358	0.0294586
Pik3r5	-0.761244	0.00156567	0.0085021
Psen2	-0.632559	0.00158887	0.00860035
Hif1a	1.28619	4.12381e-05	0.000423501
Gna14	2.72429	9.3399e-07	1.69043e-05
Rhoh	-0.8644	5.53721e-08	1.4372e-06
Chek1	1.36754	1.22434e-08	3.91666e-07
Bcl2	-0.930452	1.09982e-11	7.407e-10
Cdc25b	1.48	0.00148337	0.00813527
Syngap1	3.54492	0.000275459	0.00203862
Fancd2	0.749811	0.000226445	0.0017402
Smo	1.83603	0.00156607	0.0085021
Rhou	6.89971	1.99662e-06	3.19359e-05
Prkce	-0.64517	0.00139926	0.00774434
Casp8	-0.600398	2.00285e-07	4.5847e-06
Chek2	1.0604	2.68776e-06	4.12877e-05
E2f8	1.78802	3.23998e-09	1.21224e-07
Bmp1	3.60978	1.79013e-07	4.14223e-06
Naip2	0.642437	0.000713126	0.00447562
Src	-2.31841	5.93209e-06	8.1184e-05
Pak4	0.771446	0.00185961	0.0098045
Cdc25c	1.63186	3.8775e-05	0.000400779
Itga2	1.46006	0.0028761	0.013846
Prkar2a	1.09779	9.4676e-07	1.7063e-05
Gnai1	4.58079	0.00309278	0.0146629
Smad7	-1.11458	0.00216767	0.0110684
Bax	0.612851	4.64865e-05	0.000466859
Cdk1	1.49695	4.55383e-12	3.44798e-10
Plcb4	1.26163	0.0071972	0.0285701
Rhov	3.37155	0.000782233	0.00482616
Ccne1	1.38186	2.42571e-11	1.49228e-09
Fzd4	7.38063	3.48386e-07	7.47978e-06
Foxo1	-0.631765	0.0140074	0.0486534
Rasgrp1	-0.910202	6.99776e-05	0.000657923
E2f7	2.23357	2.53981e-08	7.30324e-07
Cdkn1a	1.29734	0.00014407	0.00120649
Bmp7	-0.934691	0.0008415	0.00512754
Lrp1	3.82872	2.06186e-05	0.00023452
Pancreatic Adenocarcinoma Signaling
Gene name	Log2 fold change	P value	Ajusted P value
Cdkn2a	3.98615	0.00039177	0.0027204
Raf1	0.665512	5.06369e-07	1.02039e-05
Tgfbr1	-1.14614	3.62074e-13	3.45754e-11
Pik3r1	-0.753429	4.79114e-05	0.000477844
Pik3r5	-0.761244	0.00156567	0.0085021
Bcl2	-0.930452	1.09982e-11	7.407e-10
Rad51	1.30005	1.93019e-12	1.55338e-10
Tgfbr2	-0.769432	0.00361588	0.0166196
Hmox1	1.1222	0.00275909	0.0133797
Gpld1	-4.03581	3.63082e-12	2.81576e-10
Erbb2	6.03646	6.45218e-05	0.000615217
Stat1	-0.777303	0.000111321	0.000971667
E2f8	1.78802	3.23998e-09	1.21224e-07
Egfr	1.91806	0.0108694	0.0396946
Pld3	0.628395	6.27166e-05	0.000600241
Tfdp1	0.654741	4.15041e-09	1.51307e-07
Vegfc	3.4218	1.08286e-05	0.000136515
Hbegf	-1.93778	0.000626116	0.00401825
Birc5	1.53383	3.58006e-09	1.324e-07
Pld1	2.58404	2.19719e-06	3.45821e-05
Pld4	3.33789	0.00878107	0.0334612
Ccne1	1.38186	2.42571e-11	1.49228e-09
Cdkn1a	1.29734	0.00014407	0.00120649
E2f1	1.4155	5.12998e-18	1.52659e-15
E2f7	2.23357	2.53981e-08	7.30324e-07
Tgfb3	2.30717	2.16163e-05	0.000244565
Brca2	0.731399	0.000284706	0.00209856
Hepatic Fibrosis/Hepatic Stellate Cell Activation
Gene name	Log2 fold change	P value	Ajusted P value
Igfbp4	-1.85805	0.00115848	0.00662668
Fn1	4.05269	1.68027e-06	2.78506e-05
Tgfbr1	-1.14614	3.62074e-13	3.45754e-11
Il1rl1	-3.42111	5.18431e-13	4.70485e-11
Fgf2	3.59456	2.34162e-07	5.20197e-06
Mmp13	5.25161	0.00119303	0.00678487
Myl6b	2.95433	4.54713e-09	1.62983e-07
Col15a1	-1.24366	0.00016499	0.00134301
Bcl2	-0.930452	1.09982e-11	7.407e-10
Tgfbr2	-0.769432	0.00361588	0.0166196
Il1r2	2.27463	0.000984853	0.00582356
Col1a2	-3.62117	0.000642895	0.00410482
Timp1	4.48432	0.0116835	0.0420069
Serpine1	3.43561	0.000760903	0.00471959
Col18a1	4.16155	0.000148041	0.00123169
Klf12	3.45819	3.5365e-08	9.68748e-07
Stat1	-0.777303	0.000111321	0.000971667
Pdgfrb	5.57891	1.32059e-08	4.15292e-07
Egfr	1.91806	0.0108694	0.0396946
Il4ra	-0.998572	0.00043892	0.00298745
Col5a2	3.76208	0.0064928	0.0263585
Tnfrsf1a	-0.702102	0.0033149	0.0154978
Il6ra	-0.890355	0.000108622	0.000951351
Smad7	-1.11458	0.00216767	0.0110684
Ifngr2	-1.20124	5.09248e-07	1.02458e-05
Vegfc	3.4218	1.08286e-05	0.000136515
Bax	0.612851	4.64865e-05	0.000466859
Il1r1	3.7133	3.26256e-08	9.0756e-07
Tlr4	2.64685	8.25625e-07	1.52229e-05
Col5a3	7.89262	1.47962e-14	1.97221e-12
Csf1	2.30795	0.00161637	0.0087344
Col23a1	-1.36226	0.00824446	0.0317377
Tgfb3	2.30717	2.16163e-05	0.000244565
Tnf	-0.823331	0.0016208	0.00874728
Ccr7	-0.931803	0.000292458	0.00214562
