# Supplementary material for: Loss of TET2 and TET3 in regulatory T cells unleashes effector function
Source: Nat Commun. 2019 May 1;10:2011. doi: 10.1038/s41467-019-09541-y (PMC6494907; doi:10.1038/s41467-019-09541-y)
Supplement: Supplementary file 7 — Supplementary Data 4 [file 41467_2019_9541_MOESM7_ESM.xlsx]

## Sheet: Treg WT1
Supplementary Data 4. CDR3 sequences for Treg cells and CD4+ T cells from periphery
Sample Name	CDR3 Sequence	clone Count	best V Hit	best D Hit	best J Hit	Frequency
Treg WT1	TGTGCCAGCAGTTTGCGGGGGGATGCAGAAACGCTGTATTTT	4	TRBV14*00	TRBD2*00	TRBJ2-3*00	0.0110193
Treg WT1	TGCACCTGCAGTGCAGACACAGAAGTCTTCTTT	2	TRBV1*00		TRBJ1-1*00	0.00550964
Treg WT1	TGTAGTTCTAGAGAGGGGGCCAACGAAAGATTATTTTTC	2	TRBV30*00	TRBD1*00	TRBJ1-4*00	0.00550964
Treg WT1	TGTGCAAGCAGCTTAGGGGGCAACCAGGCTCCGCTTTTT	2	TRBV16*00		TRBJ1-5*00	0.00550964
Treg WT1	TGTGCCAGCAGACAGGGGAGAGGTGCAGAAACGCTGTATTTT	2	TRBV15*00	TRBD1*00	TRBJ2-3*00	0.00550964
Treg WT1	TGTGCCAGCAGCCAGGGTTCTGGAAATACGCTCTATTTT	2	TRBV3*00	TRBD1*00	TRBJ1-3*00	0.00550964
Treg WT1	TGTGCCAGCAGTACGGTTAACCAAGACACCCAGTACTTT	2	TRBV26*00		TRBJ2-5*00	0.00550964
Treg WT1	TGTGCCAGCAGTATTCGTGAAACGCTGTATTTT	2	TRBV19*00		TRBJ2-3*00	0.00550964
Treg WT1	TGTGCCAGCAGTCAGGATGCAAACTCCGACTACACCTTC	2	TRBV14*00		TRBJ1-2*00	0.00550964
Treg WT1	TGTGCCAGCAGTTTTGGGGGGTCTTATGAACAGTACTTC	2	TRBV15*00	TRBD2*00	TRBJ2-7*00	0.00550964
Treg WT1	TGTGCCAGCGGTGATAGGAACTATGCTGAGCAGTTCTTC	2	TRBV13-2*00		TRBJ2-1*00	0.00550964
Treg WT1	TGTGGTGCCAACAGGGGAAACACAGAAGTCTTCTTT	2	TRBV20*00	TRBD1*00	TRBJ1-1*00	0.00550964
Treg WT1	TGTGGTGCTAGGGATCAGGCAAACTCCGACTACACCTTC	2	TRBV20*00		TRBJ1-2*00	0.00550964
Treg WT1	TGCACCTGCAGTAAACAGGGGTATGAACAGTACTTC	1	TRBV1*00	TRBD1*00	TRBJ2-7*00	0.00275482
Treg WT1	TGCACCTGCAGTAAACAGGGGTATGAACAGTACTTT	1	TRBV1*00	TRBD1*00	TRBJ2-7*00	0.00275482
Treg WT1	TGCACCTGCAGTACAGGGGGCCAAGACACCCAGTACTTT	1	TRBV1*00		TRBJ2-5*00	0.00275482
Treg WT1	TGCACCTGCAGTCCCAGACTGGGAAGCTCCTATGAACAGTACTTC	1	TRBV1*00	TRBD2*00	TRBJ2-7*00	0.00275482
Treg WT1	TGCACCTGCAGTCGGGGGTATGAACAGTACTTC	1	TRBV1*00	TRBD1*00	TRBJ2-7*00	0.00275482
Treg WT1	TGCACCTGCAGTGACAGGGGGAACCAAGACACCCAGTACTTT	1	TRBV1*00	TRBD1*00	TRBJ2-5*00	0.00275482
Treg WT1	TGCACCTGCAGTGACAGGGGGCGGGAAAGATTATTTTTC	1	TRBV1*00	TRBD1*00	TRBJ1-4*00	0.00275482
Treg WT1	TGCACCTGCAGTGAGACGGGTTCTGAGCAGTTCTTC	1	TRBV1*00		TRBJ2-1*00	0.00275482
Treg WT1	TGCACCTGCAGTGCAGACAGGGAAGTCTTCTTT	1	TRBV1*00		TRBJ1-1*00	0.00275482
Treg WT1	TGCACCTGCAGTGCAGACATCCAGGCTCCGCTTTTT	1	TRBV1*00		TRBJ1-5*00	0.00275482
Treg WT1	TGCACCTGCAGTGCAGACGGTAACCAGGCTCCGCTTTTT	1	TRBV1*00		TRBJ1-5*00	0.00275482
Treg WT1	TGCACCTGCAGTGCAGAGGGAGACACCCAGTACTTT	1	TRBV1*00		TRBJ2-5*00	0.00275482
Treg WT1	TGCACCTGCAGTGCAGATCAACAGACCGCCTTGTACTTT	1	TRBV1*00		TRBJ2-4*00	0.00275482
Treg WT1	TGCACCTGCAGTGCAGGAGACAGGGGTGACACCCAGTACTTT	1	TRBV1*00	TRBD1*00	TRBJ2-5*00	0.00275482
Treg WT1	TGCACCTGCAGTGCAGGGACAGGGGGCAGCGAAAGATTATTTTTC	1	TRBV1*00	TRBD1*00	TRBJ1-4*00	0.00275482
Treg WT1	TGCACCTGCAGTGCAGTCGGGACAGGGGTTGCTGAGCAGTTCTTC	1	TRBV1*00	TRBD1*00	TRBJ2-1*00	0.00275482
Treg WT1	TGCACCTGCAGTGCAGTGGGACAACAAGACACCCAGTACTTT	1	TRBV1*00	TRBD1*00	TRBJ2-5*00	0.00275482
Treg WT1	TGCACCTGCAGTGCGCCCCTTTATGCTGAGCAGTTCTTC	1	TRBV1*00	TRBD1*00	TRBJ2-1*00	0.00275482
Treg WT1	TGCACCTGCAGTGCGGACAGGGAAGTCTTCTTT	1	TRBV1*00	TRBD1*00	TRBJ1-1*00	0.00275482
Treg WT1	TGCACCTGCAGTGCGGGGAACCAAGACACCCAGTACTTT	1	TRBV1*00		TRBJ2-5*00	0.00275482
Treg WT1	TGCACCTGCAGTGGACGGGACAATGAGCAGTTCTTC	1	TRBV1*00	TRBD1*00	TRBJ2-1*00	0.00275482
Treg WT1	TGCACCTGCAGTGGGACTTCTTCTGGAAATACGCTCTATTTT	1	TRBV1*00	TRBD2*00	TRBJ1-3*00	0.00275482
Treg WT1	TGCACCTGCAGTGGGGGACAGCAGGCTCCGCTTTTT	1	TRBV1*00	TRBD1*00	TRBJ1-5*00	0.00275482
Treg WT1	TGCTCCAGCAGTCAATCGACTGGGGGAGACACCCAGTACTTT	1	TRBV23*00	TRBD2*00	TRBJ2-5*00	0.00275482
Treg WT1	TGCTCCAGCAGTCAATCTGGCAGCTATGAACAGTACTTC	1	TRBV23*00		TRBJ2-7*00	0.00275482
Treg WT1	TGTAGTTCTAGACGACAGAATGCAAACTCCGACTACACCTTC	1	TRBV30*00	TRBD1*00	TRBJ1-2*00	0.00275482
Treg WT1	TGTGCAAGCAGCCCTACAGCTAGTCAAAACACCTTGTACTTT	1	TRBV16*00		TRBJ2-4*00	0.00275482
Treg WT1	TGTGCAAGCAGCCTGAGGGGGGAGGACACCCAGTACTTT	1	TRBV16*00	TRBD1*00	TRBJ2-5*00	0.00275482
Treg WT1	TGTGCAAGCAGCTATGAACAGTACTTC	1	TRBV16*00		TRBJ2-7*00	0.00275482
Treg WT1	TGTGCAAGCAGCTCCTACAGGGGCCAAAACACCTTGTACTTT	1	TRBV16*00	TRBD1*00	TRBJ2-4*00	0.00275482
Treg WT1	TGTGCAAGCAGCTTAAACAAAAACTCCGACTACACCTTC	1	TRBV16*00		TRBJ1-2*00	0.00275482
Treg WT1	TGTGCAAGCAGCTTAAAGGGAGACACCCAGTACTTT	1	TRBV16*00		TRBJ2-5*00	0.00275482
Treg WT1	TGTGCAAGCAGCTTAAGAGGGGGCACCTCCGACTACACCTTC	1	TRBV16*00	TRBD1*00	TRBJ1-2*00	0.00275482
Treg WT1	TGTGCAAGCAGCTTACAAAACACAGAAGTCTTCTTT	1	TRBV16*00		TRBJ1-1*00	0.00275482
Treg WT1	TGTGCAAGCAGCTTACAGGGGGCAGGCAATGAACAGTACTTC	1	TRBV16*00	TRBD1*00	TRBJ2-7*00	0.00275482
Treg WT1	TGTGCAAGCAGCTTAGAGGCAGGGAACACCTTGTACTTT	1	TRBV16*00	TRBD1*00	TRBJ2-4*00	0.00275482
Treg WT1	TGTGCAAGCAGCTTAGAGGGACAGGGGGACACCCAGTACTTT	1	TRBV16*00	TRBD1*00	TRBJ2-5*00	0.00275482
Treg WT1	TGTGCAAGCAGCTTAGAGGGGGGCGGAGACACCCAGTACTTT	1	TRBV16*00	TRBD2*00	TRBJ2-5*00	0.00275482
Treg WT1	TGTGCAAGCAGCTTAGATGGGCTGGGGTATGAACAGTACTTC	1	TRBV16*00	TRBD2*00	TRBJ2-7*00	0.00275482
Treg WT1	TGTGCAAGCAGCTTAGCTGGGGACTATGCTGAGCAGTTCTTC	1	TRBV16*00	TRBD2*00	TRBJ2-1*00	0.00275482
Treg WT1	TGTGCAAGCAGCTTAGGACAACACACAGAAGTCTTCTTT	1	TRBV16*00		TRBJ1-1*00	0.00275482
Treg WT1	TGTGCAAGCAGCTTTTGGGGGGGCGATGAACAGTACTTC	1	TRBV16*00	TRBD2*00	TRBJ2-7*00	0.00275482
Treg WT1	TGTGCCAAGAATCAAGACACCCAGTACTTT	1	TRBV16*00		TRBJ2-5*00	0.00275482
Treg WT1	TGTGCCAGCAAGGGACAGCAAGACACCCAGTACTTT	1	TRBV13-3*00	TRBD1*00	TRBJ2-5*00	0.00275482
Treg WT1	TGTGCCAGCACCACTGGGGACTATGCTGAGCAGTTCTTC	1	TRBV13-1*00	TRBD2*00	TRBJ2-1*00	0.00275482
Treg WT1	TGTGCCAGCACCCGGGCCGGGACTAGGGAACAGTACTTC	1	TRBV15*00	TRBD2*00	TRBJ2-7*00	0.00275482
Treg WT1	TGTGCCAGCACCTCAGGGGATTCCGACTACACCTTC	1	TRBV15*00	TRBD1*00	TRBJ1-2*00	0.00275482
Treg WT1	TGTGCCAGCACGGACTGGGGGTCTAGTGCAGAAACGCTGTATTTT	1	TRBV26*00	TRBD2*00	TRBJ2-3*00	0.00275482
Treg WT1	TGTGCCAGCAGAACAAACTCCGACTACACCTTC	1	TRBV14*00		TRBJ1-2*00	0.00275482
Treg WT1	TGTGCCAGCAGACAGGATTCTGGAAATACGCTCTATTTT	1	TRBV13-1*00		TRBJ1-3*00	0.00275482
Treg WT1	TGTGCCAGCAGACTGGGGGGGCGAGACACCCAGTACTTT	1	TRBV14*00	TRBD2*00	TRBJ2-5*00	0.00275482
Treg WT1	TGTGCCAGCAGATACGAATATGCTGAGCAGTTCTTC	1	TRBV15*00		TRBJ2-1*00	0.00275482
Treg WT1	TGTGCCAGCAGATTTGGTGCAGAAACGCTGTATTTT	1	TRBV3*00		TRBJ2-3*00	0.00275482
Treg WT1	TGTGCCAGCAGCAAGCGGGTAAACTCCGACTACACCTTC	1	TRBV3*00		TRBJ1-2*00	0.00275482
Treg WT1	TGTGCCAGCAGCACCGGGACAGGGGGACAGGCTCCGCTTTTT	1	TRBV4*00	TRBD1*00	TRBJ1-5*00	0.00275482
Treg WT1	TGTGCCAGCAGCACCTGGGGGGGAGAAACGCTGTATTTT	1	TRBV4*00	TRBD2*00	TRBJ2-3*00	0.00275482
Treg WT1	TGTGCCAGCAGCATCGACAGGAACTATGCTGAGCAGTTCTTC	1	TRBV2*00	TRBD1*00	TRBJ2-1*00	0.00275482
Treg WT1	TGTGCCAGCAGCCAACCGGGACAAAGCTCCTATGAACAGTACTTC	1	TRBV5*00	TRBD1*00	TRBJ2-7*00	0.00275482
Treg WT1	TGTGCCAGCAGCCAAGAAGGAGACACCCAGTACTTT	1	TRBV5*00		TRBJ2-5*00	0.00275482
Treg WT1	TGTGCCAGCAGCCAAGAAGGGTATAACTATGCTGAGCAGTTCTTC	1	TRBV5*00		TRBJ2-1*00	0.00275482
Treg WT1	TGTGCCAGCAGCCAAGACATCTATGCTGAGCAGTTCTTC	1	TRBV5*00		TRBJ2-1*00	0.00275482
Treg WT1	TGTGCCAGCAGCCAAGACGGCTGGGGGGCAGACACCCAGTACTTT	1	TRBV5*00	TRBD2*00	TRBJ2-5*00	0.00275482
Treg WT1	TGTGCCAGCAGCCAAGAGACAATACAGTACTTC	1	TRBV5*00		TRBJ2-7*00	0.00275482
Treg WT1	TGTGCCAGCAGCCAAGAGGGGGGTAATTCTGGAAATACGCTCTATTTT	1	TRBV2*00	TRBD2*00	TRBJ1-3*00	0.00275482
Treg WT1	TGTGCCAGCAGCCAAGGCTCAAACACAGAAGTCTTCTTT	1	TRBV2*00		TRBJ1-1*00	0.00275482
Treg WT1	TGTGCCAGCAGCCAAGGGGACAGTGCAGAAACGCTGTATTTT	1	TRBV2*00	TRBD1*00	TRBJ2-3*00	0.00275482
Treg WT1	TGTGCCAGCAGCCAAGGGGGCCCAGAAGTCTTCTTT	1	TRBV2*00	TRBD1*00	TRBJ1-1*00	0.00275482
Treg WT1	TGTGCCAGCAGCCAAGTAACTGGGGGGGGTGCTGAGCAGTTCTTC	1	TRBV5*00	TRBD2*00	TRBJ2-1*00	0.00275482
Treg WT1	TGTGCCAGCAGCCAAGTCCCATCTAACTATGCTGAGCAGTTCTTC	1	TRBV2*00		TRBJ2-1*00	0.00275482
Treg WT1	TGTGCCAGCAGCCAATGGGGGGATAGTGCAGAAACGCTGTATTTT	1	TRBV5*00	TRBD2*00	TRBJ2-3*00	0.00275482
Treg WT1	TGTGCCAGCAGCCACAGGGGGGGCACAGAAGTCTTCTTT	1	TRBV2*00	TRBD1*00	TRBJ1-1*00	0.00275482
Treg WT1	TGTGCCAGCAGCCACTCCTATGAACAGTACTTC	1	TRBV15*00		TRBJ2-7*00	0.00275482
Treg WT1	TGTGCCAGCAGCCAGACCGGGGCTGAGCAGTTCTTC	1	TRBV5*00	TRBD1*00	TRBJ2-1*00	0.00275482
Treg WT1	TGTGCCAGCAGCCAGACTGGAGCAGAAACGCTGTATTTT	1	TRBV5*00	TRBD2*00	TRBJ2-3*00	0.00275482
Treg WT1	TGTGCCAGCAGCCAGACTGGGGGGAAAGACACCCAGTACTTT	1	TRBV2*00	TRBD2*00	TRBJ2-5*00	0.00275482
Treg WT1	TGTGCCAGCAGCCAGGGGGGCGCCACAGAAGTCTTCTTT	1	TRBV5*00	TRBD2*00	TRBJ1-1*00	0.00275482
Treg WT1	TGTGCCAGCAGCCAGTACAGAAACACAGAAGTCTTCTTT	1	TRBV5*00		TRBJ1-1*00	0.00275482
Treg WT1	TGTGCCAGCAGCCCCACGGGGGGCTATGCTGAGCAGTTCTTC	1	TRBV5*00	TRBD2*00	TRBJ2-1*00	0.00275482
Treg WT1	TGTGCCAGCAGCCCCCACCTGGGGGCTAGTGCAGAAACGCTGTATTTT	1	TRBV15*00	TRBD2*00	TRBJ2-3*00	0.00275482
Treg WT1	TGTGCCAGCAGCCCCCAGGGGTATGCTGAGCAGTTCTTC	1	TRBV2*00	TRBD1*00	TRBJ2-1*00	0.00275482
Treg WT1	TGTGCCAGCAGCCCCCGGGACATCCAAGACACCCAGTACTTT	1	TRBV5*00	TRBD1*00	TRBJ2-5*00	0.00275482
Treg WT1	TGTGCCAGCAGCCCCCTCTCCTATGAACAGTACTTC	1	TRBV4*00	TRBD1*00	TRBJ2-7*00	0.00275482
Treg WT1	TGTGCCAGCAGCCCCTCTGGGATATATGAACAGTACTTC	1	TRBV2*00	TRBD2*00	TRBJ2-7*00	0.00275482
Treg WT1	TGTGCCAGCAGCCCGGGACAAATCTATGAACAGTACTTC	1	TRBV5*00	TRBD1*00	TRBJ2-7*00	0.00275482
Treg WT1	TGTGCCAGCAGCCCGGGACAGGGGACCTCCGACTACACCCTC	1	TRBV13-3*00	TRBD1*00	TRBJ1-2*00	0.00275482
Treg WT1	TGTGCCAGCAGCCCTAGTGCAGAAACGCTGTATTTT	1	TRBV13-3*00		TRBJ2-3*00	0.00275482
Treg WT1	TGTGCCAGCAGCCCTCCGGGGGGGATAAACACCGGGCAGCTCTACTTT	1	TRBV5*00	TRBD2*00	TRBJ2-2*00	0.00275482
Treg WT1	TGTGCCAGCAGCCGACATGCAAACTCCGACTACACCTTC	1	TRBV3*00		TRBJ1-2*00	0.00275482
Treg WT1	TGTGCCAGCAGCCGACTGGGGATTGAACAGTACTTC	1	TRBV15*00	TRBD2*00	TRBJ2-7*00	0.00275482
Treg WT1	TGTGCCAGCAGCCGACTGGGGGGGCGCGACCAAGACACCCAGTACTTT	1	TRBV4*00	TRBD2*00	TRBJ2-5*00	0.00275482
Treg WT1	TGTGCCAGCAGCCGTCAAAACACCTTGTACTTT	1	TRBV3*00		TRBJ2-4*00	0.00275482
Treg WT1	TGTGCCAGCAGCCTAGTGCAGAAACGCTGTATTTT	1	TRBV26*00		TRBJ2-3*00	0.00275482
Treg WT1	TGTGCCAGCAGCCTCAAGAGTCAAAACACCTTGTACTTT	1	TRBV2*00		TRBJ2-4*00	0.00275482
Treg WT1	TGTGCCAGCAGCCTCACAGGAGCTCCTATGAACAGTACTTC	1	TRBV19*00		TRBJ2-7*00	0.00275482
Treg WT1	TGTGCCAGCAGCCTCGGGACTGGGGTTGCAGAAACGCTGTATTTT	1	TRBV5*00	TRBD2*00	TRBJ2-3*00	0.00275482
Treg WT1	TGTGCCAGCAGCGGACAAACAGAAGTCTTCTTT	1	TRBV15*00	TRBD1*00	TRBJ1-1*00	0.00275482
Treg WT1	TGTGCCAGCAGCGTCACAGCAAACACCGGGCAGCTCTACTTT	1	TRBV2*00		TRBJ2-2*00	0.00275482
Treg WT1	TGTGCCAGCAGCTAAGAGGGGGGCTCCGCTTTTT	1	TRBV4*00		TRBJ1-5*00	0.00275482
Treg WT1	TGTGCCAGCAGCTATGGGGGGCTAGGAAATACGCTCTATTTT	1	TRBV4*00	TRBD2*00	TRBJ1-3*00	0.00275482
Treg WT1	TGTGCCAGCAGCTCAGAGGCTGCTGAGCAGTTCTTC	1	TRBV3*00		TRBJ2-1*00	0.00275482
Treg WT1	TGTGCCAGCAGCTCCAGGGGGAACTCCGACTACACCTTC	1	TRBV25*00	TRBD1*00	TRBJ1-2*00	0.00275482
Treg WT1	TGTGCCAGCAGCTCCCGACTGGGGGGAAACACCTTGTACTTT	1	TRBV25*00	TRBD2*00	TRBJ2-4*00	0.00275482
Treg WT1	TGTGCCAGCAGCTCGACAGGGGGGTATGCTGAGCAGTTCTTC	1	TRBV4*00	TRBD1*00	TRBJ2-1*00	0.00275482
Treg WT1	TGTGCCAGCAGCTGGACAACTAGTGCAGAAACGCTGTATTTT	1	TRBV3*00	TRBD1*00	TRBJ2-3*00	0.00275482
Treg WT1	TGTGCCAGCAGCTGGACAGGGGGCACCGGGCAGCTCTACTTT	1	TRBV25*00	TRBD1*00	TRBJ2-2*00	0.00275482
Treg WT1	TGTGCCAGCAGCTGGACTGGGGGGGACTATGCTGAGCAGTTCTTC	1	TRBV3*00	TRBD2*00	TRBJ2-1*00	0.00275482
Treg WT1	TGTGCCAGCAGCTTAAACGAAAGATTATTTTTC	1	TRBV3*00		TRBJ1-4*00	0.00275482
Treg WT1	TGTGCCAGCAGCTTAAGGACAGGGAGGGGGTGCAGAAACGCTGTATTTT	1	TRBV3*00	TRBD1*00	TRBJ2-3*00	0.00275482
Treg WT1	TGTGCCAGCAGCTTAAGGGGACAGAACTCCGACTACACCTTC	1	TRBV3*00	TRBD1*00	TRBJ1-2*00	0.00275482
Treg WT1	TGTGCCAGCAGCTTAAGGGGGGGCTCCGACTACACCTTC	1	TRBV3*00	TRBD2*00	TRBJ1-2*00	0.00275482
Treg WT1	TGTGCCAGCAGCTTACAGGGGGCGCACACAGAAGTCTTCTTT	1	TRBV3*00	TRBD1*00	TRBJ1-1*00	0.00275482
Treg WT1	TGTGCCAGCAGCTTACGGGGGGGGAACACCTTGTACTTT	1	TRBV3*00	TRBD2*00	TRBJ2-4*00	0.00275482
Treg WT1	TGTGCCAGCAGCTTACTGGTTAACCAAGACACCCAGTACTTT	1	TRBV3*00		TRBJ2-5*00	0.00275482
Treg WT1	TGTGCCAGCAGCTTAGAGGACACCGGGCAGCTCTACTTT	1	TRBV3*00		TRBJ2-2*00	0.00275482
Treg WT1	TGTGCCAGCAGCTTAGAGGGACAGGGGAGAGTCTTCTTT	1	TRBV3*00	TRBD1*00	TRBJ1-1*00	0.00275482
Treg WT1	TGTGCCAGCAGCTTAGAGGGAGCAAACTCCGACTACACCTTC	1	TRBV3*00		TRBJ1-2*00	0.00275482
Treg WT1	TGTGCCAGCAGCTTAGATGGCAGCAACACCGGGCAGCTCTACTTT	1	TRBV3*00		TRBJ2-2*00	0.00275482
Treg WT1	TGTGCCAGCAGCTTAGCAGGCAGTAACTCCGACTACACCTTC	1	TRBV3*00		TRBJ1-2*00	0.00275482
Treg WT1	TGTGCCAGCAGCTTAGCCAGGGGGGAACAGTACTTC	1	TRBV3*00	TRBD1*00	TRBJ2-7*00	0.00275482
Treg WT1	TGTGCCAGCAGCTTAGCCGGGGGCGGCACAGAAGTCTTCTTT	1	TRBV3*00	TRBD1*00	TRBJ1-1*00	0.00275482
Treg WT1	TGTGCCAGCAGCTTAGCGAACTCCGACTACACCTTC	1	TRBV3*00		TRBJ1-2*00	0.00275482
Treg WT1	TGTGCCAGCAGCTTAGCGCCCGGGGACTATGCTGAGCAGTTCTTC	1	TRBV3*00	TRBD1*00	TRBJ2-1*00	0.00275482
Treg WT1	TGTGCCAGCAGCTTAGGACAGGGGTCAGAAGTCTTCTTT	1	TRBV3*00	TRBD1*00	TRBJ1-1*00	0.00275482
Treg WT1	TGTGCCAGCAGCTTAGGCGGGTATGAACAGTACTTC	1	TRBV3*00		TRBJ2-7*00	0.00275482
Treg WT1	TGTGCCAGCAGCTTAGGGCACAACGAAAGATTATTTTTC	1	TRBV3*00		TRBJ1-4*00	0.00275482
Treg WT1	TGTGCCAGCAGCTTAGGGGGGCCCAACGAAAGATTATTTTTC	1	TRBV3*00	TRBD1*00	TRBJ1-4*00	0.00275482
Treg WT1	TGTGCCAGCAGCTTAGTTAACTCCGACTACACCTTC	1	TRBV3*00		TRBJ1-2*00	0.00275482
Treg WT1	TGTGCCAGCAGCTTAGTTGGGGTCTGGGGTGAGCAGTTCTTC	1	TRBV3*00	TRBD2*00	TRBJ2-1*00	0.00275482
Treg WT1	TGTGCCAGCAGCTTATACGGGGGCGCGGACACCCAGTACTTT	1	TRBV3*00	TRBD1*00	TRBJ2-5*00	0.00275482
Treg WT1	TGTGCCAGCAGCTTATTACAGGAAGTCTTCTTT	1	TRBV3*00		TRBJ1-1*00	0.00275482
Treg WT1	TGTGCCAGCAGCTTCAGGGTTGCTGAGCAGTTCTTC	1	TRBV3*00	TRBD1*00	TRBJ2-1*00	0.00275482
Treg WT1	TGTGCCAGCAGCTTCCTCGTCAACGAAAGATTATTTTTC	1	TRBV3*00		TRBJ1-4*00	0.00275482
Treg WT1	TGTGCCAGCAGCTTCTGGGGGGACCAAGACACCCAGTACTTT	1	TRBV3*00	TRBD2*00	TRBJ2-5*00	0.00275482
Treg WT1	TGTGCCAGCAGCTTGACAGGGGACGAAAGATTATTTTTC	1	TRBV4*00	TRBD1*00	TRBJ1-4*00	0.00275482
Treg WT1	TGTGCCAGCAGCTTGACAGGGGGCTCCTATGAACAGTACTTC	1	TRBV3*00	TRBD1*00	TRBJ2-7*00	0.00275482
Treg WT1	TGTGCCAGCAGCTTGAGAGGATATGAACAGTACTTC	1	TRBV3*00		TRBJ2-7*00	0.00275482
Treg WT1	TGTGCCAGCAGCTTGATGGGGGCAGTCTTCTTT	1	TRBV3*00	TRBD1*00	TRBJ1-1*00	0.00275482
Treg WT1	TGTGCCAGCAGCTTGGACAGGGACTCCGACTACACCTTC	1	TRBV3*00	TRBD1*00	TRBJ1-2*00	0.00275482
Treg WT1	TGTGCCAGCAGCTTGGACCTGGGCTCCTATGAACAGTACTTC	1	TRBV4*00		TRBJ2-7*00	0.00275482
Treg WT1	TGTGCCAGCAGCTTGGGGGGCACAGAAGTCTTCTTT	1	TRBV3*00	TRBD2*00	TRBJ1-1*00	0.00275482
Treg WT1	TGTGCCAGCAGCTTTCAAAACACCTTGTACTTT	1	TRBV3*00		TRBJ2-4*00	0.00275482
Treg WT1	TGTGCCAGCAGGGACATAAACACAGAAGTCTTCTTT	1	TRBV13-3*00	TRBD1*00	TRBJ1-1*00	0.00275482
Treg WT1	TGTGCCAGCAGGGATTGGAGTCAAAACACCTTGTACTTT	1	TRBV13-3*00		TRBJ2-4*00	0.00275482
Treg WT1	TGTGCCAGCAGGGGGACAGGGAGCTCCGACTACACCTTC	1	TRBV15*00	TRBD1*00	TRBJ1-2*00	0.00275482
Treg WT1	TGTGCCAGCAGTAACCGGGACAGGGGCGCTGAGCAGTTCTTC	1	TRBV22*00	TRBD1*00	TRBJ2-1*00	0.00275482
Treg WT1	TGTGCCAGCAGTAAGGAAACGCTGTATTTT	1	TRBV19*00		TRBJ2-3*00	0.00275482
Treg WT1	TGTGCCAGCAGTAGATGGGGGGGGGATGCTGAGCAGTTCTTC	1	TRBV19*00	TRBD2*00	TRBJ2-1*00	0.00275482
Treg WT1	TGTGCCAGCAGTAGGGGGGGCTCCGACTACACCTTC	1	TRBV13-3*00	TRBD2*00	TRBJ1-2*00	0.00275482
Treg WT1	TGTGCCAGCAGTATAACGGCATGGGGCAACTCCGACTACACCTTC	1	TRBV19*00	TRBD1*00	TRBJ1-2*00	0.00275482
Treg WT1	TGTGCCAGCAGTATAAGGGGGGCTAGTGCAGAAACGCTGTATTTT	1	TRBV19*00	TRBD1*00	TRBJ2-3*00	0.00275482
Treg WT1	TGTGCCAGCAGTATAGAGGGGGCGGACACCCAGTACTTT	1	TRBV19*00	TRBD1*00	TRBJ2-5*00	0.00275482
Treg WT1	TGTGCCAGCAGTATCCCGACAGGGGGGGGCACAGAAGTCTTCTTT	1	TRBV19*00	TRBD1*00	TRBJ1-1*00	0.00275482
Treg WT1	TGTGCCAGCAGTATGGGAAACAACCAGGCTCCGCTTTTT	1	TRBV19*00		TRBJ1-5*00	0.00275482
Treg WT1	TGTGCCAGCAGTATTACGACAGACTATGCTGAGCAGTTCTTC	1	TRBV19*00	TRBD1*00	TRBJ2-1*00	0.00275482
Treg WT1	TGTGCCAGCAGTCCACTGGGGGGTGAACAGTACTTC	1	TRBV24*00	TRBD2*00	TRBJ2-7*00	0.00275482
Treg WT1	TGTGCCAGCAGTCCAGACAAGGACTCCGACTACACCTTC	1	TRBV14*00		TRBJ1-2*00	0.00275482
Treg WT1	TGTGCCAGCAGTCCAGGGGACTCTAGTGCAGAAACGCTGTATTTT	1	TRBV19*00	TRBD1*00	TRBJ2-3*00	0.00275482
Treg WT1	TGTGCCAGCAGTCTACACACAGAAGTCTTCTTT	1	TRBV26*00		TRBJ1-1*00	0.00275482
Treg WT1	TGTGCCAGCAGTCTACTGGGCCAAGACACCCAGTACTTT	1	TRBV13-1*00	TRBD2*00	TRBJ2-5*00	0.00275482
Treg WT1	TGTGCCAGCAGTCTCCGGGACACACAGTACTTC	1	TRBV26*00	TRBD1*00	TRBJ2-7*00	0.00275482
Treg WT1	TGTGCCAGCAGTCTCGACCCCCGCTCCTATGAACAGTACTTC	1	TRBV26*00	TRBD1*00	TRBJ2-7*00	0.00275482
Treg WT1	TGTGCCAGCAGTCTGAACAGGCAAAACACCTTC	1	TRBV26*00	TRBD1*00	TRBJ1-2*00	0.00275482
Treg WT1	TGTGCCAGCAGTCTGAGGAACTCCGACTACACCTTC	1	TRBV13-1*00		TRBJ1-2*00	0.00275482
Treg WT1	TGTGCCAGCAGTCTGGACAGATATGAACAGTACTTC	1	TRBV26*00	TRBD1*00	TRBJ2-7*00	0.00275482
Treg WT1	TGTGCCAGCAGTCTGTATGAACAGTACTTC	1	TRBV24*00		TRBJ2-7*00	0.00275482
Treg WT1	TGTGCCAGCAGTCTGTCCTATGAACAGTACTTC	1	TRBV26*00		TRBJ2-7*00	0.00275482
Treg WT1	TGTGCCAGCAGTCTGTCGGCCAGTCGGAACACCCAGTACTTT	1	TRBV26*00	TRBD2*00	TRBJ2-5*00	0.00275482
Treg WT1	TGTGCCAGCAGTCTGTCGGGAAACCAAGACACCCAGTACTTT	1	TRBV26*00		TRBJ2-5*00	0.00275482
Treg WT1	TGTGCCAGCAGTCTGTGGAGGGAGGAAGTCTTCTTT	1	TRBV26*00		TRBJ1-1*00	0.00275482
Treg WT1	TGTGCCAGCAGTCTGTTCAGGGGGAACTCCGACTACACCTTC	1	TRBV24*00	TRBD1*00	TRBJ1-2*00	0.00275482
Treg WT1	TGTGCCAGCAGTCTTCAGGGGGCAAACTCCGACTACACCTTC	1	TRBV24*00	TRBD1*00	TRBJ1-2*00	0.00275482
Treg WT1	TGTGCCAGCAGTGAAACTGGGGGGTGGTATGCTGAGCAGTTCTTC	1	TRBV13-1*00	TRBD2*00	TRBJ2-1*00	0.00275482
Treg WT1	TGTGCCAGCAGTGAAGCCCCGACAGACACCCAGTACTTT	1	TRBV13-3*00	TRBD1*00	TRBJ2-5*00	0.00275482
Treg WT1	TGTGCCAGCAGTGAATGGACTGGGGGGTTATGAACAGTACTTC	1	TRBV13-1*00	TRBD2*00	TRBJ2-7*00	0.00275482
Treg WT1	TGTGCCAGCAGTGACAATCAAAACACCTTGTACTTT	1	TRBV13-1*00		TRBJ2-4*00	0.00275482
Treg WT1	TGTGCCAGCAGTGACAATTATGCTGAGCAGTTCTTC	1	TRBV13-3*00		TRBJ2-1*00	0.00275482
Treg WT1	TGTGCCAGCAGTGAGAGACTGGTTAACCAAGACACCCAGTACTTT	1	TRBV13-1*00		TRBJ2-5*00	0.00275482
Treg WT1	TGTGCCAGCAGTGAGCTGACAAACTCCGACTACACCTTC	1	TRBV13-1*00		TRBJ1-2*00	0.00275482
Treg WT1	TGTGCCAGCAGTGAGGACAGGGGGCGGGACACCCAGTACTTT	1	TRBV13-1*00	TRBD1*00	TRBJ2-5*00	0.00275482
Treg WT1	TGTGCCAGCAGTGAGGGACAATTTAACCAAGACACCCAGTACTTT	1	TRBV13-3*00	TRBD1*00	TRBJ2-5*00	0.00275482
Treg WT1	TGTGCCAGCAGTGAGGGGGGGACCGACTACACCTTC	1	TRBV13-1*00	TRBD2*00	TRBJ1-2*00	0.00275482
Treg WT1	TGTGCCAGCAGTGATAACAATTATGAACAGTACTTC	1	TRBV13-3*00		TRBJ2-7*00	0.00275482
Treg WT1	TGTGCCAGCAGTGATAACTGGGGAACAGAAACGCTGTATTTT	1	TRBV13-1*00	TRBD2*00	TRBJ2-3*00	0.00275482
Treg WT1	TGTGCCAGCAGTGATACTGGGGGGGAAACGCTGTATTTT	1	TRBV13-1*00	TRBD2*00	TRBJ2-3*00	0.00275482
Treg WT1	TGTGCCAGCAGTGATAGGACAGGGTACACAGAAGTCTTCTTT	1	TRBV13-1*00	TRBD1*00	TRBJ1-1*00	0.00275482
Treg WT1	TGTGCCAGCAGTGATAGGGGTACTAGTGCAGAAACGCTGTATTTT	1	TRBV13-3*00	TRBD1*00	TRBJ2-3*00	0.00275482
Treg WT1	TGTGCCAGCAGTGATCAGGGTTCTGGAAATACGCTCTATTTT	1	TRBV13-1*00	TRBD1*00	TRBJ1-3*00	0.00275482
Treg WT1	TGTGCCAGCAGTGATCCGGGGGGGCGTGCAGAAACGCTGTATTTT	1	TRBV13-3*00	TRBD2*00	TRBJ2-3*00	0.00275482
Treg WT1	TGTGCCAGCAGTGATGACAACTCCTATGAACAGTACTTC	1	TRBV13-3*00		TRBJ2-7*00	0.00275482
Treg WT1	TGTGCCAGCAGTGATGACAGATACACAGAAGTCTTCTTT	1	TRBV13-1*00		TRBJ1-1*00	0.00275482
Treg WT1	TGTGCCAGCAGTGATGACAGTCAGGCTCCGCTTTTT	1	TRBV13-1*00		TRBJ1-5*00	0.00275482
Treg WT1	TGTGCCAGCAGTGATGAGAGGGTAAACACCTTGTACTTT	1	TRBV13-1*00		TRBJ2-4*00	0.00275482
Treg WT1	TGTGCCAGCAGTGATGCAGGACAGGGCACAGAAGTCTTCTTT	1	TRBV13-1*00	TRBD1*00	TRBJ1-1*00	0.00275482
Treg WT1	TGTGCCAGCAGTGATGCATTTAGTCAAAACACCTTGTACTTT	1	TRBV13-1*00		TRBJ2-4*00	0.00275482
Treg WT1	TGTGCCAGCAGTGATGCTGGGGAAAACACCTTGTACTTT	1	TRBV13-1*00	TRBD2*00	TRBJ2-4*00	0.00275482
Treg WT1	TGTGCCAGCAGTGATGCTGGGGAAGTCTTCTTT	1	TRBV13-1*00		TRBJ1-1*00	0.00275482
Treg WT1	TGTGCCAGCAGTGATGGAGGAACAGTACTTC	1	TRBV13-3*00		TRBJ2-7*00	0.00275482
Treg WT1	TGTGCCAGCAGTGATGGGACAAACACCGGGCAGCTCTACTTT	1	TRBV13-1*00		TRBJ2-2*00	0.00275482
Treg WT1	TGTGCCAGCAGTGATGGGAGGAACTCCGACTACACCTTC	1	TRBV13-3*00		TRBJ1-2*00	0.00275482
Treg WT1	TGTGCCAGCAGTGATGGGGGGGACACCCAGTACTTT	1	TRBV13-3*00	TRBD1*00	TRBJ2-5*00	0.00275482
Treg WT1	TGTGCCAGCAGTGATGTACAGTATGCTGAGCAGTTCTTC	1	TRBV13-1*00		TRBJ2-1*00	0.00275482
Treg WT1	TGTGCCAGCAGTGATTACAACTATGCTGAGCAGTTCTTC	1	TRBV13-1*00		TRBJ2-1*00	0.00275482
Treg WT1	TGTGCCAGCAGTGCACAGGGCGGTAATTCGCCCCTCTACTTT	1	TRBV13-1*00	TRBD1*00	TRBJ1-6*00	0.00275482
Treg WT1	TGTGCCAGCAGTGCCGATGTCCAGTATAACTATGCTGAGCAGTTCTTC	1	TRBV13-1*00	TRBD1*00	TRBJ2-1*00	0.00275482
Treg WT1	TGTGCCAGCAGTGGAATTTATGAACAGTACTTC	1	TRBV13-1*00		TRBJ2-7*00	0.00275482
Treg WT1	TGTGCCAGCAGTGGACAAAGCTCCTATGAACAGTACTTC	1	TRBV13-1*00		TRBJ2-7*00	0.00275482
Treg WT1	TGTGCCAGCAGTGGGACAGACTATGCTGAGCAGTTCTTC	1	TRBV13-3*00	TRBD1*00	TRBJ2-1*00	0.00275482
Treg WT1	TGTGCCAGCAGTGGGGGACAGGGGAGTGCAGAAACGCTGTATTTT	1	TRBV13-1*00	TRBD1*00	TRBJ2-3*00	0.00275482
Treg WT1	TGTGCCAGCAGTGTCACAGGGGAAGAACAGTACTTC	1	TRBV13-3*00	TRBD1*00	TRBJ2-7*00	0.00275482
Treg WT1	TGTGCCAGCAGTTCCGGGACAACAGAAACGCTGTATTTT	1	TRBV15*00	TRBD1*00	TRBJ2-3*00	0.00275482
Treg WT1	TGTGCCAGCAGTTCCGGTTATAACAACCAGGCTCCGCTTTTT	1	TRBV15*00		TRBJ1-5*00	0.00275482
Treg WT1	TGTGCCAGCAGTTGGACAGGGGACACCGGGCAGCTCTACTTT	1	TRBV13-3*00	TRBD1*00	TRBJ2-2*00	0.00275482
Treg WT1	TGTGCCAGCAGTTTAAGAGGATTTGAACAGTACTTC	1	TRBV15*00		TRBJ2-7*00	0.00275482
Treg WT1	TGTGCCAGCAGTTTAAGAGGGGCAGACACCCAGTACTTT	1	TRBV15*00	TRBD1*00	TRBJ2-5*00	0.00275482
Treg WT1	TGTGCCAGCAGTTTAGACCAAGACACCCAGTACTTT	1	TRBV15*00		TRBJ2-5*00	0.00275482
Treg WT1	TGTGCCAGCAGTTTAGACCGCGACACCCAGTACTTT	1	TRBV15*00		TRBJ2-5*00	0.00275482
Treg WT1	TGTGCCAGCAGTTTAGCGGAAGAGCAGTTCTTC	1	TRBV15*00		TRBJ2-1*00	0.00275482
Treg WT1	TGTGCCAGCAGTTTAGGCAGACCCTATGAACAGTACTTC	1	TRBV15*00		TRBJ2-7*00	0.00275482
Treg WT1	TGTGCCAGCAGTTTAGGGGAGAGGGAACAGTACTTC	1	TRBV15*00		TRBJ2-7*00	0.00275482
Treg WT1	TGTGCCAGCAGTTTTGGGGGGGCGGACACCTTGTACTTT	1	TRBV15*00	TRBD2*00	TRBJ2-4*00	0.00275482
Treg WT1	TGTGCCAGCGCAGAAAACTCCGACTACACCTTC	1	TRBV26*00		TRBJ1-2*00	0.00275482
Treg WT1	TGTGCCAGCGCCCGGGACATTGCAAACTCCGACTACACCTTC	1	TRBV13-2*00	TRBD1*00	TRBJ1-2*00	0.00275482
Treg WT1	TGTGCCAGCGCCGGGACAGGGGGCGCTGAGCAGTTCTTC	1	TRBV13-2*00	TRBD1*00	TRBJ2-1*00	0.00275482
Treg WT1	TGTGCCAGCGGAAGAGGTCAAAACACCTTGTACTTT	1	TRBV13-2*00		TRBJ2-4*00	0.00275482
Treg WT1	TGTGCCAGCGGAGGGTCCCTCAACGAAAGATTATTTTTC	1	TRBV13-2*00	TRBD1*00	TRBJ1-4*00	0.00275482
Treg WT1	TGTGCCAGCGGCAGGGACACCCAGTACTTT	1	TRBV13-2*00		TRBJ2-5*00	0.00275482
Treg WT1	TGTGCCAGCGGCGAACTCCGACTACACCTTC	1	TRBV13-2*00		TRBJ1-2*00	0.00275482
Treg WT1	TGTGCCAGCGGGACAGGGAACTATGCTGAGCAGTTCTTC	1	TRBV13-2*00	TRBD1*00	TRBJ2-1*00	0.00275482
Treg WT1	TGTGCCAGCGGGGAACTGGGGGGGTATGAACAGTACTTC	1	TRBV13-2*00	TRBD2*00	TRBJ2-7*00	0.00275482
Treg WT1	TGTGCCAGCGGGGGAGGGGGATTTGCTGAGCAGTTCTTC	1	TRBV13-2*00	TRBD1*00	TRBJ2-1*00	0.00275482
Treg WT1	TGTGCCAGCGGTATGGGACAAAACTCCGACTACACCTTC	1	TRBV13-2*00	TRBD1*00	TRBJ1-2*00	0.00275482
Treg WT1	TGTGCCAGCGGTCAGAGGGGGGCAAACTCCGACTACACCTTC	1	TRBV13-2*00	TRBD1*00	TRBJ1-2*00	0.00275482
Treg WT1	TGTGCCAGCGGTCTGGGGGGGAGTGCAGAAACGCTGTATTTT	1	TRBV13-2*00	TRBD2*00	TRBJ2-3*00	0.00275482
Treg WT1	TGTGCCAGCGGTGACATCAACCAGGCTCCGCTTTTT	1	TRBV13-2*00		TRBJ1-5*00	0.00275482
Treg WT1	TGTGCCAGCGGTGACTGGGGGGAAGACACCCAGTACTTT	1	TRBV13-2*00	TRBD2*00	TRBJ2-5*00	0.00275482
Treg WT1	TGTGCCAGCGGTGACTGGGGGGGCCTAAACACCTTGTACTTT	1	TRBV13-2*00	TRBD2*00	TRBJ2-4*00	0.00275482
Treg WT1	TGTGCCAGCGGTGAGAGGGGGGCAAACTCCGACTACACCTTC	1	TRBV13-2*00	TRBD1*00	TRBJ1-2*00	0.00275482
Treg WT1	TGTGCCAGCGGTGATACGCTCTATTTT	1	TRBV13-2*00		TRBJ1-3*00	0.00275482
Treg WT1	TGTGCCAGCGGTGATAGGAACTATGCTAAGCAGTTCTTC	1	TRBV13-2*00		TRBJ2-1*00	0.00275482
Treg WT1	TGTGCCAGCGGTGATAGGAGTCAAAACACCTTGTACTTT	1	TRBV13-2*00		TRBJ2-4*00	0.00275482
Treg WT1	TGTGCCAGCGGTGATAGGTGGGCTCCGCTTTTT	1	TRBV13-2*00		TRBJ1-5*00	0.00275482
Treg WT1	TGTGCCAGCGGTGATCCAGCAAACTCCGACTACACCTTC	1	TRBV13-2*00		TRBJ1-2*00	0.00275482
Treg WT1	TGTGCCAGCGGTGATGAGCGGGGGGCGCAAGTCTTCTTT	1	TRBV13-2*00	TRBD2*00	TRBJ1-1*00	0.00275482
Treg WT1	TGTGCCAGCGGTGATGAGGCTGAGCAGTTCTTC	1	TRBV13-2*00		TRBJ2-1*00	0.00275482
Treg WT1	TGTGCCAGCGGTGATGAGGGACTGGTCTATGCTGAGCAGTTCTTC	1	TRBV13-2*00	TRBD2*00	TRBJ2-1*00	0.00275482
Treg WT1	TGTGCCAGCGGTGATGCAAATTCTGGAAATACGCTCTATTTT	1	TRBV13-2*00		TRBJ1-3*00	0.00275482
Treg WT1	TGTGCCAGCGGTGATGCAAGGGAGGCCGACTACACCTTC	1	TRBV13-2*00		TRBJ1-2*00	0.00275482
Treg WT1	TGTGCCAGCGGTGATGCAGGGGTCTCCGACTACACCTTC	1	TRBV13-2*00		TRBJ1-2*00	0.00275482
Treg WT1	TGTGCCAGCGGTGATGCCCTGGGAGGCACCTTGTACTTT	1	TRBV13-2*00	TRBD2*00	TRBJ2-4*00	0.00275482
Treg WT1	TGTGCCAGCGGTGATGCCGGGGGAACGCTGTATTTT	1	TRBV13-2*00	TRBD1*00	TRBJ2-3*00	0.00275482
Treg WT1	TGTGCCAGCGGTGATGCGGGCTCCGACTACACCTTC	1	TRBV13-2*00		TRBJ1-2*00	0.00275482
Treg WT1	TGTGCCAGCGGTGATGCTAACCAAGACACCCAGTACTTT	1	TRBV13-2*00		TRBJ2-5*00	0.00275482
Treg WT1	TGTGCCAGCGGTGATGCTGGGGGTTATGAACAGTACTTC	1	TRBV13-2*00	TRBD2*00	TRBJ2-7*00	0.00275482
Treg WT1	TGTGCCAGCGGTGATGGGGGGGCAAACACCGGGCAGCTCTACTTT	1	TRBV13-2*00	TRBD1*00	TRBJ2-2*00	0.00275482
Treg WT1	TGTGCCAGCGGTGATTCATATAATTCGCCCCTCTACTTT	1	TRBV13-2*00		TRBJ1-6*00	0.00275482
Treg WT1	TGTGCCAGCGGTGGGACAAATAACTATGCTGAGCAGTTCTTC	1	TRBV13-2*00	TRBD1*00	TRBJ2-1*00	0.00275482
Treg WT1	TGTGCCAGCGGTGGGGGACACCATAACTATGCTGAGCAGTTCTTC	1	TRBV13-2*00	TRBD1*00	TRBJ2-1*00	0.00275482
Treg WT1	TGTGCCAGCGGTGGTGACAGGGGGAACTCCGACTACACCTTC	1	TRBV13-2*00	TRBD1*00	TRBJ1-2*00	0.00275482
Treg WT1	TGTGCCAGCGGTGTTCTGGGGGGTAACTATGCTGAGCAGTTCTTC	1	TRBV13-2*00	TRBD2*00	TRBJ2-1*00	0.00275482
Treg WT1	TGTGCCAGCGTGGGGGGCTATGAACAGTACTTC	1	TRBV13-1*00	TRBD2*00	TRBJ2-7*00	0.00275482
Treg WT1	TGTGCCAGCTCCCTCAGGGGAAGGCACGAAAGATTATTTTTC	1	TRBV12-1*00	TRBD1*00	TRBJ1-4*00	0.00275482
Treg WT1	TGTGCCAGCTCCGGGACAGCAAACTCCGACTACACCTTC	1	TRBV18*00	TRBD1*00	TRBJ1-2*00	0.00275482
Treg WT1	TGTGCCAGCTCCTGGCCTGGGGGCTATGAACAGTACTTC	1	TRBV12-1*00	TRBD2*00	TRBJ2-7*00	0.00275482
Treg WT1	TGTGCCAGCTCGCGACTGGGGAGTCAAAACACCTTGTACTTT	1	TRBV12-1*00	TRBD2*00	TRBJ2-4*00	0.00275482
Treg WT1	TGTGCCAGCTCGGGGGCCTATGCTGAGCAGTTCTTC	1	TRBV12-1*00	TRBD1*00	TRBJ2-1*00	0.00275482
Treg WT1	TGTGCCAGCTCTCACCAGGGGAGGTACACCTTGTACTTT	1	TRBV12-1*00	TRBD1*00	TRBJ2-4*00	0.00275482
Treg WT1	TGTGCCAGCTCTCCCAATTCTGGAAATACGCTCTATTTT	1	TRBV12-2*00		TRBJ1-3*00	0.00275482
Treg WT1	TGTGCCAGCTCTCCCGGGGACTGGGGGGGCAGTGCAGAAACGCTGTATTTT	1	TRBV12-1*00	TRBD2*00	TRBJ2-3*00	0.00275482
Treg WT1	TGTGCCAGCTCTCGCTCTAGTGCAGAAACGCTGTATTTT	1	TRBV12-1*00		TRBJ2-3*00	0.00275482
Treg WT1	TGTGCCAGCTCTCTCAGGGACACCCAGTACTTT	1	TRBV12-1*00		TRBJ2-5*00	0.00275482
Treg WT1	TGTGCCAGCTCTCTCAGGGTATCAGAAGTCTTCTTT	1	TRBV12-1*00		TRBJ1-1*00	0.00275482
Treg WT1	TGTGCCAGCTCTCTCATGGGGGATGAACAGTACTTC	1	TRBV12-1*00	TRBD2*00	TRBJ2-7*00	0.00275482
Treg WT1	TGTGCCAGCTCTCTCCAGGGCCAAAACACCCAGTACTTT	1	TRBV12-1*00	TRBD1*00	TRBJ2-5*00	0.00275482
Treg WT1	TGTGCCAGCTCTCTCCGGGGGGTTAGTGCAGAAACGCTGTATTTT	1	TRBV12-1*00	TRBD2*00	TRBJ2-3*00	0.00275482
Treg WT1	TGTGCCAGCTCTCTCGAATACTCCGACTACACCTTC	1	TRBV12-1*00		TRBJ1-2*00	0.00275482
Treg WT1	TGTGCCAGCTCTCTCGACAGAAAAAAACACCTTGTACTTT	1	TRBV12-1*00		TRBJ2-4*00	0.00275482
Treg WT1	TGTGCCAGCTCTCTCGACTGGGGGGGCGGGGAACAGTACTTC	1	TRBV12-1*00	TRBD2*00	TRBJ2-7*00	0.00275482
Treg WT1	TGTGCCAGCTCTCTCGACTGGGGGGTTGAACAGTACTTC	1	TRBV12-1*00	TRBD2*00	TRBJ2-7*00	0.00275482
Treg WT1	TGTGCCAGCTCTCTCGAGTCATACTCCGACTACACCTTC	1	TRBV12-1*00		TRBJ1-2*00	0.00275482
Treg WT1	TGTGCCAGCTCTCTCGGCTGGGGGTATGAACAGTACTTC	1	TRBV12-1*00	TRBD2*00	TRBJ2-7*00	0.00275482
Treg WT1	TGTGCCAGCTCTCTCGGGACACCCTCCGACTACACCTTC	1	TRBV12-1*00	TRBD1*00	TRBJ1-2*00	0.00275482
Treg WT1	TGTGCCAGCTCTCTCGGGACTGGGGACTATGAACAGTACTTC	1	TRBV12-1*00	TRBD2*00	TRBJ2-7*00	0.00275482
Treg WT1	TGTGCCAGCTCTCTCGGGGGGAACAACGAAAGATTATTTTTC	1	TRBV12-1*00	TRBD1*00	TRBJ1-4*00	0.00275482
Treg WT1	TGTGCCAGCTCTTACAGGGGAGACACCTTGTACTTT	1	TRBV12-1*00	TRBD1*00	TRBJ2-4*00	0.00275482
Treg WT1	TGTGCCAGCTGTGATTTTGAACAGTACTTC	1	TRBV13-2*00		TRBJ2-7*00	0.00275482
Treg WT1	TGTGCCATCAGAAACTCCGACTACACCTTC	1	TRBV4*00		TRBJ1-2*00	0.00275482
Treg WT1	TGTGCCTGGAATCTGGGCCAAGACACCCAGTACTTT	1	TRBV31*00	TRBD2*00	TRBJ2-5*00	0.00275482
Treg WT1	TGTGCCTGGACAGAAGTCTTCTTT	1	TRBV31*00		TRBJ1-1*00	0.00275482
Treg WT1	TGTGCCTGGACTGGGGGGCCCTATGAACAGTACTTC	1	TRBV31*00	TRBD2*00	TRBJ2-7*00	0.00275482
Treg WT1	TGTGCCTGGAGCTGGGGGGGTGCAGAAACGCTGTATTTT	1	TRBV31*00	TRBD2*00	TRBJ2-3*00	0.00275482
Treg WT1	TGTGCCTGGAGTCAGGGGGCGCGAGCTGAGCAGTTCTTC	1	TRBV31*00	TRBD1*00	TRBJ2-1*00	0.00275482
Treg WT1	TGTGCCTGGAGTCTAGACAGAACTCCGACTACACCTTC	1	TRBV31*00	TRBD1*00	TRBJ1-2*00	0.00275482
Treg WT1	TGTGCCTGGAGTCTAGGGGCAAACACAGAAGTCTTCTTT	1	TRBV31*00		TRBJ1-1*00	0.00275482
Treg WT1	TGTGCCTGGAGTCTAGGGGTTGAACAGTACTTC	1	TRBV31*00	TRBD1*00	TRBJ2-7*00	0.00275482
Treg WT1	TGTGCCTGGAGTCTGGGGGGGCAAGACACCCAGTACTTT	1	TRBV31*00	TRBD2*00	TRBJ2-5*00	0.00275482
Treg WT1	TGTGCCTGGAGTTTGGGGTTTAGTGCAGAAACGCTGTATTTT	1	TRBV31*00	TRBD2*00	TRBJ2-3*00	0.00275482
Treg WT1	TGTGCCTGGGGGGGACTGGGGGTCTATGCTGAGCAGTTCTTC	1	TRBV31*00	TRBD2*00	TRBJ2-1*00	0.00275482
Treg WT1	TGTGCTAGCACTAGGACAAACTATGCTGAGCAGTTCTTC	1	TRBV21*00	TRBD1*00	TRBJ2-1*00	0.00275482
Treg WT1	TGTGCTAGCAGAAGACGTGAAGTCTTCTTT	1	TRBV17*00		TRBJ1-1*00	0.00275482
Treg WT1	TGTGCTAGCAGCCATAAACAATCCTATAATTCGCCCCTCTACTTT	1	TRBV29*00		TRBJ1-6*00	0.00275482
Treg WT1	TGTGCTAGCAGCTACAGGGGAGAAAGATTATTTTTC	1	TRBV21*00	TRBD1*00	TRBJ1-4*00	0.00275482
Treg WT1	TGTGCTAGCAGTACCAGAAAAGTCTTCTTT	1	TRBV17*00		TRBJ1-1*00	0.00275482
Treg WT1	TGTGCTAGCAGTAGAAACTATGAACAGTACTTC	1	TRBV17*00		TRBJ2-7*00	0.00275482
Treg WT1	TGTGCTAGCAGTAGAAGACAGGGGCTCAACGAAAGATTATTTTTC	1	TRBV17*00	TRBD1*00	TRBJ1-4*00	0.00275482
Treg WT1	TGTGCTAGCAGTAGAGACTGGGGCCAAGACACCCAGTACTTT	1	TRBV17*00	TRBD2*00	TRBJ2-5*00	0.00275482
Treg WT1	TGTGCTAGCAGTAGAGAGGGAAACTCCGACTACACCTTC	1	TRBV17*00		TRBJ1-2*00	0.00275482
Treg WT1	TGTGCTAGCAGTAGAGATACCGGGCAGCTCTACTTT	1	TRBV17*00		TRBJ2-2*00	0.00275482
Treg WT1	TGTGCTAGCAGTAGAGGACTGGGGGGATTTGCTGAGCAGTTCTTC	1	TRBV17*00	TRBD2*00	TRBJ2-1*00	0.00275482
Treg WT1	TGTGCTAGCAGTAGAGGGTATGAACAGTACTTC	1	TRBV17*00		TRBJ2-7*00	0.00275482
Treg WT1	TGTGCTAGCAGTAGGATTGAACAGTACTTC	1	TRBV17*00		TRBJ2-7*00	0.00275482
Treg WT1	TGTGCTAGCAGTAGTTGGGGGGGCTACCAAGACACCCAGTACTTT	1	TRBV17*00	TRBD2*00	TRBJ2-5*00	0.00275482
Treg WT1	TGTGCTAGCAGTCAATCGAGGCAGGGGAGTGCAGAAACGCTGTATTTT	1	TRBV21*00	TRBD1*00	TRBJ2-3*00	0.00275482
Treg WT1	TGTGCTAGCAGTTGGGACAGCTCCTATGAACAGTACTTC	1	TRBV29*00	TRBD1*00	TRBJ2-7*00	0.00275482
Treg WT1	TGTGCTAGCAGTTTAGAGGGGTCCCCTTCTGGAAATACGCTCTATTTT	1	TRBV29*00	TRBD1*00	TRBJ1-3*00	0.00275482
Treg WT1	TGTGCTAGCAGTTTGCGGGGGAGCTCCTATGAACAGTACTTC	1	TRBV29*00		TRBJ2-7*00	0.00275482
Treg WT1	TGTGGTGCCATCGGGAGTAACCAAGACACCCAGTACTTT	1	TRBV20*00	TRBD1*00	TRBJ2-5*00	0.00275482
Treg WT1	TGTGGTGCCCACAGGGGTGGTGCAGAAACGCTGTATTTT	1	TRBV20*00	TRBD1*00	TRBJ2-3*00	0.00275482
Treg WT1	TGTGGTGCCCCTCCCTATGAACAGTACTTC	1	TRBV20*00		TRBJ2-7*00	0.00275482
Treg WT1	TGTGGTGCCCGGGACATCCAGGCTCCGCTTTTT	1	TRBV20*00	TRBD1*00	TRBJ1-5*00	0.00275482
Treg WT1	TGTGGTGCTAAGGGGAGCGAAAGATTATTTTTC	1	TRBV20*00	TRBD1*00	TRBJ1-4*00	0.00275482
Treg WT1	TGTGGTGCTAGGAACGGCGACACCTTGTACTTT	1	TRBV20*00		TRBJ2-4*00	0.00275482
Treg WT1	TGTGGTGCTAGGGAAACAACAAACTCCGACTACACCTTC	1	TRBV20*00		TRBJ1-2*00	0.00275482
Treg WT1	TGTGGTGCTAGGGACACATATAATTCGCCCCTCTACTTT	1	TRBV20*00		TRBJ1-6*00	0.00275482
Treg WT1	TGTGGTGCTAGGTCAGGGGAGGACACCCAGTACTTT	1	TRBV20*00	TRBD1*00	TRBJ2-5*00	0.00275482
Treg WT1	TGTGGTGCTAGGTGGGGGGGCGCTGAGCAGTTCTTC	1	TRBV20*00	TRBD2*00	TRBJ2-1*00	0.00275482
Treg WT1	TGTGGTGCTAGTTATAACCAAGACACCCAGTACTTT	1	TRBV20*00		TRBJ2-5*00	0.00275482
Treg WT1	TGTGGTGCTCCCAGTGCAGAAACGCTGTATTTT	1	TRBV20*00		TRBJ2-3*00	0.00275482
Treg WT1	TGTGGTGCTCGACAGGGAAACACAGAAGTCTTCTTT	1	TRBV20*00	TRBD1*00	TRBJ1-1*00	0.00275482
Treg WT1	TGTGGTGCTGGGGACTGGGGGGAAAACACCTTGTACTTT	1	TRBV20*00	TRBD2*00	TRBJ2-4*00	0.00275482
Treg WT1	TGTGTCTGGAGTCCAGCTAGTGCAGAAACGCTGTATTTT	1	TRBV31*00		TRBJ2-3*00	0.00275482
Treg WT1	TGTGCCAGCAGTATAGACAAAAACACCTTGTACTTT	1	TRBV19*00		TRBJ2-4*00	0.00275482
Treg WT1	TGTGCTAGCAGTTTATCGTCGCCAAACACAGAAGTCTTCTTT	1	TRBV29*00		TRBJ1-1*00	0.00275482
Treg WT1	TGTGCCAGCAGTCTCACAAACTCCGACTACACCTTC	1	TRBV26*00		TRBJ1-2*00	0.00275482
Treg WT1	TGTGGTGCTAGGGACAGGTATGCTGAGCAGTTCTTC	1	TRBV20*00		TRBJ2-1*00	0.00275482
Treg WT1	TGTGCCAGCAGTCGACAGAACTCCGACTACACCTTC	1	TRBV19*00	TRBD1*00	TRBJ1-2*00	0.00275482

## Sheet: Treg WT2
Sample Name	CDR3 Sequence	clone Count	best V Hit	best D Hit	best J Hit	Frequency
Treg WT2	TGTGCCAGCAGTATGGGGGCAAACTCCGACTACACCTTC	4	TRBV19*00		TRBJ1-2*00	0.00947867
Treg WT2	TGCACCTGCAGTGGGGACAGGGCTGAGCAGTTCTTC	3	TRBV1*00	TRBD1*00	TRBJ2-1*00	0.007109
Treg WT2	TGTGCCAGCAGGGACAACACAGAAGTCTTCTTT	3	TRBV13-1*00		TRBJ1-1*00	0.007109
Treg WT2	TGTGCCAGCAGTGGAGGGGGCGACACCCAGTACTTT	3	TRBV13-3*00	TRBD1*00	TRBJ2-5*00	0.007109
Treg WT2	TGTGCCAGCAGTTTAGGACACTATGAACAGTACTTC	3	TRBV15*00		TRBJ2-7*00	0.007109
Treg WT2	TGTGCCAGCGGAACTGGTAACTATGCTGAGCAGTTCTTC	3	TRBV13-2*00	TRBD2*00	TRBJ2-1*00	0.007109
Treg WT2	TGTGCCAGCGGTGGGGACAGGGGTAACCAAGACACCCAGTACTTT	3	TRBV13-2*00	TRBD1*00	TRBJ2-5*00	0.007109
Treg WT2	TGCACCTGCAGCCCCGGGACTGGCTATGCTGAGCAGTTCTTC	2	TRBV1*00	TRBD2*00	TRBJ2-1*00	0.00473934
Treg WT2	TGCACCTGCAGTGCTCGACAGGGGGACAACGAAAGATTATTTTTC	2	TRBV1*00	TRBD1*00	TRBJ1-4*00	0.00473934
Treg WT2	TGCACCTGCAGTGGACAGTATGCTGAGCAGTTCTTC	2	TRBV1*00	TRBD1*00	TRBJ2-1*00	0.00473934
Treg WT2	TGTGCCAGCACTGACAGGGATGCTGAGCAGTTCTTC	2	TRBV13-1*00	TRBD1*00	TRBJ2-1*00	0.00473934
Treg WT2	TGTGCCAGCAGCCCACAGAGGGGGGGTGCAGAAACGCTGTATTTT	2	TRBV19*00	TRBD1*00	TRBJ2-3*00	0.00473934
Treg WT2	TGTGCCAGCAGCCCCAGACTGGAAAACACCTTGTACTTT	2	TRBV3*00	TRBD2*00	TRBJ2-4*00	0.00473934
Treg WT2	TGTGCCAGCAGCCCGGGCTATGCTGAGCAGTTCTTC	2	TRBV4*00	TRBD1*00	TRBJ2-1*00	0.00473934
Treg WT2	TGTGCCAGCAGCTCCAGGGTGGAAGTCTTCTTT	2	TRBV13-3*00	TRBD1*00	TRBJ1-1*00	0.00473934
Treg WT2	TGTGCCAGCAGGGACAACTCCTATGAACAGTACTTC	2	TRBV15*00	TRBD1*00	TRBJ2-7*00	0.00473934
Treg WT2	TGTGCCAGCAGTCACAGCCAAGACACCCAGTACTTT	2	TRBV26*00		TRBJ2-5*00	0.00473934
Treg WT2	TGTGCCAGCAGTCTGTCTACAGGCACAGAAGTCTTCTTT	2	TRBV26*00		TRBJ1-1*00	0.00473934
Treg WT2	TGTGCCAGCAGTGCGCGTTACTTC	2	TRBV13-1*00		TRBJ2-7*00	0.00473934
Treg WT2	TGTGCCAGCAGTGGCCGGGACAAATATGAGCAGTTCTTC	2	TRBV13-1*00	TRBD1*00	TRBJ2-1*00	0.00473934
Treg WT2	TGTGCCAGCGGTGATGCAGGGGGCGCCTATGAACAGTACTTC	2	TRBV13-2*00	TRBD1*00	TRBJ2-7*00	0.00473934
Treg WT2	TGTGCCAGCTCTCTCACAATTAACCAAGACACCCAGGACTTT	2	TRBV12-2*00		TRBJ2-5*00	0.00473934
Treg WT2	TGTGCCAGCTCTCTCGTTAACACCTTGTACTTT	2	TRBV12-1*00		TRBJ2-4*00	0.00473934
Treg WT2	TGTGCCTGGAGTCCCTTCTTGGGGAACCAAGACACCCAGTACTTT	2	TRBV31*00		TRBJ2-5*00	0.00473934
Treg WT2	TGTGCCTGGAGTCGGGCTGGGGACAGCTCCTATGAACAGTACTTC	2	TRBV31*00	TRBD2*00	TRBJ2-7*00	0.00473934
Treg WT2	TGTGCCTGGAGTCTGGGGCAGGTATGCTGAGCAGTTCTTC	2	TRBV31*00	TRBD1*00	TRBJ2-1*00	0.00473934
Treg WT2	TGTGCTAGCAGTAGACTGGGGGGGCGGGCTGAGCAGTTCTTC	2	TRBV17*00	TRBD2*00	TRBJ2-1*00	0.00473934
Treg WT2	TGTGGTGCTAGCAGGGGGAGCTCCTATGAACAGTACTTC	2	TRBV20*00	TRBD1*00	TRBJ2-7*00	0.00473934
Treg WT2	TGTGCCAGCAGCCGGGACATCTCCTATGAACAGTACTTC	2	TRBV19*00	TRBD1*00	TRBJ2-7*00	0.00473934
Treg WT2	TATGCCAGCAGCCAAGAAGGACTTTCCTATGAACAGTACTTC	1	TRBV5*00	TRBD2*00	TRBJ2-7*00	0.00236967
Treg WT2	TGCACCTGCAGGATGGGGATTGAACAGTACTTC	1	TRBV1*00	TRBD2*00	TRBJ2-7*00	0.00236967
Treg WT2	TGCACCTGCAGTCCCTTCTATGAACAGTACTTC	1	TRBV1*00		TRBJ2-7*00	0.00236967
Treg WT2	TGCACCTGCAGTCTCTCGAACTGGGGGAAAGACACCCAGTACTTT	1	TRBV1*00	TRBD2*00	TRBJ2-5*00	0.00236967
Treg WT2	TGCACCTGCAGTGCAAACACCGCAAACTCCGACTACACCTTC	1	TRBV1*00		TRBJ1-2*00	0.00236967
Treg WT2	TGCACCTGCAGTGCAACAAACACCGGGCAGCTCTACTTT	1	TRBV1*00		TRBJ2-2*00	0.00236967
Treg WT2	TGCACCTGCAGTGCACGGAGGGACTCCTATGAACAGTACTTC	1	TRBV1*00		TRBJ2-7*00	0.00236967
Treg WT2	TGCACCTGCAGTGCAGACACAAACACAGAAGTCTTCTTT	1	TRBV1*00		TRBJ1-1*00	0.00236967
Treg WT2	TGCACCTGCAGTGCAGACACCTATGAACAGTACTTC	1	TRBV1*00		TRBJ2-7*00	0.00236967
Treg WT2	TGCACCTGCAGTGCAGATATGGGTGGTGCAGAAACGCTGTATTTT	1	TRBV1*00		TRBJ2-3*00	0.00236967
Treg WT2	TGCACCTGCAGTGCAGATCAGGGAAACTCCGACTACACCTTC	1	TRBV1*00		TRBJ1-2*00	0.00236967
Treg WT2	TGCACCTGCAGTGCAGGCAACGAAAGATTATTTTTC	1	TRBV1*00		TRBJ1-4*00	0.00236967
Treg WT2	TGCACCTGCAGTGCAGGGACTGATGCTGAGCAGTTCTTC	1	TRBV1*00	TRBD2*00	TRBJ2-1*00	0.00236967
Treg WT2	TGCACCTGCAGTGCAGTAGGGATCTCCGACTACACCTTC	1	TRBV1*00		TRBJ1-2*00	0.00236967
Treg WT2	TGCACCTGCAGTGCAGTGGGGGGCTTTGCAAACTCCGACTACACCTTC	1	TRBV1*00	TRBD2*00	TRBJ1-2*00	0.00236967
Treg WT2	TGCACCTGCAGTGCCACTTATGAACAGTACTTC	1	TRBV1*00		TRBJ2-7*00	0.00236967
Treg WT2	TGCACCTGCAGTGCCCAACAAGACACCCAGTACTTT	1	TRBV1*00		TRBJ2-5*00	0.00236967
Treg WT2	TGCACCTGCAGTGCGCCACCCAAGACACCCAGTACTTT	1	TRBV1*00		TRBJ2-5*00	0.00236967
Treg WT2	TGCACCTGCAGTGCTCAGATTAACCAAGACACCCAGTACTTT	1	TRBV1*00		TRBJ2-5*00	0.00236967
Treg WT2	TGCTCCAGCAGTCAATCCAGGGACTATGCTGAGCAGTTCTTC	1	TRBV23*00	TRBD1*00	TRBJ2-1*00	0.00236967
Treg WT2	TGCTCCAGCAGTCAATCGATAGGGGCAAACTCCGACTACACCTTC	1	TRBV23*00		TRBJ1-2*00	0.00236967
Treg WT2	TGCTCCAGCAGTCGCAGGGGAAACACCTTGTACTTT	1	TRBV23*00	TRBD1*00	TRBJ2-4*00	0.00236967
Treg WT2	TGTACAAGCAGCTTAGCTGGGTATGAACAGTACTTC	1	TRBV16*00	TRBD2*00	TRBJ2-7*00	0.00236967
Treg WT2	TGTAGTTCTAGAGAGAGGGGCGAAAGATTATTTTTC	1	TRBV30*00	TRBD1*00	TRBJ1-4*00	0.00236967
Treg WT2	TGTAGTTCTAGTAGGGGGGCCATCTTT	1	TRBV30*00	TRBD2*00	TRBJ1-1*00	0.00236967
Treg WT2	TGTGCAAGCAGCCACAGTGCAGAAACGCTGTATTTT	1	TRBV16*00		TRBJ2-3*00	0.00236967
Treg WT2	TGTGCAAGCAGCCCAACAGGGGGCACAGAAGTCTTCTTT	1	TRBV16*00	TRBD1*00	TRBJ1-1*00	0.00236967
Treg WT2	TGTGCAAGCAGCCCCGACAGGGGGCGGCCCAACGAAAGATTATTTTTC	1	TRBV16*00	TRBD1*00	TRBJ1-4*00	0.00236967
Treg WT2	TGTGCAAGCAGCCGGACAGAAACGCTGTATTTT	1	TRBV16*00		TRBJ2-3*00	0.00236967
Treg WT2	TGTGCAAGCAGCGCGAGCTCCTATGAACAGTACTTC	1	TRBV16*00		TRBJ2-7*00	0.00236967
Treg WT2	TGTGCAAGCAGCGGGACTGGGGGCACCCAGTACTTT	1	TRBV16*00	TRBD2*00	TRBJ2-5*00	0.00236967
Treg WT2	TGTGCAAGCAGCTCAACCGACAACGAAAGATTATTTTTC	1	TRBV16*00		TRBJ1-4*00	0.00236967
Treg WT2	TGTGCAAGCAGCTCCAGGGGTGACACAGAAGTCTTCTTT	1	TRBV16*00	TRBD1*00	TRBJ1-1*00	0.00236967
Treg WT2	TGTGCAAGCAGCTCCCGTAATACGCTCTATTTT	1	TRBV16*00		TRBJ1-3*00	0.00236967
Treg WT2	TGTGCAAGCAGCTCCCTGGGGGGGAAAAACACCTTGTACTTT	1	TRBV16*00	TRBD2*00	TRBJ2-4*00	0.00236967
Treg WT2	TGTGCAAGCAGCTCGGGACTGGGGGGGCGTGCAGAAACGCTGTATTTT	1	TRBV16*00	TRBD2*00	TRBJ2-3*00	0.00236967
Treg WT2	TGTGCAAGCAGCTGGGGACAGGGGGTTTCTGGAAATACGCTCTATTTT	1	TRBV16*00	TRBD1*00	TRBJ1-3*00	0.00236967
Treg WT2	TGTGCAAGCAGCTGGGGATCAAACACCGGGCAGCTCTACTTT	1	TRBV16*00		TRBJ2-2*00	0.00236967
Treg WT2	TGTGCAAGCAGCTTAGAAGGCCAACAGTACTTC	1	TRBV16*00		TRBJ2-7*00	0.00236967
Treg WT2	TGTGCAAGCAGCTTAGACACAGAAGTCTTCTTT	1	TRBV16*00		TRBJ1-1*00	0.00236967
Treg WT2	TGTGCAAGCAGCTTAGACAGGGGCCAAGACACCCAGTACTTT	1	TRBV16*00	TRBD1*00	TRBJ2-5*00	0.00236967
Treg WT2	TGTGCAAGCAGCTTAGATAACTATGAACAGTACTTC	1	TRBV16*00		TRBJ2-7*00	0.00236967
Treg WT2	TGTGCAAGCAGCTTAGATGGGCGGCAAGACACCCAGTACTTT	1	TRBV16*00	TRBD1*00	TRBJ2-5*00	0.00236967
Treg WT2	TGTGCAAGCAGCTTAGCAGGGGGCGCTGAGCAGTTCTTC	1	TRBV16*00	TRBD1*00	TRBJ2-1*00	0.00236967
Treg WT2	TGTGCAAGCAGCTTAGGGACGGCAAACTCCGACTACACCTTC	1	TRBV16*00		TRBJ1-2*00	0.00236967
Treg WT2	TGTGCAAGCAGCTTAGGGCAGGGGGCCGGGCAGCTCTACTTT	1	TRBV16*00	TRBD1*00	TRBJ2-2*00	0.00236967
Treg WT2	TGTGCAAGCAGCTTAGGGGGCGCCTCCGACTACACCTTC	1	TRBV16*00	TRBD1*00	TRBJ1-2*00	0.00236967
Treg WT2	TGTGCAAGCAGCTTAGGGGGCGCTGAGCAGTTCTTC	1	TRBV16*00	TRBD1*00	TRBJ2-1*00	0.00236967
Treg WT2	TGTGCAAGCAGCTTAGGGGGGACAGAAGTCTTCTTT	1	TRBV16*00	TRBD1*00	TRBJ1-1*00	0.00236967
Treg WT2	TGTGCAAGCAGCTTAGGGGTTAACCAAGACACCCAGTACTTT	1	TRBV16*00		TRBJ2-5*00	0.00236967
Treg WT2	TGTGCAAGCAGCTTAGGTAACCAAGACACCCAGTACTTT	1	TRBV16*00		TRBJ2-5*00	0.00236967
Treg WT2	TGTGCAAGCAGCTTAGTCCCAGAAGTCTTCTTT	1	TRBV16*00		TRBJ1-1*00	0.00236967
Treg WT2	TGTGCAAGCAGCTTAGTGGGAATACAGTACTTC	1	TRBV16*00		TRBJ2-7*00	0.00236967
Treg WT2	TGTGCAAGCAGCTTAGTGGGGGGGTCCTATGAACAGTACTTC	1	TRBV16*00	TRBD2*00	TRBJ2-7*00	0.00236967
Treg WT2	TGTGCAAGCAGCTTAGTTGGGTATGAACAGTACTTC	1	TRBV16*00		TRBJ2-7*00	0.00236967
Treg WT2	TGTGCAAGCAGCTTCACCAGGGGGGGAGTCTTCTTT	1	TRBV16*00	TRBD1*00	TRBJ1-1*00	0.00236967
Treg WT2	TGTGCAAGCAGCTTCATTCAAAACACCTTGTACTTT	1	TRBV16*00		TRBJ2-4*00	0.00236967
Treg WT2	TGTGCAAGCAGCTTGACAGGGGGCGAACAGTACTTC	1	TRBV16*00	TRBD1*00	TRBJ2-7*00	0.00236967
Treg WT2	TGTGCAAGCAGCTTGCAGGGTGAACAGTACTTC	1	TRBV16*00	TRBD1*00	TRBJ2-7*00	0.00236967
Treg WT2	TGTGCAAGCAGCTTGGGAGGGGGCACCCAGTACTTT	1	TRBV16*00	TRBD1*00	TRBJ2-5*00	0.00236967
Treg WT2	TGTGCAAGCAGGGGGCGCGGAGAAGTCTTCTTT	1	TRBV16*00	TRBD1*00	TRBJ1-1*00	0.00236967
Treg WT2	TGTGCCACCAGGGGGGACTATGCTGAGCAGTTCTTC	1	TRBV13-1*00	TRBD1*00	TRBJ2-1*00	0.00236967
Treg WT2	TGTGCCAGCAACGGACAGGGAAGGGGTCAAAACACCTTGTACTTT	1	TRBV14*00	TRBD1*00	TRBJ2-4*00	0.00236967
Treg WT2	TGTGCCAGCAGACAGGGTGCAAACACAGAAGTCTTCTTT	1	TRBV13-3*00	TRBD1*00	TRBJ1-1*00	0.00236967
Treg WT2	TGTGCCAGCAGACCCCGGGACAATCAAAACACCTTGTACTTT	1	TRBV26*00	TRBD1*00	TRBJ2-4*00	0.00236967
Treg WT2	TGTGCCAGCAGACTGGGGAACTATGCTGAGCAGTTCTTC	1	TRBV14*00	TRBD2*00	TRBJ2-1*00	0.00236967
Treg WT2	TGTGCCAGCAGAGAGGATGACACCCAGTACTTT	1	TRBV15*00		TRBJ2-5*00	0.00236967
Treg WT2	TGTGCCAGCAGATCAGGGGGGAGGGACACCCAGTACTTT	1	TRBV15*00	TRBD1*00	TRBJ2-5*00	0.00236967
Treg WT2	TGTGCCAGCAGCAAGACTGGGGGAAGACACCCAGTACTTT	1	TRBV3*00	TRBD2*00	TRBJ2-5*00	0.00236967
Treg WT2	TGTGCCAGCAGCCAAACAGCAAACTCCGACTACACCTTC	1	TRBV5*00		TRBJ1-2*00	0.00236967
Treg WT2	TGTGCCAGCAGCCAAACGGGGGCCCAAGACACCCAGTACTTT	1	TRBV5*00	TRBD1*00	TRBJ2-5*00	0.00236967
Treg WT2	TGTGCCAGCAGCCAAACTGGGCCCTATGAACAGTACTTC	1	TRBV2*00	TRBD2*00	TRBJ2-7*00	0.00236967
Treg WT2	TGTGCCAGCAGCCAACAGGGGAACACAGAAGTCTTCTTT	1	TRBV2*00	TRBD1*00	TRBJ1-1*00	0.00236967
Treg WT2	TGTGCCAGCAGCCAACCTCGGGACAACTATGCTGAGCAGTTCTTC	1	TRBV5*00	TRBD1*00	TRBJ2-1*00	0.00236967
Treg WT2	TGTGCCAGCAGCCAAGAAACTGGCTATGCTGAGCAGTTCTTC	1	TRBV5*00	TRBD2*00	TRBJ2-1*00	0.00236967
Treg WT2	TGTGCCAGCAGCCAAGACAATAGTCAAAACACCTTGTACTTT	1	TRBV5*00		TRBJ2-4*00	0.00236967
Treg WT2	TGTGCCAGCAGCCAAGACCCCAACTCCTATGAACAGTACTTC	1	TRBV2*00	TRBD2*00	TRBJ2-7*00	0.00236967
Treg WT2	TGTGCCAGCAGCCAAGACCCCAGGGGCTCCGCTTTTT	1	TRBV2*00	TRBD2*00	TRBJ1-5*00	0.00236967
Treg WT2	TGTGCCAGCAGCCAAGAGACACCAAACTCCGACTACACCTTC	1	TRBV2*00		TRBJ1-2*00	0.00236967
Treg WT2	TGTGCCAGCAGCCAAGAGCAGTCCTCTTATGCTGAGCAGTTCTTC	1	TRBV2*00	TRBD2*00	TRBJ2-1*00	0.00236967
Treg WT2	TGTGCCAGCAGCCAAGAGCATGAACAGTACTTC	1	TRBV2*00		TRBJ2-7*00	0.00236967
Treg WT2	TGTGCCAGCAGCCAAGAGGCCAGCTATGCTGAGCAGTTCTTC	1	TRBV2*00		TRBJ2-1*00	0.00236967
Treg WT2	TGTGCCAGCAGCCAAGAGGGACTGGCCTATGAACAGTACTTC	1	TRBV2*00	TRBD2*00	TRBJ2-7*00	0.00236967
Treg WT2	TGTGCCAGCAGCCAAGAGGGGGGAACAGAAGTCTTCTTT	1	TRBV5*00	TRBD2*00	TRBJ1-1*00	0.00236967
Treg WT2	TGTGCCAGCAGCCAAGATCCTTATAACCAAGACACCCAGTACTTT	1	TRBV5*00		TRBJ2-5*00	0.00236967
Treg WT2	TGTGCCAGCAGCCAAGATGGAGGGGACTCCGACTACACCTTC	1	TRBV2*00	TRBD1*00	TRBJ1-2*00	0.00236967
Treg WT2	TGTGCCAGCAGCCAAGATTGGACAAAAAACACCTTGTACTTT	1	TRBV2*00	TRBD1*00	TRBJ2-4*00	0.00236967
Treg WT2	TGTGCCAGCAGCCAAGCCCTGGGCTATGAACAGTACTTC	1	TRBV2*00	TRBD1*00	TRBJ2-7*00	0.00236967
Treg WT2	TGTGCCAGCAGCCAAGCTGGGGGCTCAGAAACGCTGTATTTT	1	TRBV5*00	TRBD2*00	TRBJ2-3*00	0.00236967
Treg WT2	TGTGCCAGCAGCCAAGGGGACAGGGTCAGTGCAGAAACGCTGTATTTT	1	TRBV5*00	TRBD1*00	TRBJ2-3*00	0.00236967
Treg WT2	TGTGCCAGCAGCCAATGGGACAGCCAAGACACCCAGTACTTT	1	TRBV5*00	TRBD1*00	TRBJ2-5*00	0.00236967
Treg WT2	TGTGCCAGCAGCCAATGGGATGCTGAGCAGTTCTTC	1	TRBV2*00		TRBJ2-1*00	0.00236967
Treg WT2	TGTGCCAGCAGCCACTGGGGGGGCTATGAACAGTACTTC	1	TRBV4*00	TRBD2*00	TRBJ2-7*00	0.00236967
Treg WT2	TGTGCCAGCAGCCAGAGACTGGGGGGAAACACCGGGCAGCTCTACTTT	1	TRBV5*00	TRBD2*00	TRBJ2-2*00	0.00236967
Treg WT2	TGTGCCAGCAGCCAGGACATTGCAAACTCCGACTACACCTTC	1	TRBV2*00	TRBD1*00	TRBJ1-2*00	0.00236967
Treg WT2	TGTGCCAGCAGCCATGGGGACCAAGACACCCAGTACTTT	1	TRBV18*00	TRBD2*00	TRBJ2-5*00	0.00236967
Treg WT2	TGTGCCAGCAGCCCAGGGGACTGGGGGAGCTCCTATGAACAGCACTTC	1	TRBV5*00	TRBD2*00	TRBJ2-7*00	0.00236967
Treg WT2	TGTGCCAGCAGCCCATATGAACAGTACTTC	1	TRBV4*00		TRBJ2-7*00	0.00236967
Treg WT2	TGTGCCAGCAGCCCCAGGGGTGCAGAAACGCTGTATTTT	1	TRBV5*00	TRBD1*00	TRBJ2-3*00	0.00236967
Treg WT2	TGTGCCAGCAGCCCCGACAGAGGGTCGCCCCTCTACTTT	1	TRBV5*00	TRBD1*00	TRBJ1-6*00	0.00236967
Treg WT2	TGTGCCAGCAGCCCCGGGACAGATAATTCGCCCCTCTACTTT	1	TRBV5*00	TRBD1*00	TRBJ1-6*00	0.00236967
Treg WT2	TGTGCCAGCAGCCCCGGGGGAACGCTGTATTTT	1	TRBV3*00	TRBD1*00	TRBJ2-3*00	0.00236967
Treg WT2	TGTGCCAGCAGCCCCTGGGACACCTATGCTGAGCAGTTCTTC	1	TRBV2*00	TRBD1*00	TRBJ2-1*00	0.00236967
Treg WT2	TGTGCCAGCAGCCCGACAGATTATGAACAGTACTTC	1	TRBV2*00	TRBD1*00	TRBJ2-7*00	0.00236967
Treg WT2	TGTGCCAGCAGCCCGACAGGTGGCGAACAGTACTTC	1	TRBV5*00	TRBD1*00	TRBJ2-7*00	0.00236967
Treg WT2	TGTGCCAGCAGCCCGGGACAATACTATGCTGAGCAGTTCTTC	1	TRBV4*00	TRBD1*00	TRBJ2-1*00	0.00236967
Treg WT2	TGTGCCAGCAGCCCGGGACAGGGCACAGAAGTCTTCTTT	1	TRBV4*00	TRBD1*00	TRBJ1-1*00	0.00236967
Treg WT2	TGTGCCAGCAGCCCGGGACAGGGGGCTGGAAATACGCTCTATTTT	1	TRBV2*00	TRBD1*00	TRBJ1-3*00	0.00236967
Treg WT2	TGTGCCAGCAGCCCGGGACTTTTAAACACCTTGTACTTT	1	TRBV2*00	TRBD2*00	TRBJ2-4*00	0.00236967
Treg WT2	TGTGCCAGCAGCCCTTGGACAGCTAGTCAAAACACCTTGTACTTT	1	TRBV5*00	TRBD1*00	TRBJ2-4*00	0.00236967
Treg WT2	TGTGCCAGCAGCCGACAGCAAAACACCTTGTACTTT	1	TRBV4*00	TRBD1*00	TRBJ2-4*00	0.00236967
Treg WT2	TGTGCCAGCAGCCGACTGGGGGGAGGTGCAGAAACGCTGTATTTT	1	TRBV3*00	TRBD2*00	TRBJ2-3*00	0.00236967
Treg WT2	TGTGCCAGCAGCCGCTGGGGGGGTCAAGACACCCAGTACTTT	1	TRBV4*00	TRBD2*00	TRBJ2-5*00	0.00236967
Treg WT2	TGTGCCAGCAGCCGGGACATGTATGCTGAGCAGTTCTTC	1	TRBV2*00	TRBD1*00	TRBJ2-1*00	0.00236967
Treg WT2	TGTGCCAGCAGCCGGGACCGAGAAGTCTTCTTT	1	TRBV3*00	TRBD1*00	TRBJ1-1*00	0.00236967
Treg WT2	TGTGCCAGCAGCCGGGACTGGGATGCTGAGCAGTTCTTC	1	TRBV14*00	TRBD2*00	TRBJ2-1*00	0.00236967
Treg WT2	TGTGCCAGCAGCCTTCGACAGAATTCGCCCCTCTACTTT	1	TRBV5*00	TRBD1*00	TRBJ1-6*00	0.00236967
Treg WT2	TGTGCCAGCAGCGGGACAGGGAACGAAAGATTATTTTTC	1	TRBV15*00	TRBD1*00	TRBJ1-4*00	0.00236967
Treg WT2	TGTGCCAGCAGCGTACAGGGGCAAGACACCCAGTACTTT	1	TRBV2*00	TRBD1*00	TRBJ2-5*00	0.00236967
Treg WT2	TGTGCCAGCAGCGTGGGGGGGCAAGACACCCAGTACTTT	1	TRBV4*00	TRBD2*00	TRBJ2-5*00	0.00236967
Treg WT2	TGTGCCAGCAGCTACTGGGGCGAAACGCTGTATTTT	1	TRBV3*00	TRBD2*00	TRBJ2-3*00	0.00236967
Treg WT2	TGTGCCAGCAGCTATCCTGGGGCCTCCTATGAACAGTACTTC	1	TRBV4*00	TRBD2*00	TRBJ2-7*00	0.00236967
Treg WT2	TGTGCCAGCAGCTCACAGGGGACTAGTGCAGAAACGCTGTATTTT	1	TRBV5*00	TRBD1*00	TRBJ2-3*00	0.00236967
Treg WT2	TGTGCCAGCAGCTCCACAGGGGAGGGAGTCTTCTTT	1	TRBV25*00	TRBD1*00	TRBJ1-1*00	0.00236967
Treg WT2	TGTGCCAGCAGCTCCAGGGGGGGGGCTGAGCAGTTCTTC	1	TRBV3*00	TRBD1*00	TRBJ2-1*00	0.00236967
Treg WT2	TGTGCCAGCAGCTCTAATCTGGGGAGCTCCTATGAACAGTACTTC	1	TRBV3*00		TRBJ2-7*00	0.00236967
Treg WT2	TGTGCCAGCAGCTCTACTGGGAGCCAAGACACCCAGTACTTT	1	TRBV4*00	TRBD2*00	TRBJ2-5*00	0.00236967
Treg WT2	TGTGCCAGCAGCTGGACTGGGGGCTATGCTGAGCAGTTCTTC	1	TRBV4*00	TRBD2*00	TRBJ2-1*00	0.00236967
Treg WT2	TGTGCCAGCAGCTGGGGACTGGGGGAAGACACCCAGTACTTT	1	TRBV4*00	TRBD2*00	TRBJ2-5*00	0.00236967
Treg WT2	TGTGCCAGCAGCTGGGTTTCTGGAAATACGCTCTATTTT	1	TRBV2*00		TRBJ1-3*00	0.00236967
Treg WT2	TGTGCCAGCAGCTTAAAAGGGAACTCCGACTACACCTTC	1	TRBV3*00		TRBJ1-2*00	0.00236967
Treg WT2	TGTGCCAGCAGCTTAAAGGGGAACTCCGACTACACCTTC	1	TRBV3*00	TRBD1*00	TRBJ1-2*00	0.00236967
Treg WT2	TGTGCCAGCAGCTTACAGGGCACCGGGCAGCTCTACTTT	1	TRBV3*00	TRBD1*00	TRBJ2-2*00	0.00236967
Treg WT2	TGTGCCAGCAGCTTACGCACAGGGGGTAACTCCGACTACACCTTC	1	TRBV3*00	TRBD1*00	TRBJ1-2*00	0.00236967
Treg WT2	TGTGCCAGCAGCTTACTGGGGGGGCAAAACACCTTGTACTTT	1	TRBV3*00	TRBD2*00	TRBJ2-4*00	0.00236967
Treg WT2	TGTGCCAGCAGCTTAGAAGACACCCAGTACTTT	1	TRBV3*00		TRBJ2-5*00	0.00236967
Treg WT2	TGTGCCAGCAGCTTAGAAGAGGGTTATGAACAGTACTTC	1	TRBV3*00		TRBJ2-7*00	0.00236967
Treg WT2	TGTGCCAGCAGCTTAGAAGGACAGGGGGCCTCCGACTACACCTTC	1	TRBV3*00	TRBD1*00	TRBJ1-2*00	0.00236967
Treg WT2	TGTGCCAGCAGCTTAGACAGCTATGAACAGTACTTC	1	TRBV3*00		TRBJ2-7*00	0.00236967
Treg WT2	TGTGCCAGCAGCTTAGACAGGGGCTATGAACAGTACTTC	1	TRBV3*00	TRBD1*00	TRBJ2-7*00	0.00236967
Treg WT2	TGTGCCAGCAGCTTAGACCCAAACTCCGACTACACCTTC	1	TRBV3*00		TRBJ1-2*00	0.00236967
Treg WT2	TGTGCCAGCAGCTTAGAGCTGGGGGGGCTTGCTGAGCAGTTCTTC	1	TRBV25*00	TRBD2*00	TRBJ2-1*00	0.00236967
Treg WT2	TGTGCCAGCAGCTTAGCCAGGGTGAACTCCGACTACACCTTC	1	TRBV3*00	TRBD1*00	TRBJ1-2*00	0.00236967
Treg WT2	TGTGCCAGCAGCTTAGGAGTGGGCCGTCAAAACACCTTGTACTTT	1	TRBV3*00		TRBJ2-4*00	0.00236967
Treg WT2	TGTGCCAGCAGCTTAGGCCAGGCTCCGCTTTTT	1	TRBV3*00		TRBJ1-5*00	0.00236967
Treg WT2	TGTGCCAGCAGCTTAGGGGACAGAACAGAAGTCTTCTTT	1	TRBV3*00	TRBD1*00	TRBJ1-1*00	0.00236967
Treg WT2	TGTGCCAGCAGCTTAGGGGCGAACTCCGACTACACCTTC	1	TRBV3*00	TRBD1*00	TRBJ1-2*00	0.00236967
Treg WT2	TGTGCCAGCAGCTTAGGGGGAAACACCGGGCAGCTCTACTTC	1	TRBV3*00		TRBJ2-2*00	0.00236967
Treg WT2	TGTGCCAGCAGCTTAGGGGGACAGTCCTATGAACAGTACTTC	1	TRBV3*00	TRBD1*00	TRBJ2-7*00	0.00236967
Treg WT2	TGTGCCAGCAGCTTAGTGGCAGGGGGCTCCGACTACACCTTC	1	TRBV3*00	TRBD1*00	TRBJ1-2*00	0.00236967
Treg WT2	TGTGCCAGCAGCTTATCCAATAACCAAGACACCCAGTACTTT	1	TRBV3*00		TRBJ2-5*00	0.00236967
Treg WT2	TGTGCCAGCAGCTTCGACGGTGCTGAGCAGTTCTTC	1	TRBV3*00		TRBJ2-1*00	0.00236967
Treg WT2	TGTGCCAGCAGCTTCGGGACAGATAATTCGCCCCTCTACTTT	1	TRBV4*00	TRBD1*00	TRBJ1-6*00	0.00236967
Treg WT2	TGTGCCAGCAGCTTCGGGGGAGCAGAAACGCTGTATTTT	1	TRBV3*00	TRBD1*00	TRBJ2-3*00	0.00236967
Treg WT2	TGTGCCAGCAGCTTTAATTCTGGAAATACGCTCTATTTT	1	TRBV3*00		TRBJ1-3*00	0.00236967
Treg WT2	TGTGCCAGCAGCTTTCTGTATGCTGAGCAGTTCTTC	1	TRBV4*00		TRBJ2-1*00	0.00236967
Treg WT2	TGTGCCAGCAGGAAACAGGGTTCCGACTACACCTTC	1	TRBV22*00	TRBD1*00	TRBJ1-2*00	0.00236967
Treg WT2	TGTGCCAGCAGGCAGGGGCTTAACTATGCTGAGCAGTTCTTC	1	TRBV13-1*00	TRBD1*00	TRBJ2-1*00	0.00236967
Treg WT2	TGTGCCAGCAGGGAGGGGGCTTATAACTATGCTGAGCAGTTCTTC	1	TRBV13-1*00	TRBD1*00	TRBJ2-1*00	0.00236967
Treg WT2	TGTGCCAGCAGGGCGGGTGAACAGTACTTC	1	TRBV19*00		TRBJ2-7*00	0.00236967
Treg WT2	TGTGCCAGCAGGGGACAGGGAAGGCAAAACACCTTGTACTTT	1	TRBV15*00	TRBD1*00	TRBJ2-4*00	0.00236967
Treg WT2	TGTGCCAGCAGGGGACAGGTCTATGCTGAGCAGTTCTTC	1	TRBV3*00	TRBD1*00	TRBJ2-1*00	0.00236967
Treg WT2	TGTGCCAGCAGGGGGACAGTACAGTACTTC	1	TRBV3*00	TRBD1*00	TRBJ2-7*00	0.00236967
Treg WT2	TGTGCCAGCAGTAAAGAAGGGGGTGAAGTCTTCTTT	1	TRBV19*00	TRBD1*00	TRBJ1-1*00	0.00236967
Treg WT2	TGTGCCAGCAGTAGACTGGGGAGTGCAGAAACGCTGTATTTT	1	TRBV13-3*00	TRBD2*00	TRBJ2-3*00	0.00236967
Treg WT2	TGTGCCAGCAGTATAACTGGGGGGATCTATGCTGAGCAGTTCTTC	1	TRBV19*00	TRBD2*00	TRBJ2-1*00	0.00236967
Treg WT2	TGTGCCAGCAGTATAAGGCGGCAGGAACAGTACTTC	1	TRBV19*00		TRBJ2-7*00	0.00236967
Treg WT2	TGTGCCAGCAGTATACAAGTCAGTAACTATGCTGAGCAGTTCTTC	1	TRBV19*00		TRBJ2-1*00	0.00236967
Treg WT2	TGTGCCAGCAGTATACCAGGGGACGAAAGATTATTTTTC	1	TRBV19*00	TRBD1*00	TRBJ1-4*00	0.00236967
Treg WT2	TGTGCCAGCAGTATAGATTGGGACTCCGACTACACCTTC	1	TRBV19*00		TRBJ1-2*00	0.00236967
Treg WT2	TGTGCCAGCAGTATAGCGAGTGCAGAAACGCTGTATTTT	1	TRBV19*00		TRBJ2-3*00	0.00236967
Treg WT2	TGTGCCAGCAGTATCTCAGGGGGGGACCAAGACACCCAGTACTTT	1	TRBV19*00	TRBD1*00	TRBJ2-5*00	0.00236967
Treg WT2	TGTGCCAGCAGTATGAGGGCAAACTCCGACTACACCTTC	1	TRBV19*00		TRBJ1-2*00	0.00236967
Treg WT2	TGTGCCAGCAGTATGCTGGGGGGGCAAGACACCCAGTACTTT	1	TRBV19*00	TRBD2*00	TRBJ2-5*00	0.00236967
Treg WT2	TGTGCCAGCAGTATGGGGGGCTATGCTGAGCAGTTCTTC	1	TRBV19*00	TRBD2*00	TRBJ2-1*00	0.00236967
Treg WT2	TGTGCCAGCAGTCAACAGGGAGCAGAAGTCTTCTTT	1	TRBV26*00	TRBD1*00	TRBJ1-1*00	0.00236967
Treg WT2	TGTGCCAGCAGTCAATCAGGGGACTCCGACTACACCTTC	1	TRBV26*00	TRBD1*00	TRBJ1-2*00	0.00236967
Treg WT2	TGTGCCAGCAGTCCAGAGGCTGAGCAGTTCTTC	1	TRBV26*00		TRBJ2-1*00	0.00236967
Treg WT2	TGTGCCAGCAGTCCCCCGGCAGGGGGCTATGCTGAGCAGTTCTTC	1	TRBV26*00	TRBD1*00	TRBJ2-1*00	0.00236967
Treg WT2	TGTGCCAGCAGTCCCGCAGAAACGCTGTATTTT	1	TRBV26*00		TRBJ2-3*00	0.00236967
Treg WT2	TGTGCCAGCAGTCCCGGACTGGGTCAAAACACCTTGTACTTT	1	TRBV26*00	TRBD2*00	TRBJ2-4*00	0.00236967
Treg WT2	TGTGCCAGCAGTCCCGGGACAGAAGACACCCAGTACTTT	1	TRBV14*00	TRBD1*00	TRBJ2-5*00	0.00236967
Treg WT2	TGTGCCAGCAGTCCGACCGGGACCTATGCTGAGCAGTTCTTC	1	TRBV15*00	TRBD1*00	TRBJ2-1*00	0.00236967
Treg WT2	TGTGCCAGCAGTCCGGGGAACTCCGACTACACCTTC	1	TRBV15*00	TRBD1*00	TRBJ1-2*00	0.00236967
Treg WT2	TGTGCCAGCAGTCGACAGGGGAGCTCCTATGAACAGTACTTC	1	TRBV15*00	TRBD1*00	TRBJ2-7*00	0.00236967
Treg WT2	TGTGCCAGCAGTCGACATTCTGGAAATACGCTCTATTTT	1	TRBV26*00		TRBJ1-3*00	0.00236967
Treg WT2	TGTGCCAGCAGTCTAACTAGTCAAAACACCTTGTACTTT	1	TRBV24*00		TRBJ2-4*00	0.00236967
Treg WT2	TGTGCCAGCAGTCTCACAATTTCTGGAAATACGCTCTATTTT	1	TRBV26*00		TRBJ1-3*00	0.00236967
Treg WT2	TGTGCCAGCAGTCTCACAGGGGGTTCCGACTACACCTTC	1	TRBV26*00	TRBD1*00	TRBJ1-2*00	0.00236967
Treg WT2	TGTGCCAGCAGTCTCACGATCGGTGCAGAAACGCTGTATTTT	1	TRBV26*00		TRBJ2-3*00	0.00236967
Treg WT2	TGTGCCAGCAGTCTCAGGGGGGAAACGCTGTATTTT	1	TRBV19*00	TRBD1*00	TRBJ2-3*00	0.00236967
Treg WT2	TGTGCCAGCAGTCTCCAGGAAGGCTCCGACTACACCTTC	1	TRBV26*00		TRBJ1-2*00	0.00236967
Treg WT2	TGTGCCAGCAGTCTCCTGGATGAACAGTACTTC	1	TRBV26*00		TRBJ2-7*00	0.00236967
Treg WT2	TGTGCCAGCAGTCTCGACAGGGGGCGCGACTCCGACTACACCTTC	1	TRBV24*00	TRBD1*00	TRBJ1-2*00	0.00236967
Treg WT2	TGTGCCAGCAGTCTGGAGGGTTACACAGAAGTCTTCTTT	1	TRBV26*00		TRBJ1-1*00	0.00236967
Treg WT2	TGTGCCAGCAGTCTGGGACAGGGTGAACAGTACTTC	1	TRBV26*00	TRBD1*00	TRBJ2-7*00	0.00236967
Treg WT2	TGTGCCAGCAGTCTGGGCAACCAAGACACCCAGTACTTT	1	TRBV26*00		TRBJ2-5*00	0.00236967
Treg WT2	TGTGCCAGCAGTCTGTCAGGGAGCTCCTATGAACAGTACTTC	1	TRBV26*00		TRBJ2-7*00	0.00236967
Treg WT2	TGTGCCAGCAGTCTGTCGCGACAGGGGGCCGTCACCCAGTACTTT	1	TRBV26*00	TRBD1*00	TRBJ2-5*00	0.00236967
Treg WT2	TGTGCCAGCAGTCTGTCTGGGGGGGCGCGGGACACCCAGTACTTT	1	TRBV26*00	TRBD2*00	TRBJ2-5*00	0.00236967
Treg WT2	TGTGCCAGCAGTGAACTGGGGGAGGACACCTTGTACTTT	1	TRBV13-1*00	TRBD2*00	TRBJ2-4*00	0.00236967
Treg WT2	TGTGCCAGCAGTGAAGACGAACAGTACTTC	1	TRBV13-1*00		TRBJ2-7*00	0.00236967
Treg WT2	TGTGCCAGCAGTGAAGGGACAGGCTCCTATGAACAGTACTTC	1	TRBV13-3*00	TRBD1*00	TRBJ2-7*00	0.00236967
Treg WT2	TGTGCCAGCAGTGACAGGATTAATTCGCCCCTCTACTTT	1	TRBV13-3*00		TRBJ1-6*00	0.00236967
Treg WT2	TGTGCCAGCAGTGACATTGCAAACTCCGACTACACCTTC	1	TRBV13-3*00		TRBJ1-2*00	0.00236967
Treg WT2	TGTGCCAGCAGTGACCGGAGGAACTCCGACTACACCTTC	1	TRBV13-1*00		TRBJ1-2*00	0.00236967
Treg WT2	TGTGCCAGCAGTGAGGGAAACACAGAAGTCTTCTTT	1	TRBV13-1*00		TRBJ1-1*00	0.00236967
Treg WT2	TGTGCCAGCAGTGAGTTGGGGGGCCCCTCCTATGAACAGTACTTC	1	TRBV13-1*00	TRBD2*00	TRBJ2-7*00	0.00236967
Treg WT2	TGTGCCAGCAGTGATAGGGGAGGGGACACCCAGTACTTT	1	TRBV13-3*00	TRBD1*00	TRBJ2-5*00	0.00236967
Treg WT2	TGTGCCAGCAGTGATCAGGGGGGGAACACCTTGTACTTT	1	TRBV13-1*00	TRBD1*00	TRBJ2-4*00	0.00236967
Treg WT2	TGTGCCAGCAGTGATCGGACAGGGGACTATGCTGAGCAGTTCTTC	1	TRBV13-1*00	TRBD1*00	TRBJ2-1*00	0.00236967
Treg WT2	TGTGCCAGCAGTGATGACGGCAGGAGTGAACAGTACTTC	1	TRBV13-1*00		TRBJ2-7*00	0.00236967
Treg WT2	TGTGCCAGCAGTGATGAGGACTGGGGGTATGCTGAGCAGTTCTTC	1	TRBV13-1*00	TRBD2*00	TRBJ2-1*00	0.00236967
Treg WT2	TGTGCCAGCAGTGATGCAAATACAAACTCCGACTACACCTTC	1	TRBV13-1*00		TRBJ1-2*00	0.00236967
Treg WT2	TGTGCCAGCAGTGATGCAATGGGTAACTATGCTGAGCAGTTCTTC	1	TRBV13-1*00		TRBJ2-1*00	0.00236967
Treg WT2	TGTGCCAGCAGTGATGCATCCTACACAGAAGTCTTCTTT	1	TRBV13-3*00		TRBJ1-1*00	0.00236967
Treg WT2	TGTGCCAGCAGTGATGCGGGGGACACCTTGTACTTT	1	TRBV13-1*00	TRBD1*00	TRBJ2-4*00	0.00236967
Treg WT2	TGTGCCAGCAGTGATGCTGGCACAAACACCGGGCAGCTCTACTTT	1	TRBV13-1*00		TRBJ2-2*00	0.00236967
Treg WT2	TGTGCCAGCAGTGATGCTGGGGGGGTCTATGAACAGTACTTC	1	TRBV13-1*00	TRBD2*00	TRBJ2-7*00	0.00236967
Treg WT2	TGTGCCAGCAGTGATGGCAGTCAAAACACCTTGTACTTT	1	TRBV13-1*00		TRBJ2-4*00	0.00236967
Treg WT2	TGTGCCAGCAGTGATTCCGGGGTGAAAGACACCCAGTACTTC	1	TRBV13-3*00	TRBD1*00	TRBJ2-5*00	0.00236967
Treg WT2	TGTGCCAGCAGTGATTCGGACTGGGACACCCAGTACTTT	1	TRBV13-3*00	TRBD2*00	TRBJ2-5*00	0.00236967
Treg WT2	TGTGCCAGCAGTGCCCTCACCGGGCAGCTCTACTTT	1	TRBV13-3*00		TRBJ2-2*00	0.00236967
Treg WT2	TGTGCCAGCAGTGTCGACAGGATTAACACGCAGTACTTT	1	TRBV13-1*00	TRBD1*00	TRBJ2-5*00	0.00236967
Treg WT2	TGTGCCAGCAGTGTGCTTGCTGAGCAGTTCTTC	1	TRBV13-3*00		TRBJ2-1*00	0.00236967
Treg WT2	TGTGCCAGCAGTGTGGGGTCTAGTGCAGAAACGCTGTATTTT	1	TRBV13-1*00	TRBD2*00	TRBJ2-3*00	0.00236967
Treg WT2	TGTGCCAGCAGTTACAGTAACTCCGACTACACCTTC	1	TRBV13-1*00		TRBJ1-2*00	0.00236967
Treg WT2	TGTGCCAGCAGTTCCGGGGGGTTCGGCACCGGGCAGCTCTACTTT	1	TRBV15*00	TRBD2*00	TRBJ2-2*00	0.00236967
Treg WT2	TGTGCCAGCAGTTCTGGGGTCTATGAACAGTACTTC	1	TRBV15*00	TRBD2*00	TRBJ2-7*00	0.00236967
Treg WT2	TGTGCCAGCAGTTGGGACAGCTCCTATGAACAGTACTTC	1	TRBV13-1*00	TRBD1*00	TRBJ2-7*00	0.00236967
Treg WT2	TGTGCCAGCAGTTGGGACTGGGAAGACACCCAGTACTTT	1	TRBV26*00	TRBD2*00	TRBJ2-5*00	0.00236967
Treg WT2	TGTGCCAGCAGTTGGGGGGGTGCTGAGCAGTTCTTC	1	TRBV15*00	TRBD2*00	TRBJ2-1*00	0.00236967
Treg WT2	TGTGCCAGCAGTTGTCCCGACAGGGATTGCTGAGCAGTTCTTC	1	TRBV22*00	TRBD1*00	TRBJ2-1*00	0.00236967
Treg WT2	TGTGCCAGCAGTTTACAGGGCGGGGCTGAGCAGTTCTTC	1	TRBV15*00	TRBD1*00	TRBJ2-1*00	0.00236967
Treg WT2	TGTGCCAGCAGTTTAGGGGCAGAAGTCTTCTTT	1	TRBV15*00		TRBJ1-1*00	0.00236967
Treg WT2	TGTGCCAGCAGTTTCAACACAGAAGTCTTCTTT	1	TRBV15*00		TRBJ1-1*00	0.00236967
Treg WT2	TGTGCCAGCAGTTTCGGGCCGATTTCCAACGAAAGATTATTTTTC	1	TRBV14*00		TRBJ1-4*00	0.00236967
Treg WT2	TGTGCCAGCAGTTTCTGGGGGAACTATGCTGAGCAGTTCTTC	1	TRBV14*00	TRBD1*00	TRBJ2-1*00	0.00236967
Treg WT2	TGTGCCAGCAGTTTCTTTGGATATGAACAGTACTTC	1	TRBV14*00		TRBJ2-7*00	0.00236967
Treg WT2	TGTGCCAGCAGTTTGAAGAGTGCAGAAACGCTGTATTTT	1	TRBV14*00		TRBJ2-3*00	0.00236967
Treg WT2	TGTGCCAGCAGTTTGAGACTGTACACCGGGCAGCTCTACTTT	1	TRBV15*00	TRBD2*00	TRBJ2-2*00	0.00236967
Treg WT2	TGTGCCAGCAGTTTGGAGGGCTCCGACTACACCTTC	1	TRBV14*00		TRBJ1-2*00	0.00236967
Treg WT2	TGTGCCAGCAGTTTGGGGAGCGGGCAGGCTCCGCTTTTT	1	TRBV15*00		TRBJ1-5*00	0.00236967
Treg WT2	TGTGCCAGCAGTTTTCAGAAAAACACCTTGTACTTT	1	TRBV19*00		TRBJ2-4*00	0.00236967
Treg WT2	TGTGCCAGCAGTTTTGGTGACACAGAAGTCTTCTTT	1	TRBV15*00		TRBJ1-1*00	0.00236967
Treg WT2	TGTGCCAGCCGGACAGTTAACCAAGACACCCAGTACTTT	1	TRBV4*00	TRBD1*00	TRBJ2-5*00	0.00236967
Treg WT2	TGTGCCAGCGGACAATCAGACACCCAGTACTTT	1	TRBV12-1*00	TRBD1*00	TRBJ2-5*00	0.00236967
Treg WT2	TGTGCCAGCGGCAATTCCTATAATTCGCCCCTCTACTTT	1	TRBV13-3*00		TRBJ1-6*00	0.00236967
Treg WT2	TGTGCCAGCGGCCACTCCTATGAACAGTACTTC	1	TRBV13-2*00		TRBJ2-7*00	0.00236967
Treg WT2	TGTGCCAGCGGGGGACAGGCAAACACAGAAGTCTTCTTT	1	TRBV13-2*00	TRBD1*00	TRBJ1-1*00	0.00236967
Treg WT2	TGTGCCAGCGGTCAGGGGACAGAAGTCTTCTTT	1	TRBV13-2*00	TRBD1*00	TRBJ1-1*00	0.00236967
Treg WT2	TGTGCCAGCGGTCGGACTGGGGGGGCGGGGGAACAGTACTTC	1	TRBV13-2*00	TRBD2*00	TRBJ2-7*00	0.00236967
Treg WT2	TGTGCCAGCGGTCGGGACACAGAAGTCTTCTTT	1	TRBV13-2*00		TRBJ1-1*00	0.00236967
Treg WT2	TGTGCCAGCGGTGACACAAAGAATTCGCCCCTCTACTTT	1	TRBV13-2*00		TRBJ1-6*00	0.00236967
Treg WT2	TGTGCCAGCGGTGACATCTATGAACAGTACTTC	1	TRBV13-2*00		TRBJ2-7*00	0.00236967
Treg WT2	TGTGCCAGCGGTGAGACTGGGGTTGAGGCTGAGCAGTTCTTC	1	TRBV13-2*00	TRBD2*00	TRBJ2-1*00	0.00236967
Treg WT2	TGTGCCAGCGGTGATATAGGCCAAGACACCCAGTACTTT	1	TRBV13-2*00		TRBJ2-5*00	0.00236967
Treg WT2	TGTGCCAGCGGTGATCCAGGGACCTATAATTCGCCCCTCTACTTT	1	TRBV13-2*00	TRBD1*00	TRBJ1-6*00	0.00236967
Treg WT2	TGTGCCAGCGGTGATCGGCTGCGAGAACAGTACTTC	1	TRBV13-2*00		TRBJ2-7*00	0.00236967
Treg WT2	TGTGCCAGCGGTGATGAGAACACAGAAGTCTTCTTT	1	TRBV13-2*00		TRBJ1-1*00	0.00236967
Treg WT2	TGTGCCAGCGGTGATGCAAGGGTCTATAATTCGCCCCTCTACTTT	1	TRBV13-2*00		TRBJ1-6*00	0.00236967
Treg WT2	TGTGCCAGCGGTGATGCAGGTGCTGAGCAGTTCTTC	1	TRBV13-2*00		TRBJ2-1*00	0.00236967
Treg WT2	TGTGCCAGCGGTGATGCCGGGACAGGGAACACCCAGTACTTT	1	TRBV13-2*00	TRBD1*00	TRBJ2-5*00	0.00236967
Treg WT2	TGTGCCAGCGGTGATGCGGGGAGTTCCTATAATTCGCCCCTCTACTTT	1	TRBV13-2*00		TRBJ1-6*00	0.00236967
Treg WT2	TGTGCCAGCGGTGATGCGGGGGAACAGTACTTC	1	TRBV13-2*00		TRBJ2-7*00	0.00236967
Treg WT2	TGTGCCAGCGGTGATGCTCGCACCGGGCAGCTCTACTTT	1	TRBV13-2*00		TRBJ2-2*00	0.00236967
Treg WT2	TGTGCCAGCGGTGATGTAGAAATCTATGAACAGTACTTC	1	TRBV13-2*00		TRBJ2-7*00	0.00236967
Treg WT2	TGTGCCAGCGGTGATGTCCTGGGGAGCTATGAACAGTACTTC	1	TRBV13-2*00	TRBD2*00	TRBJ2-7*00	0.00236967
Treg WT2	TGTGCCAGCGGTGCTATGGGGGCTCGAGACACCCAGTACTTT	1	TRBV13-2*00	TRBD1*00	TRBJ2-5*00	0.00236967
Treg WT2	TGTGCCAGCGGTGTTGACAGGGCCACCCAGTACTTT	1	TRBV13-2*00	TRBD1*00	TRBJ2-5*00	0.00236967
Treg WT2	TGTGCCAGCGGTTCAGGGGGCGCAGGCCAAGACACCCAGTACTTT	1	TRBV13-2*00	TRBD1*00	TRBJ2-5*00	0.00236967
Treg WT2	TGTGCCAGCGGTTTGGGGGGGGTCCAAGACACCCAGTACTTT	1	TRBV13-2*00	TRBD2*00	TRBJ2-5*00	0.00236967
Treg WT2	TGTGCCAGCTCCCCGGGACAGGGGAGCGAAAGATTATTTTTC	1	TRBV12-1*00	TRBD1*00	TRBJ1-4*00	0.00236967
Treg WT2	TGTGCCAGCTCCCTATATGAACAGTACTTC	1	TRBV12-2*00		TRBJ2-7*00	0.00236967
Treg WT2	TGTGCCAGCTCCCTGGGGGTCTCCTATGAACAGTACTTC	1	TRBV12-1*00	TRBD2*00	TRBJ2-7*00	0.00236967
Treg WT2	TGTGCCAGCTCGCAGGGGGCCACAGAAGTCTTCTTT	1	TRBV12-1*00	TRBD1*00	TRBJ1-1*00	0.00236967
Treg WT2	TGTGCCAGCTCGCGACTGATTGAACAGTACTTC	1	TRBV12-1*00	TRBD2*00	TRBJ2-7*00	0.00236967
Treg WT2	TGTGCCAGCTCTACAGGGGCAAACTCCGACTACACCTTC	1	TRBV12-2*00	TRBD1*00	TRBJ1-2*00	0.00236967
Treg WT2	TGTGCCAGCTCTCCCAACTGGGCTAGTGCAGAAACGCTGTATTTT	1	TRBV12-1*00	TRBD2*00	TRBJ2-3*00	0.00236967
Treg WT2	TGTGCCAGCTCTCCCGGGACGGACTATGCTGAGCAGTTCTTC	1	TRBV12-1*00	TRBD1*00	TRBJ2-1*00	0.00236967
Treg WT2	TGTGCCAGCTCTCGGGACAGGGAGGACTCCGACTACACCTTC	1	TRBV18*00	TRBD1*00	TRBJ1-2*00	0.00236967
Treg WT2	TGTGCCAGCTCTCGTGGGGTCGGGCAGCTCTACTTT	1	TRBV12-1*00	TRBD2*00	TRBJ2-2*00	0.00236967
Treg WT2	TGTGCCAGCTCTCTCCAACTGGGGGGGGGGGCTGAGCAGTTCTTC	1	TRBV12-1*00	TRBD2*00	TRBJ2-1*00	0.00236967
Treg WT2	TGTGCCAGCTCTCTCCCCAGCTCCTATGAACAGTACTTC	1	TRBV12-1*00		TRBJ2-7*00	0.00236967
Treg WT2	TGTGCCAGCTCTCTCCGCAGGGGAAACAACCAGGCTCCGCTTTTT	1	TRBV12-1*00	TRBD1*00	TRBJ1-5*00	0.00236967
Treg WT2	TGTGCCAGCTCTCTCCGGGACAATAGTGCAGAAACGCTGTATTTT	1	TRBV12-2*00	TRBD1*00	TRBJ2-3*00	0.00236967
Treg WT2	TGTGCCAGCTCTCTCCGGGGAGAAAACACCTTGTACTTT	1	TRBV12-1*00		TRBJ2-4*00	0.00236967
Treg WT2	TGTGCCAGCTCTCTCGAACCTCATTCTGGAAATACGCTCTATTTT	1	TRBV12-2*00		TRBJ1-3*00	0.00236967
Treg WT2	TGTGCCAGCTCTCTCGACAGGCAGCAGTTCTTC	1	TRBV12-1*00		TRBJ2-1*00	0.00236967
Treg WT2	TGTGCCAGCTCTCTCGACAGGGACTCCGACTACACCTTC	1	TRBV12-2*00	TRBD1*00	TRBJ1-2*00	0.00236967
Treg WT2	TGTGCCAGCTCTCTCGACATAAACACAGAAGTCTTCTTT	1	TRBV12-1*00		TRBJ1-1*00	0.00236967
Treg WT2	TGTGCCAGCTCTCTCGAGGGGGGCTCCTATGAACAGTACTTC	1	TRBV12-1*00		TRBJ2-7*00	0.00236967
Treg WT2	TGTGCCAGCTCTCTCGCCAGCTCCTATGAACAGTACTTC	1	TRBV12-1*00		TRBJ2-7*00	0.00236967
Treg WT2	TGTGCCAGCTCTCTCGCGGGGTCAAACACAGAAGTCTTCTTT	1	TRBV12-1*00		TRBJ1-1*00	0.00236967
Treg WT2	TGTGCCAGCTCTCTCGGACTGGGGGGGCTGGAACAGTACTTC	1	TRBV12-1*00	TRBD2*00	TRBJ2-7*00	0.00236967
Treg WT2	TGTGCCAGCTCTCTGCTGGGCCTCTATGCTGAGCAGTTCTTC	1	TRBV12-1*00	TRBD2*00	TRBJ2-1*00	0.00236967
Treg WT2	TGTGCCAGCTCTGCCACGACAGTTTTCGAAACGCTGTATTTT	1	TRBV12-1*00	TRBD1*00	TRBJ2-3*00	0.00236967
Treg WT2	TGTGCCTGGACAACGAACTATGCTGAGCAGTTCTTC	1	TRBV31*00		TRBJ2-1*00	0.00236967
Treg WT2	TGTGCCTGGACCGACAGGGACACCCAGTACTTT	1	TRBV31*00	TRBD1*00	TRBJ2-5*00	0.00236967
Treg WT2	TGTGCCTGGAGAGCCACCGGGCAGCTCTACTTT	1	TRBV31*00		TRBJ2-2*00	0.00236967
Treg WT2	TGTGCCTGGAGATCAGGGGCGGGCACCCAGTACTTT	1	TRBV31*00	TRBD1*00	TRBJ2-5*00	0.00236967
Treg WT2	TGTGCCTGGAGATCGGACAGAGCTCCTATGAACAGTACTTC	1	TRBV31*00	TRBD1*00	TRBJ2-7*00	0.00236967
Treg WT2	TGTGCCTGGAGCCTCCCAAACTCCGACTACACCTTC	1	TRBV31*00		TRBJ1-2*00	0.00236967
Treg WT2	TGTGCCTGGAGTAGGTGGGGAAACTATGCTGAGCAGTTCTTC	1	TRBV31*00	TRBD2*00	TRBJ2-1*00	0.00236967
Treg WT2	TGTGCCTGGAGTCCCAGAAACTATGCTGAGCAGTTCTTC	1	TRBV31*00		TRBJ2-1*00	0.00236967
Treg WT2	TGTGCCTGGAGTCCCGGGAGAGAGCAGTTCTTC	1	TRBV31*00	TRBD1*00	TRBJ2-1*00	0.00236967
Treg WT2	TGTGCCTGGAGTCCCTGACAGGGATCAACTCCGACTACACCTTC	1	TRBV31*00	TRBD1*00	TRBJ1-2*00	0.00236967
Treg WT2	TGTGCCTGGAGTCCTCCGCGACAGTCCTATAATTCGCCCCTCTACTTT	1	TRBV31*00	TRBD1*00	TRBJ1-6*00	0.00236967
Treg WT2	TGTGCCTGGAGTCGAGTTAACTATGCTGAGCAGTTCTTC	1	TRBV31*00		TRBJ2-1*00	0.00236967
Treg WT2	TGTGCCTGGAGTCGGGACAGCTATGCTGAGCAGTTCTTC	1	TRBV31*00	TRBD1*00	TRBJ2-1*00	0.00236967
Treg WT2	TGTGCCTGGAGTCTAACAGCCAACGAAAGATTATTTTTC	1	TRBV31*00		TRBJ1-4*00	0.00236967
Treg WT2	TGTGCCTGGAGTCTAGGACAGGGGAGGATCAACCAGGCTCCGCTTTTT	1	TRBV31*00	TRBD1*00	TRBJ1-5*00	0.00236967
Treg WT2	TGTGCCTGGAGTCTAGGGACAAACACAGAAGTCTTCTTT	1	TRBV31*00		TRBJ1-1*00	0.00236967
Treg WT2	TGTGCCTGGAGTCTCTGGGGGGGCCGTGAACAGTACTTC	1	TRBV31*00	TRBD2*00	TRBJ2-7*00	0.00236967
Treg WT2	TGTGCCTGGAGTCTGGGGGGGAGTGAACAGTACTTC	1	TRBV31*00	TRBD2*00	TRBJ2-7*00	0.00236967
Treg WT2	TGTGCCTGGAGTCTTAAGAGAACAGTACTTC	1	TRBV31*00		TRBJ2-7*00	0.00236967
Treg WT2	TGTGCCTGGAGTCTTCCAGGGGGGTATGCTGAGCAGTTCTTC	1	TRBV31*00	TRBD1*00	TRBJ2-1*00	0.00236967
Treg WT2	TGTGCCTGGAGTTCAGGGGGCGCCGACACCCAGTACTTT	1	TRBV31*00	TRBD1*00	TRBJ2-5*00	0.00236967
Treg WT2	TGTGCCTGGAGTTCTGGGGGGAGTCAAAACACCTTGTACTTT	1	TRBV31*00	TRBD2*00	TRBJ2-4*00	0.00236967
Treg WT2	TGTGCCTTGGGCAAACAAGACACCCAGTACTTT	1	TRBV13-1*00		TRBJ2-5*00	0.00236967
Treg WT2	TGTGCTAGCAATAGATTTGCAAACACAGAAGTCTTCTTT	1	TRBV21*00		TRBJ1-1*00	0.00236967
Treg WT2	TGTGCTAGCAGCAGACTGGGGAACTATGCTGAGCAGTTCTTC	1	TRBV17*00	TRBD2*00	TRBJ2-1*00	0.00236967
Treg WT2	TGTGCTAGCAGCCCAGGGAACACCGGGCAGCTCTACTTT	1	TRBV29*00	TRBD1*00	TRBJ2-2*00	0.00236967
Treg WT2	TGTGCTAGCAGTAAACATAACAACCAGGCTCCGCTTTTT	1	TRBV17*00		TRBJ1-5*00	0.00236967
Treg WT2	TGTGCTAGCAGTACAGGGGATGAACAGTACTTC	1	TRBV17*00	TRBD1*00	TRBJ2-7*00	0.00236967
Treg WT2	TGTGCTAGCAGTAGACTGGGAGGGCGGGCTGAGCAGTTCTTC	1	TRBV17*00	TRBD2*00	TRBJ2-1*00	0.00236967
Treg WT2	TGTGCTAGCAGTAGAGACTGGCAAGACACCCAGTACTTT	1	TRBV17*00		TRBJ2-5*00	0.00236967
Treg WT2	TGTGCTAGCAGTAGAGATGGGAATTCTGGAAATACGCTCTATTTT	1	TRBV17*00		TRBJ1-3*00	0.00236967
Treg WT2	TGTGCTAGCAGTAGTGCAGGGGGAGCTGAGCAGTTCTTC	1	TRBV17*00	TRBD1*00	TRBJ2-1*00	0.00236967
Treg WT2	TGTGCTAGCAGTCGACTGGACCAAGACACCCAGTACTTT	1	TRBV17*00	TRBD2*00	TRBJ2-5*00	0.00236967
Treg WT2	TGTGCTAGCAGTGATGGAAATTCTGGAAATACGCTCTATTTT	1	TRBV13-1*00		TRBJ1-3*00	0.00236967
Treg WT2	TGTGCTAGCAGTGGGACAGGGAAATATGCTGAGCAGTTCTTC	1	TRBV17*00	TRBD1*00	TRBJ2-1*00	0.00236967
Treg WT2	TGTGCTAGCAGTTCGAACAGGGTTAACCAAGACACCCAGTACTTT	1	TRBV29*00		TRBJ2-5*00	0.00236967
Treg WT2	TGTGCTAGCAGTTTACCGCAGGCAAACACCGGGCAGCTCTACTTT	1	TRBV29*00		TRBJ2-2*00	0.00236967
Treg WT2	TGTGCTAGCAGTTTAGGGGGGGGCGCTGAGCAGTTCTTC	1	TRBV29*00	TRBD2*00	TRBJ2-1*00	0.00236967
Treg WT2	TGTGCTAGCAGTTTCTGGGAAAGCTCCTATGAACAGTACTTC	1	TRBV29*00	TRBD2*00	TRBJ2-7*00	0.00236967
Treg WT2	TGTGGTGCTAGCAGGGGCAACCAGGCTCCGCTTTTT	1	TRBV20*00	TRBD1*00	TRBJ1-5*00	0.00236967
Treg WT2	TGTGGTGCTAGGACACAAGACACCCAGTACTTT	1	TRBV20*00		TRBJ2-5*00	0.00236967
Treg WT2	TGTGGTGCTAGGCGGTGGGACACCCAGTACTTT	1	TRBV20*00		TRBJ2-5*00	0.00236967
Treg WT2	TGTGGTGCTAGGGAACCCACAGGGAGAGTCTTCTTT	1	TRBV20*00	TRBD1*00	TRBJ1-1*00	0.00236967
Treg WT2	TGTGGTGCTAGGGAAGGGACAGGGGGTGAACAGTACTTC	1	TRBV20*00	TRBD1*00	TRBJ2-7*00	0.00236967
Treg WT2	TGTGGTGCTAGGGACACCGGGCAGCTCTACTTT	1	TRBV20*00		TRBJ2-2*00	0.00236967
Treg WT2	TGTGGTGCTAGGGAGACATCTAACCAAGACACCCAGTACTTT	1	TRBV20*00		TRBJ2-5*00	0.00236967
Treg WT2	TGTGGTGCTAGGGATCAGGGAGACACCCAGTACTTT	1	TRBV20*00		TRBJ2-5*00	0.00236967
Treg WT2	TGTGGTGCTAGGGGACAGGGGGCAGAAACGCTGTATTTT	1	TRBV20*00	TRBD1*00	TRBJ2-3*00	0.00236967
Treg WT2	TGTGGTGCTAGGGGACGAAACTATGCTGAGCAGTTCTTC	1	TRBV20*00		TRBJ2-1*00	0.00236967
Treg WT2	TGTGGTGCTAGGGGCCCAAACTCCGACTACACCTTC	1	TRBV20*00		TRBJ1-2*00	0.00236967
Treg WT2	TGTGGTGCTAGGGTGGGCCAAAACACCTTGTACTTT	1	TRBV20*00		TRBJ2-4*00	0.00236967
Treg WT2	TGTGGTGCTCGCTCCTGGGGGGGTGGTGAACAGTACTTC	1	TRBV20*00	TRBD2*00	TRBJ2-7*00	0.00236967
Treg WT2	TGTGCCAGCGGTGACAGTTATGAACAGTACTTC	1	TRBV13-2*00		TRBJ2-7*00	0.00236967
Treg WT2	TGTGCCAGCAGTCTGTCAACGTATGAACAGTACTTC	1	TRBV26*00		TRBJ2-7*00	0.00236967
Treg WT2	TGTGCTAGCAGTAGGGACAACAACGAAAGATTATTTTTC	1	TRBV17*00	TRBD1*00	TRBJ1-4*00	0.00236967
Treg WT2	TGTGCCAGCGGTGACAGGTATGAACAGTACTTC	1	TRBV13-2*00		TRBJ2-7*00	0.00236967
Treg WT2	TGTGCCAGCAGTAACCAAGACACCCAGTACTTT	1	TRBV15*00		TRBJ2-5*00	0.00236967
Treg WT2	TGTGCCAGCAGTCTGTCAGGGTATGAACAGTACTTC	1	TRBV26*00		TRBJ2-7*00	0.00236967
Treg WT2	TGTGCCAGCAGCTTAGGGACAGAAGTCTTCTTT	1	TRBV3*00		TRBJ1-1*00	0.00236967

## Sheet: Treg DKO
Sample Name	CDR3 Sequence	clone Count	best V Hit	best D Hit	best J Hit	Frequency
Treg DKO	TGTGTCAGCAGTTTTGGGGTCTATGCTGAGCAGTTCTTC	51	TRBV14*00	TRBD2*00	TRBJ2-1*00	0.12114
Treg DKO	TGTGCCAGCAGCCAGGACTGGCAAGACACCCAGTACTTT	19	TRBV2*00	TRBD2*00	TRBJ2-5*00	0.0451306
Treg DKO	TGTGCTAGCAGTTTCCAGGGTGCAGAAACGCTGTATTTT	11	TRBV29*00		TRBJ2-3*00	0.0261283
Treg DKO	TGTGCCAGCAGTTTTGGGGTCTATGCTGAGCAGTTCTTC	9	TRBV14*00	TRBD2*00	TRBJ2-1*00	0.0213777
Treg DKO	TGTGCCAGCAGTGATGCGGGCACGTATAACAACCAGGCTCCGCTTTTT	6	TRBV13-3*00		TRBJ1-5*00	0.0142518
Treg DKO	TGTGCCAGCGGTGATCAGGGAAATACGCTCTATTTT	4	TRBV13-2*00		TRBJ1-3*00	0.00950119
Treg DKO	TGTGGTGCTAGGCCTGGGGGGTATGAACAGTACTTC	4	TRBV20*00	TRBD2*00	TRBJ2-7*00	0.00950119
Treg DKO	TGCACCTGCAGTGCAGGGGCCAACCAGGCTCCGCTTTTT	3	TRBV1*00		TRBJ1-5*00	0.00712589
Treg DKO	TGCTCCAGCAGTCAATCTCCAGGGAACTATGAACAGTACTTC	3	TRBV23*00	TRBD1*00	TRBJ2-7*00	0.00712589
Treg DKO	TGTGCCTGGAGTCTAGTTGGGGGGGCGTCTGCTGAGCAGTTCTTC	3	TRBV31*00	TRBD2*00	TRBJ2-1*00	0.00712589
Treg DKO	TGTGGTGCTAGGCTGACTGGACATAACTATGCTGAGCAGTTCTTC	3	TRBV20*00	TRBD2*00	TRBJ2-1*00	0.00712589
Treg DKO	TGCACCTGCAGTGGGACTGGGGGTTATGAACAGTACTTC	2	TRBV1*00	TRBD2*00	TRBJ2-7*00	0.00475059
Treg DKO	TGTGCAAGCAGCCGGGGACAGGACTCCTATGAACAGTACTTC	2	TRBV16*00	TRBD1*00	TRBJ2-7*00	0.00475059
Treg DKO	TGTGCCAGCAGCCAAGACAGTTTTGCTGAGCAGTTCTTC	2	TRBV5*00		TRBJ2-1*00	0.00475059
Treg DKO	TGTGCCAGCAGCCAAGTGGGGCGGCAAGACACCCAGTACTTT	2	TRBV5*00	TRBD1*00	TRBJ2-5*00	0.00475059
Treg DKO	TGTGCCAGCAGCCAGGACTGGCAAGACACCCAGTACTTC	2	TRBV2*00	TRBD2*00	TRBJ2-5*00	0.00475059
Treg DKO	TGTGCCAGCAGCCCAGGGCCCTCTAGTGCAGAAACGCTGTATTTT	2	TRBV2*00	TRBD1*00	TRBJ2-3*00	0.00475059
Treg DKO	TGTGCCAGCAGCCCCTCGGGAAACACCTTGTACTTT	2	TRBV14*00	TRBD1*00	TRBJ2-4*00	0.00475059
Treg DKO	TGTGCCAGCAGCTGGACAGTTTCCTATGAACAGTACTTC	2	TRBV25*00	TRBD1*00	TRBJ2-7*00	0.00475059
Treg DKO	TGTGCCAGCAGCTTAGATACAAACTCCGACTACACCTTC	2	TRBV3*00		TRBJ1-2*00	0.00475059
Treg DKO	TGTGCCAGCAGCTTGGGGGGGCGTGCAGAAACGCTGTATTTT	2	TRBV3*00	TRBD2*00	TRBJ2-3*00	0.00475059
Treg DKO	TGTGCCAGCAGGGACATTCAAAACACCTTGTACTTT	2	TRBV15*00	TRBD1*00	TRBJ2-4*00	0.00475059
Treg DKO	TGTGCCAGCAGGGGACAGAGCTCCTATGAACAGTACTTC	2	TRBV3*00	TRBD1*00	TRBJ2-7*00	0.00475059
Treg DKO	TGTGCCAGCAGTCGGACAGGGGGGGACTATGCTGAGCAGTTCTTC	2	TRBV13-3*00	TRBD1*00	TRBJ2-1*00	0.00475059
Treg DKO	TGTGCCAGCAGTGACAGGGCTCAAGACACCCAGTACTTT	2	TRBV13-3*00	TRBD1*00	TRBJ2-5*00	0.00475059
Treg DKO	TGTGCCAGCAGTGAGCAATACTATGCTGAGCAGTTCTTC	2	TRBV13-1*00		TRBJ2-1*00	0.00475059
Treg DKO	TGTGCCAGCAGTGAGGACACCAATAATTCGCCCCTCTACTTT	2	TRBV13-1*00	TRBD1*00	TRBJ1-6*00	0.00475059
Treg DKO	TGTGCCAGCAGTGATCCCGACAGTTCTGGAAATACGCTCTATTTT	2	TRBV13-1*00	TRBD1*00	TRBJ1-3*00	0.00475059
Treg DKO	TGTGCCAGCAGTGATGATAACTCCGACTACACCTTC	2	TRBV13-1*00		TRBJ1-2*00	0.00475059
Treg DKO	TGTGCCAGCAGTGATGCGGGGTTCGAAAGATTATTTTTC	2	TRBV13-1*00		TRBJ1-4*00	0.00475059
Treg DKO	TGTGCCAGCAGTGATTGGGGACATCGCTCCTATGAACAGTACTTC	2	TRBV13-1*00	TRBD1*00	TRBJ2-7*00	0.00475059
Treg DKO	TGTGCCAGCAGTGCAGCAAACTCCGACTACACCTTC	2	TRBV13-1*00		TRBJ1-2*00	0.00475059
Treg DKO	TGTGCCAGCAGTTTAAGGGCAGCAGAAACGCTGTATTTT	2	TRBV15*00		TRBJ2-3*00	0.00475059
Treg DKO	TGTGCCAGCGGTGACAGCTATAATTCGCCCCTCTACTTT	2	TRBV13-2*00		TRBJ1-6*00	0.00475059
Treg DKO	TGTGCCTGGAGTCGTGGGGGTAGTGCAGAAACGCTGTATTTT	2	TRBV31*00	TRBD2*00	TRBJ2-3*00	0.00475059
Treg DKO	TGTGCCAGCTCTCTCGACGGTGGGGGGAAAGACACCCAGTACTTT	2	TRBV12-1*00	TRBD2*00	TRBJ2-5*00	0.00475059
Treg DKO	TGTGCTAGCAGTCCCGCCCGTTCTGGAAATACGCTCTATTTT	2	TRBV29*00	TRBD1*00	TRBJ1-3*00	0.00475059
Treg DKO	TGCACCTACAGTGCCCGGGACAGTGCAGAAACGCTGTATTTT	1	TRBV1*00	TRBD1*00	TRBJ2-3*00	0.0023753
Treg DKO	TGCACCTGCAGCCCAGACTGGGGGGGCTATGAACAGTACTTC	1	TRBV1*00	TRBD2*00	TRBJ2-7*00	0.0023753
Treg DKO	TGCACCTGCAGTCATCCCTCCTATGAACAGTACTTC	1	TRBV1*00		TRBJ2-7*00	0.0023753
Treg DKO	TGCACCTGCAGTGCAGAAAGTCAAAACACCTTGTACTTT	1	TRBV1*00		TRBJ2-4*00	0.0023753
Treg DKO	TGCACCTGCAGTGCAGAAGCTGGGGGTTATGAACAGTACTTC	1	TRBV1*00	TRBD2*00	TRBJ2-7*00	0.0023753
Treg DKO	TGCACCTGCAGTGCAGGCCGGGACACCCAGTACTTT	1	TRBV1*00		TRBJ2-5*00	0.0023753
Treg DKO	TGCACCTGCAGTGCCCGGACAGGGGGCTCCGACTACACCTTC	1	TRBV1*00	TRBD1*00	TRBJ1-2*00	0.0023753
Treg DKO	TGCACCTGCAGTGCGCCGGGACAGAACTATGCTGAGCAGTTCTTC	1	TRBV1*00	TRBD1*00	TRBJ2-1*00	0.0023753
Treg DKO	TGCACCTGCAGTGCGGGGGCCAACCAGGCTCCGCTTTTT	1	TRBV1*00	TRBD1*00	TRBJ1-5*00	0.0023753
Treg DKO	TGCACCTGCAGTGTGCAGCCAAACTCCGACTACACCTTC	1	TRBV1*00		TRBJ1-2*00	0.0023753
Treg DKO	TGCACCTGCAGTTCGTATGAACAGTACTTC	1	TRBV1*00		TRBJ2-7*00	0.0023753
Treg DKO	TGCTCCAGCAGTCAATCAGGCAACGAAAGATTATTTTTC	1	TRBV23*00		TRBJ1-4*00	0.0023753
Treg DKO	TGCTCCAGCAGTCAATCCTGGGGGGAATATGAACAGTACTTC	1	TRBV23*00	TRBD2*00	TRBJ2-7*00	0.0023753
Treg DKO	TGCTCCAGCAGTCAATCTCCAGGGAACTATGAACAGTATTTC	1	TRBV23*00	TRBD1*00	TRBJ2-7*00	0.0023753
Treg DKO	TGTAGTTCTAGAAAGCAGGGGGCCACAGAAGTCTTCTTT	1	TRBV30*00	TRBD1*00	TRBJ1-1*00	0.0023753
Treg DKO	TGTAGTTCTAGAGATCGCAGATATGAACAGTACTTC	1	TRBV30*00		TRBJ2-7*00	0.0023753
Treg DKO	TGTAGTTCTGTGGGACAGGGAACGCTGTATTTT	1	TRBV30*00	TRBD1*00	TRBJ2-3*00	0.0023753
Treg DKO	TGTGCAAGCAGCACAGGGGGAGACAACGAAAGATTATTTTTC	1	TRBV16*00	TRBD1*00	TRBJ1-4*00	0.0023753
Treg DKO	TGTGCAAGCAGCGAGGGTTACACAGAAGTCTTCTTT	1	TRBV16*00		TRBJ1-1*00	0.0023753
Treg DKO	TGTGCAAGCAGCTCCGGACGAGAAGTCTTCTTT	1	TRBV16*00		TRBJ1-1*00	0.0023753
Treg DKO	TGTGCAAGCAGCTGGGGACAGTCTGGAAATACGCTCTATTTT	1	TRBV16*00	TRBD1*00	TRBJ1-3*00	0.0023753
Treg DKO	TGTGCAAGCAGCTTAAGTGACACAGAAGTCTTCTTT	1	TRBV16*00		TRBJ1-1*00	0.0023753
Treg DKO	TGTGCAAGCAGCTTACGCAGGTCTAGCTCCTATGAACAGTACTTC	1	TRBV16*00		TRBJ2-7*00	0.0023753
Treg DKO	TGTGCAAGCAGCTTAGAACAAAACACAGAAGTCTTCTTT	1	TRBV16*00		TRBJ1-1*00	0.0023753
Treg DKO	TGTGCAAGCAGCTTAGAAGGGGACACCCAGTACTTT	1	TRBV16*00		TRBJ2-5*00	0.0023753
Treg DKO	TGTGCAAGCAGCTTAGAAGGGGATACGCTCTATTTT	1	TRBV16*00	TRBD1*00	TRBJ1-3*00	0.0023753
Treg DKO	TGTGCAAGCAGCTTAGACTATGAACAGTACTTC	1	TRBV16*00		TRBJ2-7*00	0.0023753
Treg DKO	TGTGCAAGCAGCTTAGAGGGAAACACAGAAGTCTTCTTT	1	TRBV16*00		TRBJ1-1*00	0.0023753
Treg DKO	TGTGCAAGCAGCTTAGAGTGGGGTGGAGACACCCAGTACTTT	1	TRBV16*00	TRBD2*00	TRBJ2-5*00	0.0023753
Treg DKO	TGTGCAAGCAGCTTAGCAAACACCGGGCAGCTCTACTTT	1	TRBV16*00		TRBJ2-2*00	0.0023753
Treg DKO	TGTGCAAGCAGCTTAGGACATCGAAACACAGAAGTCTTCTTT	1	TRBV16*00		TRBJ1-1*00	0.0023753
Treg DKO	TGTGCAAGCAGCTTAGGGGACAGAGACACCCAGTACTTT	1	TRBV16*00	TRBD1*00	TRBJ2-5*00	0.0023753
Treg DKO	TGTGCAAGCAGCTTAGTTGGGGGGGGATATGAACAGTACTTC	1	TRBV16*00	TRBD2*00	TRBJ2-7*00	0.0023753
Treg DKO	TGTGCAAGCAGCTTGCAGAACACAGAAGTCTTCTTT	1	TRBV16*00		TRBJ1-1*00	0.0023753
Treg DKO	TGTGCCAGCAACACTGGGGGTAGTGCAGAAACGCTGTATTTT	1	TRBV13-3*00	TRBD2*00	TRBJ2-3*00	0.0023753
Treg DKO	TGTGCCAGCAACTTCAGGGATGAACAGTACTTC	1	TRBV4*00	TRBD1*00	TRBJ2-7*00	0.0023753
Treg DKO	TGTGCCAGCACCAGAGACACCGGGCAGCTCTACTTT	1	TRBV15*00		TRBJ2-2*00	0.0023753
Treg DKO	TGTGCCAGCACCCCGGGAAATACGCTCTATTTT	1	TRBV15*00		TRBJ1-3*00	0.0023753
Treg DKO	TGTGCCAGCAGAAGACAGTATAACAACCAGGCTCCGCTTTTT	1	TRBV15*00	TRBD1*00	TRBJ1-5*00	0.0023753
Treg DKO	TGTGCCAGCAGACTGGGGAGAGGCCAAGACACCCAGTACTTT	1	TRBV13-3*00	TRBD2*00	TRBJ2-5*00	0.0023753
Treg DKO	TGTGCCAGCAGCAAGAGCTCCTATGAACAGTACTTC	1	TRBV13-1*00		TRBJ2-7*00	0.0023753
Treg DKO	TGTGCCAGCAGCACCTCAGGGGGCGCTGAGCAGTTCTTC	1	TRBV4*00	TRBD1*00	TRBJ2-1*00	0.0023753
Treg DKO	TGTGCCAGCAGCATAACAGGGAATGAACAGTACTTC	1	TRBV13-3*00	TRBD1*00	TRBJ2-7*00	0.0023753
Treg DKO	TGTGCCAGCAGCCAAAAGACAGTGGGTAACTTC	1	TRBV2*00	TRBD1*00	TRBJ2-7*00	0.0023753
Treg DKO	TGTGCCAGCAGCCAACAGGGAAGGGGTGCAGAAACGCTGTATTTT	1	TRBV5*00	TRBD1*00	TRBJ2-3*00	0.0023753
Treg DKO	TGTGCCAGCAGCCAACAGGGGTATGAACAGTACTTC	1	TRBV2*00	TRBD1*00	TRBJ2-7*00	0.0023753
Treg DKO	TGTGCCAGCAGCCAACAGGTTTCCTATAATTCGCCCCTCTACTTT	1	TRBV5*00		TRBJ1-6*00	0.0023753
Treg DKO	TGTGCCAGCAGCCAACGGGGGGACGAAAGATTATTTTTC	1	TRBV5*00	TRBD2*00	TRBJ1-4*00	0.0023753
Treg DKO	TGTGCCAGCAGCCAAGAAGACACAGAAGTCTTCTTT	1	TRBV5*00		TRBJ1-1*00	0.0023753
Treg DKO	TGTGCCAGCAGCCAAGAAGACTGGGGGGTCAACTATGCTGAGCAGTTCTTC	1	TRBV2*00	TRBD2*00	TRBJ2-1*00	0.0023753
Treg DKO	TGTGCCAGCAGCCAAGACAATTATGCTGAGCAGTTCTTC	1	TRBV5*00		TRBJ2-1*00	0.0023753
Treg DKO	TGTGCCAGCAGCCAAGACACTGTCTATGAACAGTACTTC	1	TRBV2*00		TRBJ2-7*00	0.0023753
Treg DKO	TGTGCCAGCAGCCAAGACAGCAACACCGGGCAGCTCTACTTT	1	TRBV2*00		TRBJ2-2*00	0.0023753
Treg DKO	TGTGCCAGCAGCCAAGACAGGGGTGGAGACACCCAATACTTT	1	TRBV5*00	TRBD1*00	TRBJ2-5*00	0.0023753
Treg DKO	TGTGCCAGCAGCCAAGACCCAAACACCGGGCAGCTCTACTTT	1	TRBV5*00		TRBJ2-2*00	0.0023753
Treg DKO	TGTGCCAGCAGCCAAGACGACTGGGGGGGCGCCGCGCTGTATTTT	1	TRBV5*00	TRBD2*00	TRBJ2-3*00	0.0023753
Treg DKO	TGTGCCAGCAGCCAAGACTGGGGGAGTGCTGAGCAGTTCTTC	1	TRBV2*00	TRBD2*00	TRBJ2-1*00	0.0023753
Treg DKO	TGTGCCAGCAGCCAAGACTGGGGTAACCAAGACACCCAGTACTTT	1	TRBV5*00	TRBD2*00	TRBJ2-5*00	0.0023753
Treg DKO	TGTGCCAGCAGCCAAGACTGGTCTAGTCAAAACACCTTGTACTTT	1	TRBV5*00		TRBJ2-4*00	0.0023753
Treg DKO	TGTGCCAGCAGCCAAGACTTTTACACCTTGTACTTT	1	TRBV5*00		TRBJ2-4*00	0.0023753
Treg DKO	TGTGCCAGCAGCCAAGAGGACTATGAACAGTACTTC	1	TRBV5*00		TRBJ2-7*00	0.0023753
Treg DKO	TGTGCCAGCAGCCAAGAGGCAGGAAACTATGCTGAGCAGTTCTTC	1	TRBV5*00		TRBJ2-1*00	0.0023753
Treg DKO	TGTGCCAGCAGCCAAGAGGGAGGGGAACAGTACTTC	1	TRBV5*00		TRBJ2-7*00	0.0023753
Treg DKO	TGTGCCAGCAGCCAAGTGGGGGAAACGCTGTATTTT	1	TRBV5*00	TRBD2*00	TRBJ2-3*00	0.0023753
Treg DKO	TGTGCCAGCAGCCACACGACAGGGGATGAACAGTACTTC	1	TRBV5*00	TRBD1*00	TRBJ2-7*00	0.0023753
Treg DKO	TGTGCCAGCAGCCACGACTGGGGGAATGAACAGTACTTC	1	TRBV5*00	TRBD2*00	TRBJ2-7*00	0.0023753
Treg DKO	TGTGCCAGCAGCCAGACTGGGGGGGGCTATGAACAGTACTTC	1	TRBV4*00	TRBD2*00	TRBJ2-7*00	0.0023753
Treg DKO	TGTGCCAGCAGCCAGACTGGGGGTGCAAACACCGGGCAGCTCTACTTT	1	TRBV5*00	TRBD2*00	TRBJ2-2*00	0.0023753
Treg DKO	TGTGCCAGCAGCCAGGAAAAAGACACCCAGTACTTT	1	TRBV2*00		TRBJ2-5*00	0.0023753
Treg DKO	TGTGCCAGCAGCCAGGGAGACACCCAGTACTTT	1	TRBV5*00		TRBJ2-5*00	0.0023753
Treg DKO	TGTGCCAGCAGCCCAGGACAGTATGAACAGTACTTC	1	TRBV2*00	TRBD1*00	TRBJ2-7*00	0.0023753
Treg DKO	TGTGCCAGCAGCCCAGGGGATAACCAAGACACCCAGTACTTT	1	TRBV2*00	TRBD1*00	TRBJ2-5*00	0.0023753
Treg DKO	TGTGCCAGCAGCCCATACTTC	1	TRBV5*00		TRBJ2-7*00	0.0023753
Treg DKO	TGTGCCAGCAGCCCCACCGGGACAGAAGTCTTCTTT	1	TRBV5*00	TRBD1*00	TRBJ1-1*00	0.0023753
Treg DKO	TGTGCCAGCAGCCCCGCCAGCTTTGCAAACACAGAAGTCTTCTTT	1	TRBV3*00		TRBJ1-1*00	0.0023753
Treg DKO	TGTGCCAGCAGCCCGACTGGGGGGAGTGAACAGTACTTC	1	TRBV2*00	TRBD2*00	TRBJ2-7*00	0.0023753
Treg DKO	TGTGCCAGCAGCCCGAGACATCAAGACACCCAGTACTTT	1	TRBV5*00		TRBJ2-5*00	0.0023753
Treg DKO	TGTGCCAGCAGCCCTACTGGGAACCAAGACACCCAGTACTTT	1	TRBV2*00	TRBD2*00	TRBJ2-5*00	0.0023753
Treg DKO	TGTGCCAGCAGCCCTCGGGACAGCCCTAGTGCAGAAACGCTGTATTTT	1	TRBV4*00	TRBD1*00	TRBJ2-3*00	0.0023753
Treg DKO	TGTGCCAGCAGCCGACAAGACCAGGCTCCGCTTTTT	1	TRBV22*00		TRBJ1-5*00	0.0023753
Treg DKO	TGTGCCAGCAGCCGACAGCGGAGCGAAAGATTATTTTTC	1	TRBV5*00	TRBD1*00	TRBJ1-4*00	0.0023753
Treg DKO	TGTGCCAGCAGCCGACTGGGGGGGGGTGAACAGTACTTC	1	TRBV3*00	TRBD2*00	TRBJ2-7*00	0.0023753
Treg DKO	TGTGCCAGCAGCCGACTGGGGGGTAACTATGCTGAGCAGTTCTTC	1	TRBV3*00	TRBD2*00	TRBJ2-1*00	0.0023753
Treg DKO	TGTGCCAGCAGCCGGGACACCCAAGACACCCAGTACTTT	1	TRBV15*00	TRBD1*00	TRBJ2-5*00	0.0023753
Treg DKO	TGTGCCAGCAGCCTCAAGGGATATGAACAGTACTTC	1	TRBV2*00		TRBJ2-7*00	0.0023753
Treg DKO	TGTGCCAGCAGCCTCCGACAGTATAATTCGCCCCTCTACTTT	1	TRBV2*00	TRBD1*00	TRBJ1-6*00	0.0023753
Treg DKO	TGTGCCAGCAGCCTTAAAGACACCCAGTACTTT	1	TRBV19*00		TRBJ2-5*00	0.0023753
Treg DKO	TGTGCCAGCAGCGACCAAGACACCCAGTACTTT	1	TRBV3*00		TRBJ2-5*00	0.0023753
Treg DKO	TGTGCCAGCAGCTAGACAGTATGCTGAGCAGTTCTTC	1	TRBV4*00	TRBD1*00	TRBJ2-1*00	0.0023753
Treg DKO	TGTGCCAGCAGCTAT	1	TRBV4*00		TRBJ2-4*00	0.0023753
Treg DKO	TGTGCCAGCAGCTCACAAGCAAACTCCGACTACACCTTC	1	TRBV3*00		TRBJ1-2*00	0.0023753
Treg DKO	TGTGCCAGCAGCTCCAGGGGACCAAACACCGGGCAGCTCTACTTT	1	TRBV3*00	TRBD1*00	TRBJ2-2*00	0.0023753
Treg DKO	TGTGCCAGCAGCTCCAGTAACTCCGACTACACCTTC	1	TRBV25*00		TRBJ1-2*00	0.0023753
Treg DKO	TGTGCCAGCAGCTCCCGGGACAGCTCCTATGAACAGTACTTC	1	TRBV5*00	TRBD1*00	TRBJ2-7*00	0.0023753
Treg DKO	TGTGCCAGCAGCTCCTCCGACACCCAGTACTTT	1	TRBV13-1*00		TRBJ2-5*00	0.0023753
Treg DKO	TGTGCCAGCAGCTCCTGGTCGCAAAACACCTTGTACTTT	1	TRBV25*00		TRBJ2-4*00	0.0023753
Treg DKO	TGTGCCAGCAGCTGGACAGGGTCCTATGAACAGTACTTC	1	TRBV25*00	TRBD1*00	TRBJ2-7*00	0.0023753
Treg DKO	TGTGCCAGCAGCTGGGGGAGGGAACAGTACTTC	1	TRBV3*00	TRBD1*00	TRBJ2-7*00	0.0023753
Treg DKO	TGTGCCAGCAGCTGGGGGTCCGTGCTGAGCAGTTCTTC	1	TRBV3*00	TRBD1*00	TRBJ2-1*00	0.0023753
Treg DKO	TGTGCCAGCAGCTTAACAAACCAGGCTCCGCTTTTT	1	TRBV3*00		TRBJ1-5*00	0.0023753
Treg DKO	TGTGCCAGCAGCTTACAGAACTATGAACAGTACTTC	1	TRBV3*00		TRBJ2-7*00	0.0023753
Treg DKO	TGTGCCAGCAGCTTACAGGGGGACACCCAGTACTTT	1	TRBV3*00	TRBD1*00	TRBJ2-5*00	0.0023753
Treg DKO	TGTGCCAGCAGCTTACAGGGGGCAAACTATGCTGAGCAGTTCTTC	1	TRBV3*00	TRBD1*00	TRBJ2-1*00	0.0023753
Treg DKO	TGTGCCAGCAGCTTACGTAGTGCAGAAACGCTGTATTTT	1	TRBV3*00		TRBJ2-3*00	0.0023753
Treg DKO	TGTGCCAGCAGCTTACTGGGGGGGCATGCTGAGCAGTTCTTC	1	TRBV3*00	TRBD2*00	TRBJ2-1*00	0.0023753
Treg DKO	TGTGCCAGCAGCTTAGAACAGAATACGCTCTATTTT	1	TRBV3*00		TRBJ1-3*00	0.0023753
Treg DKO	TGTGCCAGCAGCTTAGAAGACCAAGACACCCAGTACTTT	1	TRBV3*00		TRBJ2-5*00	0.0023753
Treg DKO	TGTGCCAGCAGCTTAGACAGTCAAAACACCTTGTACTTT	1	TRBV3*00		TRBJ2-4*00	0.0023753
Treg DKO	TGTGCCAGCAGCTTAGAGGGACAGAACTCCGACTACACCTTC	1	TRBV3*00	TRBD1*00	TRBJ1-2*00	0.0023753
Treg DKO	TGTGCCAGCAGCTTAGATCAGAACACAGAAGTCTTCTTT	1	TRBV3*00		TRBJ1-1*00	0.0023753
Treg DKO	TGTGCCAGCAGCTTAGGAGGGGGCGAACGGTACTTC	1	TRBV3*00	TRBD1*00	TRBJ2-7*00	0.0023753
Treg DKO	TGTGCCAGCAGCTTAGGCGGAAACACCTTGTACTTT	1	TRBV3*00		TRBJ2-4*00	0.0023753
Treg DKO	TGTGCCAGCAGCTTAGGGAGAAGGTATGCTGAGCAGTTCTTC	1	TRBV3*00		TRBJ2-1*00	0.0023753
Treg DKO	TGTGCCAGCAGCTTAGTCAGCCCCTATGAACAGTACTTC	1	TRBV3*00		TRBJ2-7*00	0.0023753
Treg DKO	TGTGCCAGCAGCTTAGTCGCAGGAGCAAACTCCGACTACACCTTC	1	TRBV3*00		TRBJ1-2*00	0.0023753
Treg DKO	TGTGCCAGCAGCTTAGTGACAGGGGGCAACTCCGACTACACCTCC	1	TRBV3*00	TRBD1*00	TRBJ1-2*00	0.0023753
Treg DKO	TGTGCCAGCAGCTTAGTGGGGCACCAAGACACCCAGTACTTT	1	TRBV3*00	TRBD1*00	TRBJ2-5*00	0.0023753
Treg DKO	TGTGCCAGCAGCTTATTACACACAGAAGTCTTCTTT	1	TRBV3*00		TRBJ1-1*00	0.0023753
Treg DKO	TGTGCCAGCAGCTTCAGGGGTCAAAACACCTTGTACTTT	1	TRBV3*00	TRBD1*00	TRBJ2-4*00	0.0023753
Treg DKO	TGTGCCAGCAGCTTCGCACAGACAGAAGTCTTCTTT	1	TRBV3*00		TRBJ1-1*00	0.0023753
Treg DKO	TGTGCCAGCAGCTTCGTGGGCTCCGACTACACCTTC	1	TRBV3*00		TRBJ1-2*00	0.0023753
Treg DKO	TGTGCCAGCAGGACCCAGGCAAACTCCGACTACACCTTC	1	TRBV13-3*00	TRBD2*00	TRBJ1-2*00	0.0023753
Treg DKO	TGTGCCAGCAGGCAGGGCAACGAAAGATTATTTTTC	1	TRBV14*00	TRBD1*00	TRBJ1-4*00	0.0023753
Treg DKO	TGTGCCAGCAGGCGACAGTATGAACAGTACTTC	1	TRBV19*00	TRBD1*00	TRBJ2-7*00	0.0023753
Treg DKO	TGTGCCAGCAGGGAAGGCGGGAACCAAGACACCCAGTACTTT	1	TRBV3*00		TRBJ2-5*00	0.0023753
Treg DKO	TGTGCCAGCAGGGACAACCAAGACACCCAGTACTTT	1	TRBV13-3*00		TRBJ2-5*00	0.0023753
Treg DKO	TGTGCCAGCAGGGGTGACACAGAAGTCTTCTTT	1	TRBV13-1*00		TRBJ1-1*00	0.0023753
Treg DKO	TGTGCCAGCAGTACAACAGGGTATGAACAGTACTTC	1	TRBV13-1*00	TRBD1*00	TRBJ2-7*00	0.0023753
Treg DKO	TGTGCCAGCAGTATAGACAATAGTCAAAACACCTTGTACTTT	1	TRBV19*00		TRBJ2-4*00	0.0023753
Treg DKO	TGTGCCAGCAGTATAGACAGTGCAGAAACGCTGTATTTT	1	TRBV19*00		TRBJ2-3*00	0.0023753
Treg DKO	TGTGCCAGCAGTATAGGACAGAACACAGAAGTCTTCTTT	1	TRBV19*00	TRBD1*00	TRBJ1-1*00	0.0023753
Treg DKO	TGTGCCAGCAGTATAGTTGGGGGGGCGTGAACAGTACTTC	1	TRBV19*00	TRBD2*00	TRBJ2-7*00	0.0023753
Treg DKO	TGTGCCAGCAGTATCCAGGGAAACTCCGACTACACCTTC	1	TRBV19*00	TRBD1*00	TRBJ1-2*00	0.0023753
Treg DKO	TGTGCCAGCAGTATCCCGGGACTGGGGGGCCCTAGTGCAGAAACGCTGTATTTT	1	TRBV19*00	TRBD2*00	TRBJ2-3*00	0.0023753
Treg DKO	TGTGCCAGCAGTATCCTGACTGGGGCGAGCTCCTATGAACAGTACTTC	1	TRBV19*00	TRBD2*00	TRBJ2-7*00	0.0023753
Treg DKO	TGTGCCAGCAGTCCAGAACAAGACACCCAGTACTTT	1	TRBV24*00		TRBJ2-5*00	0.0023753
Treg DKO	TGTGCCAGCAGTCCTCAGGAAAACACCTTGTACTTT	1	TRBV13-3*00		TRBJ2-4*00	0.0023753
Treg DKO	TGTGCCAGCAGTCCTGGGACGGAGGACACCCAGTACTTT	1	TRBV15*00	TRBD1*00	TRBJ2-5*00	0.0023753
Treg DKO	TGTGCCAGCAGTCGAAACACAGAAGTCTTCTTT	1	TRBV19*00		TRBJ1-1*00	0.0023753
Treg DKO	TGTGCCAGCAGTCGACACAACGAAAGATTATTTTTC	1	TRBV15*00		TRBJ1-4*00	0.0023753
Treg DKO	TGTGCCAGCAGTCTAAGGAGTGTAGAAACGCTGTATTTT	1	TRBV26*00		TRBJ2-3*00	0.0023753
Treg DKO	TGTGCCAGCAGTCTCTGGGGGCGCTATGCTGAGCAGTTCTTC	1	TRBV13-1*00	TRBD1*00	TRBJ2-1*00	0.0023753
Treg DKO	TGTGCCAGCAGTCTGAGGCAAAACACCGGGCAGCTCTACTTT	1	TRBV26*00		TRBJ2-2*00	0.0023753
Treg DKO	TGTGCCAGCAGTCTGATTGGTAACCAAGACACCCAGTACTTT	1	TRBV26*00		TRBJ2-5*00	0.0023753
Treg DKO	TGTGCCAGCAGTCTGGGACAGGGGGCTGGAAATACGCTCTATTTT	1	TRBV26*00	TRBD1*00	TRBJ1-3*00	0.0023753
Treg DKO	TGTGCCAGCAGTCTGGGGCTCTATGCTGAGCAGTTCTTC	1	TRBV13-1*00	TRBD2*00	TRBJ2-1*00	0.0023753
Treg DKO	TGTGCCAGCAGTCTGTCGACAGCCAACGAAAGATTATTTTTC	1	TRBV26*00		TRBJ1-4*00	0.0023753
Treg DKO	TGTGCCAGCAGTCTGTCTTCTCAAAACACCTTGTACTTT	1	TRBV26*00		TRBJ2-4*00	0.0023753
Treg DKO	TGTGCCAGCAGTCTTCCGGGACAAAACACAGAAGTCTTCTTT	1	TRBV26*00	TRBD1*00	TRBJ1-1*00	0.0023753
Treg DKO	TGTGCCAGCAGTGAAGCCGGGACGGGGGCCGGGCAGCTCTACTTT	1	TRBV13-3*00	TRBD1*00	TRBJ2-2*00	0.0023753
Treg DKO	TGTGCCAGCAGTGAAGGGGGGGAAGTCTTCTTT	1	TRBV13-1*00	TRBD1*00	TRBJ1-1*00	0.0023753
Treg DKO	TGTGCCAGCAGTGAAGGTTCTGGAAATACGCTCTATTTT	1	TRBV13-3*00		TRBJ1-3*00	0.0023753
Treg DKO	TGTGCCAGCAGTGACAAAACAAACACAGAAGTCTTCTTT	1	TRBV13-1*00		TRBJ1-1*00	0.0023753
Treg DKO	TGTGCCAGCAGTGACATTAACCAAGACACCCAGTACTTT	1	TRBV13-3*00		TRBJ2-5*00	0.0023753
Treg DKO	TGTGCCAGCAGTGACCAAGACACCCAGTACTTT	1	TRBV13-1*00		TRBJ2-5*00	0.0023753
Treg DKO	TGTGCCAGCAGTGACGGGGGACAAAACACCTTGTACTTT	1	TRBV13-3*00	TRBD1*00	TRBJ2-4*00	0.0023753
Treg DKO	TGTGCCAGCAGTGACTCCTATGCTGAGCAGTTCTTC	1	TRBV13-3*00		TRBJ2-1*00	0.0023753
Treg DKO	TGTGCCAGCAGTGACTGGGGGGGCGATGCTAAGCAGTTCTTC	1	TRBV13-3*00	TRBD2*00	TRBJ2-1*00	0.0023753
Treg DKO	TGTGCCAGCAGTGAGCGGGACTGGGGGTATGCTGAGCAGTTCTTC	1	TRBV13-3*00	TRBD2*00	TRBJ2-1*00	0.0023753
Treg DKO	TGTGCCAGCAGTGAGGACACCAATAATTCACCCCTCTACTTT	1	TRBV13-1*00	TRBD1*00	TRBJ1-6*00	0.0023753
Treg DKO	TGTGCCAGCAGTGAGGGACTGGGGGGGCAAGACACCCAGTACTTT	1	TRBV13-1*00	TRBD2*00	TRBJ2-5*00	0.0023753
Treg DKO	TGTGCCAGCAGTGATCAGGGAGGCACAGAAGTCTTCTTT	1	TRBV13-1*00	TRBD1*00	TRBJ1-1*00	0.0023753
Treg DKO	TGTGCCAGCAGTGATCGGGGGGGCGCCTATGAACAGTACTTC	1	TRBV13-3*00	TRBD2*00	TRBJ2-7*00	0.0023753
Treg DKO	TGTGCCAGCAGTGATGACAACTATGAACAGTACTTC	1	TRBV13-1*00		TRBJ2-7*00	0.0023753
Treg DKO	TGTGCCAGCAGTGATGAGGGCTTTAACCAAGACACCCAGTACTTT	1	TRBV13-1*00		TRBJ2-5*00	0.0023753
Treg DKO	TGTGCCAGCAGTGATGGCAGAAACTCCGACTACACCTTC	1	TRBV13-1*00		TRBJ1-2*00	0.0023753
Treg DKO	TGTGCCAGCAGTGATGGCCTGGGGGGGCCAGAACAGTACTTC	1	TRBV13-1*00	TRBD2*00	TRBJ2-7*00	0.0023753
Treg DKO	TGTGCCAGCAGTGATGGGGGTAGTGCAGAAACGCTGTATTTT	1	TRBV13-3*00		TRBJ2-3*00	0.0023753
Treg DKO	TGTGCCAGCAGTGATTCTGGGGGTCCTCCTGAGCAGTTCTTC	1	TRBV13-3*00	TRBD2*00	TRBJ2-1*00	0.0023753
Treg DKO	TGTGCCAGCAGTGATTTGGGGGGCGCTGAACAGTACTTC	1	TRBV13-3*00	TRBD2*00	TRBJ2-7*00	0.0023753
Treg DKO	TGTGCCAGCAGTGCCACAGGGGACTATGCTGAGCAGTTCTTC	1	TRBV13-3*00	TRBD1*00	TRBJ2-1*00	0.0023753
Treg DKO	TGTGCCAGCAGTGGGACTGGGGGTAGTGCAGAAACGCTGTATTTT	1	TRBV13-3*00	TRBD2*00	TRBJ2-3*00	0.0023753
Treg DKO	TGTGCCAGCAGTGGGGACAGATATAATTCGCCCCTCTACTTT	1	TRBV13-1*00	TRBD1*00	TRBJ1-6*00	0.0023753
Treg DKO	TGTGCCAGCAGTTACAATGGAAATACGCTCTATTTT	1	TRBV15*00		TRBJ1-3*00	0.0023753
Treg DKO	TGTGCCAGCAGTTATAATTCGCCCCTCTACTTT	1	TRBV14*00		TRBJ1-6*00	0.0023753
Treg DKO	TGTGCCAGCAGTTCAGGCCTTTCCAACGAAAGATTATTTTTC	1	TRBV15*00		TRBJ1-4*00	0.0023753
Treg DKO	TGTGCCAGCAGTTGGGACCTCACAGAAGTCTTCTTT	1	TRBV22*00		TRBJ1-1*00	0.0023753
Treg DKO	TGTGCCAGCAGTTGGGACTTTAACTATGCTGAGCAGTTCTTC	1	TRBV13-3*00	TRBD2*00	TRBJ2-1*00	0.0023753
Treg DKO	TGTGCCAGCAGTTTAAACATTGCAAACTCCGACTACACCTTC	1	TRBV15*00		TRBJ1-2*00	0.0023753
Treg DKO	TGTGCCAGCAGTTTACGCAATTATGAACAGTACTTC	1	TRBV15*00		TRBJ2-7*00	0.0023753
Treg DKO	TGTGCCAGCAGTTTAGGGGCCTATGAACAGTACTTC	1	TRBV15*00		TRBJ2-7*00	0.0023753
Treg DKO	TGTGCCAGCAGTTTAGGGGTGGGTGCAGAAACGCTGTATTTT	1	TRBV15*00		TRBJ2-3*00	0.0023753
Treg DKO	TGTGCCAGCAGTTTCAGGGACCAAGACACCCAGTACTTT	1	TRBV14*00		TRBJ2-5*00	0.0023753
Treg DKO	TGTGCCAGCAGTTTCTGGGAGCGCTATGAACAGTACTTC	1	TRBV15*00	TRBD2*00	TRBJ2-7*00	0.0023753
Treg DKO	TGTGCCAGCAGTTTGGGATTTAACTATGCTGAGCAGTTCTTC	1	TRBV15*00		TRBJ2-1*00	0.0023753
Treg DKO	TGTGCCAGCAGTTTTGCCAGGGAGGCTGAGCAGTTCTTC	1	TRBV15*00	TRBD1*00	TRBJ2-1*00	0.0023753
Treg DKO	TGTGCCAGCGGCCCCAGGGGAGAAGTCTTCTTT	1	TRBV13-2*00	TRBD1*00	TRBJ1-1*00	0.0023753
Treg DKO	TGTGCCAGCGGGGGGACTGGGGGGGCGCCTGCTGAGCAGTTCTTC	1	TRBV13-2*00	TRBD2*00	TRBJ2-1*00	0.0023753
Treg DKO	TGTGCCAGCGGTCCAGGGGGGGGCCACCAAGACACCCAGTACTTT	1	TRBV13-2*00	TRBD2*00	TRBJ2-5*00	0.0023753
Treg DKO	TGTGCCAGCGGTCTGGGGGAAGACACCCAGTACTTT	1	TRBV13-2*00	TRBD2*00	TRBJ2-5*00	0.0023753
Treg DKO	TGTGCCAGCGGTGACCCAGACATCTATGAACAGTACTTC	1	TRBV13-2*00	TRBD2*00	TRBJ2-7*00	0.0023753
Treg DKO	TGTGCCAGCGGTGACGGGGACTATGCTGAGCAGTTCTTC	1	TRBV13-2*00		TRBJ2-1*00	0.0023753
Treg DKO	TGTGCCAGCGGTGACTACAGCAACGAAAGATTATTTTTC	1	TRBV13-2*00		TRBJ1-4*00	0.0023753
Treg DKO	TGTGCCAGCGGTGAGGACTGGGTCTACTTC	1	TRBV13-2*00	TRBD2*00	TRBJ2-7*00	0.0023753
Treg DKO	TGTGCCAGCGGTGAGGGGACTGGGGGTGCAGAAACGCTGTATTTT	1	TRBV13-2*00	TRBD2*00	TRBJ2-3*00	0.0023753
Treg DKO	TGTGCCAGCGGTGAGGGGGGTCAAAACACCTTGTACTTT	1	TRBV13-2*00	TRBD1*00	TRBJ2-4*00	0.0023753
Treg DKO	TGTGCCAGCGGTGATACGGACAGGGGGACCGACTACACCTTC	1	TRBV13-2*00	TRBD1*00	TRBJ1-2*00	0.0023753
Treg DKO	TGTGCCAGCGGTGATAGTCCGGCAAACACAGAAGTCTTCTTT	1	TRBV13-2*00	TRBD2*00	TRBJ1-1*00	0.0023753
Treg DKO	TGTGCCAGCGGTGATCCGGAAGTCTTCTTT	1	TRBV13-2*00		TRBJ1-1*00	0.0023753
Treg DKO	TGTGCCAGCGGTGATGCGGGGGCGCAGGCTCCGCTTTTT	1	TRBV13-2*00	TRBD1*00	TRBJ1-5*00	0.0023753
Treg DKO	TGTGCCAGCGGTGATGCGGGGGTAAAAACCTTGTACTTT	1	TRBV13-2*00	TRBD1*00	TRBJ2-4*00	0.0023753
Treg DKO	TGTGCCAGCGGTGATGCTGGGGGGGAAGACACCCAGTACTTT	1	TRBV13-2*00	TRBD2*00	TRBJ2-5*00	0.0023753
Treg DKO	TGTGCCAGCGGTGATGCTGGTTATGAACAGTACTTC	1	TRBV13-2*00		TRBJ2-7*00	0.0023753
Treg DKO	TGTGCCAGCGGTGATGCTTGGTATGAACAGTACTTC	1	TRBV13-2*00		TRBJ2-7*00	0.0023753
Treg DKO	TGTGCCAGCGGTGATGGGGGGCGTAGGGACACCCAGTACTTT	1	TRBV13-2*00	TRBD1*00	TRBJ2-5*00	0.0023753
Treg DKO	TGTGCCAGCGGTGCAGAAACGCTGTATTTT	1	TRBV13-2*00		TRBJ2-3*00	0.0023753
Treg DKO	TGTGCCAGCGGTTCACAAAACTCCGACTACACCTTC	1	TRBV13-2*00		TRBJ1-2*00	0.0023753
Treg DKO	TGTGCCAGCTCCCCGACAGGGAACGAAAGATTATTTTTC	1	TRBV18*00	TRBD1*00	TRBJ1-4*00	0.0023753
Treg DKO	TGTGCCAGCTCCCCTTTCCCTAGTCAAAACACCTTGTACTTT	1	TRBV12-2*00		TRBJ2-4*00	0.0023753
Treg DKO	TGTGCCAGCTCCGGGACAAAAAACACCTTGTACTTT	1	TRBV12-1*00	TRBD1*00	TRBJ2-4*00	0.0023753
Treg DKO	TGTGCCAGCTCTCCCGACAGGGGTAATTCGCCCCTCTACTTT	1	TRBV12-1*00	TRBD1*00	TRBJ1-6*00	0.0023753
Treg DKO	TGTGCCAGCTCTCCCGGGACAGGGAATTCTGGAAATACGCTCTATTTT	1	TRBV12-1*00	TRBD1*00	TRBJ1-3*00	0.0023753
Treg DKO	TGTGCCAGCTCTCCGACTCCCTCCTATGAACAGTACTTC	1	TRBV12-1*00		TRBJ2-7*00	0.0023753
Treg DKO	TGTGCCAGCTCTCCGGGTAACTATGCTGAGCAGTTCTTC	1	TRBV12-1*00		TRBJ2-1*00	0.0023753
Treg DKO	TGTGCCAGCTCTCTCAGGGGGAGGTCCGACTACACCTTC	1	TRBV12-1*00	TRBD1*00	TRBJ1-2*00	0.0023753
Treg DKO	TGTGCCAGCTCTCTCGACTGGGGCGTTTATGAACAGTACTTC	1	TRBV12-1*00	TRBD1*00	TRBJ2-7*00	0.0023753
Treg DKO	TGTGCCAGCTCTCTCGACTGGGGGGGCTCCTATGAACAGTACTTC	1	TRBV12-1*00	TRBD2*00	TRBJ2-7*00	0.0023753
Treg DKO	TGTGCCAGCTCTCTCGAGAACTCCGACTACACCTTC	1	TRBV12-1*00		TRBJ1-2*00	0.0023753
Treg DKO	TGTGCCAGCTCTCTCGATAACAACCAGGCTCCGCTTTTT	1	TRBV12-1*00		TRBJ1-5*00	0.0023753
Treg DKO	TGTGCCAGCTCTCTCGCAGTCCGTGACACCCAGTACTTT	1	TRBV12-1*00	TRBD2*00	TRBJ2-5*00	0.0023753
Treg DKO	TGTGCCAGCTCTCTCGGGGGACCCAACGAAAGATTATTTTTC	1	TRBV12-1*00	TRBD1*00	TRBJ1-4*00	0.0023753
Treg DKO	TGTGCCAGCTCTCTCGTTTATGAACAGTACTTC	1	TRBV12-1*00		TRBJ2-7*00	0.0023753
Treg DKO	TGTGCCAGCTCTCTGCAAGAAAACACCTTGTACTTT	1	TRBV12-1*00		TRBJ2-4*00	0.0023753
Treg DKO	TGTGCCAGCTCTCTGGGGGAGGACACCTTGTACTTT	1	TRBV12-1*00	TRBD1*00	TRBJ2-4*00	0.0023753
Treg DKO	TGTGCCAGCTCTGGGGGGCGGGGTGCAGAAACGCTGTATTTT	1	TRBV12-1*00	TRBD2*00	TRBJ2-3*00	0.0023753
Treg DKO	TGTGCCTGGAGACAGGGACCTTCCTATAATTCGCCCCTCTACTTT	1	TRBV31*00	TRBD1*00	TRBJ1-6*00	0.0023753
Treg DKO	TGTGCCTGGAGGCACATTACTAGTGCAGAAACGCTGTATTTT	1	TRBV31*00		TRBJ2-3*00	0.0023753
Treg DKO	TGTGCCTGGAGTCCACAAGCAAACTCCGACTACACCTTC	1	TRBV31*00		TRBJ1-2*00	0.0023753
Treg DKO	TGTGCCTGGAGTCCCGGACAGTATGCTGAGCAGTTCTTC	1	TRBV31*00	TRBD1*00	TRBJ2-1*00	0.0023753
Treg DKO	TGTGCCTGGAGTCGACTGGGGGTAACTATGCTGAGCAGTTCTTC	1	TRBV31*00	TRBD1*00	TRBJ2-1*00	0.0023753
Treg DKO	TGTGCCTGGAGTCGAGGGGCCCTCTATAATTCGCCCCTCTACTTT	1	TRBV31*00	TRBD1*00	TRBJ1-6*00	0.0023753
Treg DKO	TGTGCCTGGAGTCGGGGGATCCACAGAAGTCTTCTTT	1	TRBV31*00		TRBJ1-1*00	0.0023753
Treg DKO	TGTGCCTGGAGTCTAGGTGGGGGCGAACAGTACTTC	1	TRBV31*00	TRBD1*00	TRBJ2-7*00	0.0023753
Treg DKO	TGTGCCTGGAGTCTGATGGGGGGTGGCACCGGGCAGCTCTACTTT	1	TRBV31*00	TRBD2*00	TRBJ2-2*00	0.0023753
Treg DKO	TGTGCCTGGAGTCTGGGGACAACAAACTCCGACTACACCTTC	1	TRBV31*00	TRBD1*00	TRBJ1-2*00	0.0023753
Treg DKO	TGTGCCTGGAGTCTGGGGGGAGACACCTTGTACTTT	1	TRBV31*00	TRBD2*00	TRBJ2-4*00	0.0023753
Treg DKO	TGTGCCTGGGGGGACTGGGAAGACACCCAGTACTTT	1	TRBV31*00	TRBD2*00	TRBJ2-5*00	0.0023753
Treg DKO	TGTGCTAGCAGACAGGGGGGTTCTGGAAATACGCTCTATTTT	1	TRBV29*00	TRBD1*00	TRBJ1-3*00	0.0023753
Treg DKO	TGTGCTAGCAGTATGGCAAACACAGAAGTCTTCTTT	1	TRBV17*00		TRBJ1-1*00	0.0023753
Treg DKO	TGTGCTAGCAGTCCCTCGGGGGTGGCTCCGCTTTTT	1	TRBV21*00	TRBD1*00	TRBJ1-5*00	0.0023753
Treg DKO	TGTGCTAGCAGTCGACAAGCAAACACAGAAGTCTTCTTT	1	TRBV21*00		TRBJ1-1*00	0.0023753
Treg DKO	TGTGCTAGCAGTCGACTGGGGGCCACCTTGTACTTT	1	TRBV17*00	TRBD2*00	TRBJ2-4*00	0.0023753
Treg DKO	TGTGCTAGCAGTTTATACTCCCTCCACACCGGGCAGCTCTACTTT	1	TRBV29*00		TRBJ2-2*00	0.0023753
Treg DKO	TGTGCTAGCAGTTTATCCCCTGGGCAGCTCTACTTT	1	TRBV29*00		TRBJ2-2*00	0.0023753
Treg DKO	TGTGCTAGCAGTTTCCAGGGTGCAAACGCTGTATTTT	1	TRBV29*00	TRBD1*00	TRBJ2-3*00	0.0023753
Treg DKO	TGTGGTGCTAATACAGGGAGCTCTAACTATGCTGAGCAGTTCTTC	1	TRBV20*00	TRBD1*00	TRBJ2-1*00	0.0023753
Treg DKO	TGTGGTGCTAGAACAAGCTATGAACAGTACTTC	1	TRBV20*00		TRBJ2-7*00	0.0023753
Treg DKO	TGTGGTGCTAGGGACTGGGCCTATGCTGAGCAGTTCTTC	1	TRBV20*00	TRBD2*00	TRBJ2-1*00	0.0023753
Treg DKO	TGTGGTGCTAGTTCGACAGGGAACTCCGACTACACCTTC	1	TRBV20*00	TRBD1*00	TRBJ1-2*00	0.0023753
Treg DKO	TGTGCCAGCAGTGATAACACAGTCTCCTATGAACAGTACTTC	1	TRBV13-1*00		TRBJ2-7*00	0.0023753
Treg DKO	TGCACCTGCAGTGCAGGGGGGGGCTCCTATGAACAGTACTTC	1	TRBV1*00	TRBD2*00	TRBJ2-7*00	0.0023753
Treg DKO	TGTGGTGCTAGGGACAGGTATGCTGAGCAGTTCTTC	1	TRBV20*00		TRBJ2-1*00	0.0023753
Treg DKO	TGTGCCAGCAGTCTGTCAGGGTATGAACAGTACTTC	1	TRBV26*00		TRBJ2-7*00	0.0023753

## Sheet: Treg DKOstar
Sample Name	CDR3 Sequence	clone Count	best V Hit	best D Hit	best J Hit	Frequency
Treg DKO*	TGCTCCAGCGGGACACAAGACACCCAGTACTTT	32	TRBV23*00	TRBD1*00	TRBJ2-5*00	0.0938416
Treg DKO*	TGTGCCAGCAGTGATGGTAATAACAACCAGGCTCCGCTTTTT	29	TRBV13-3*00		TRBJ1-5*00	0.085044
Treg DKO*	TGTGCCAGCGGTCCATCCTATGAACAGTACTTC	28	TRBV13-2*00		TRBJ2-7*00	0.0821114
Treg DKO*	TGTGCCAGCTCTCTCGACAGTTCCTATAATTCGCCCCTCTACTTT	14	TRBV12-1*00		TRBJ1-6*00	0.0410557
Treg DKO*	TGTGCCAGCAGCCAAGATAACCAGGGGGCGCTTGAACAGTACTTC	11	TRBV5*00	TRBD1*00	TRBJ2-7*00	0.0322581
Treg DKO*	TGTGCCAGCTCTTACCGGGACACTGGAAATACGCTCTATTTT	7	TRBV12-2*00	TRBD1*00	TRBJ1-3*00	0.0205279
Treg DKO*	TGTGCAAGCAACTTAGATTGGGCCAACGAAAGATTATTTTTC	6	TRBV16*00		TRBJ1-4*00	0.0175953
Treg DKO*	TGTGCCAGCGGTCGGGACACCTATTCTGGAAATACGCTCTATTTT	6	TRBV13-2*00	TRBD1*00	TRBJ1-3*00	0.0175953
Treg DKO*	TGCACCTGCAGTGCAGAGGGACTGGGGGGGCGCGAACAGTACTTC	5	TRBV1*00	TRBD2*00	TRBJ2-7*00	0.0146628
Treg DKO*	TGTGCCAGCAGCTTAGGGGGGGGGCAAGACACCCAGTACTTT	5	TRBV3*00	TRBD2*00	TRBJ2-5*00	0.0146628
Treg DKO*	TGCACCTGCAGTGCAGATCCTGGGTTTAACCAAGACACCCAGTACTTT	4	TRBV1*00	TRBD2*00	TRBJ2-5*00	0.0117302
Treg DKO*	TGTGCCAGCAGTGGAGGGAAGAACACCTTGTACTTT	4	TRBV22*00		TRBJ2-4*00	0.0117302
Treg DKO*	TGTGCCTGGAGTCTGAGGAACCAAGACACCCAGTACTTT	4	TRBV31*00		TRBJ2-5*00	0.0117302
Treg DKO*	TGTGCCAGCAGTCTGAATATAGGCTATGCTGAGCAGTTCTTC	3	TRBV26*00		TRBJ2-1*00	0.00879765
Treg DKO*	TGCACCTGCAGTGTCGACAGGGCACAAGACACCCAGTACTTT	2	TRBV1*00	TRBD1*00	TRBJ2-5*00	0.0058651
Treg DKO*	TGTGCAAGCAGCTTAGACAACGAAAGATTATTTTTC	2	TRBV16*00		TRBJ1-4*00	0.0058651
Treg DKO*	TGTGCCAGCAGAGGGAATTCTGGAAATACGCTCTATTTT	2	TRBV19*00		TRBJ1-3*00	0.0058651
Treg DKO*	TGTGCCAGCAGCCAAACAGGGCACTCCGACTACACCTTC	2	TRBV2*00	TRBD1*00	TRBJ1-2*00	0.0058651
Treg DKO*	TGTGCCAGCAGCCAAGGACTCAGTCAAAACACCTTGTACTTT	2	TRBV5*00		TRBJ2-4*00	0.0058651
Treg DKO*	TGTGCCAGCAGCCAGAGGGTGGGTGCAGAAACGCTGTATTTT	2	TRBV3*00		TRBJ2-3*00	0.0058651
Treg DKO*	TGTGCCAGCAGCCCCCGACATCAAGACACCCAGTACTTT	2	TRBV5*00		TRBJ2-5*00	0.0058651
Treg DKO*	TGTGCCAGCAGCTATTTGGGGTGGAACACCTTGTACTTT	2	TRBV4*00	TRBD2*00	TRBJ2-4*00	0.0058651
Treg DKO*	TGTGCCAGCAGCTCGGGACAAAATTCGCCCCTCTACTTT	2	TRBV4*00	TRBD1*00	TRBJ1-6*00	0.0058651
Treg DKO*	TGTGCCAGCAGCTTAGAAGACCCCGGGCAGCTCTACTTT	2	TRBV3*00		TRBJ2-2*00	0.0058651
Treg DKO*	TGTGCCAGCAGTATAGACTGGCGAGAACAGTACTTC	2	TRBV19*00	TRBD2*00	TRBJ2-7*00	0.0058651
Treg DKO*	TGTGCCAGCAGTCTGTCGACATTTAACCAAGACACCCAGTACTTT	2	TRBV26*00		TRBJ2-5*00	0.0058651
Treg DKO*	TGTGCCAGCAGTGGACAAACTAGTGCAGAAACGCTGTATTTT	2	TRBV19*00	TRBD1*00	TRBJ2-3*00	0.0058651
Treg DKO*	TGTGCCAGCAGTTTAGCAGCTGCTGAGCAGTTCTTC	2	TRBV15*00		TRBJ2-1*00	0.0058651
Treg DKO*	TGTGCCAGCTCTCTCGACAACTATGCTGAGCAGTTCTTC	2	TRBV12-1*00		TRBJ2-1*00	0.0058651
Treg DKO*	TGTGCCAGCTCTCTCGCAGAAACGCTGTATTTT	2	TRBV12-2*00		TRBJ2-3*00	0.0058651
Treg DKO*	TGTGGTGCTAGGGAAACAGCAAACTCCGACTACACCTTC	2	TRBV20*00		TRBJ1-2*00	0.0058651
Treg DKO*	TGTGCCAGCAGTCTAGAAAACACCGGGCAGCTCTACTTT	2	TRBV15*00		TRBJ2-2*00	0.0058651
Treg DKO*	TGCACCTGCAGTCCCCAGGCAAACTCCGACTACACCTTC	1	TRBV1*00	TRBD2*00	TRBJ1-2*00	0.00293255
Treg DKO*	TGCACCTGCAGTGCAGACTCTGCGCAGTTCTTC	1	TRBV1*00		TRBJ2-1*00	0.00293255
Treg DKO*	TGCACCTGCAGTGCAGATCCTGGGTTTAACCAAGACACCCAGTACTTC	1	TRBV1*00	TRBD2*00	TRBJ2-5*00	0.00293255
Treg DKO*	TGCACCTGCAGTGCAGATTCGCTCCGAGCTCCTATGAACAGTACTTC	1	TRBV1*00		TRBJ2-7*00	0.00293255
Treg DKO*	TGCACCTGCAGTGCAGGGGATAATTCGCCCCTCTACTTT	1	TRBV1*00		TRBJ1-6*00	0.00293255
Treg DKO*	TGCACCTGCAGTGCTGGGACAGGGAACGAAAGATTATTTTTC	1	TRBV1*00	TRBD1*00	TRBJ1-4*00	0.00293255
Treg DKO*	TGCTCCAGCAGTCAATCGGGGGGGGCAGACACCCAGTACTTT	1	TRBV23*00	TRBD2*00	TRBJ2-5*00	0.00293255
Treg DKO*	TGTGCAAGCAGCACTGGACATGCAAACACCGGGCAGCTCTACTTT	1	TRBV16*00	TRBD1*00	TRBJ2-2*00	0.00293255
Treg DKO*	TGTGCAAGCAGCCCCGGGACAGGGGACACCTTGTACTTT	1	TRBV16*00	TRBD1*00	TRBJ2-4*00	0.00293255
Treg DKO*	TGTGCAAGCAGCTACTGGGGGGACTCCGACTACACCTTC	1	TRBV16*00	TRBD2*00	TRBJ1-2*00	0.00293255
Treg DKO*	TGTGCAAGCAGCTCCCAGGGGGACTCCGACTACACCTTC	1	TRBV16*00	TRBD1*00	TRBJ1-2*00	0.00293255
Treg DKO*	TGTGCAAGCAGCTCCGACAGGCAGGCTCCGCTTTTT	1	TRBV16*00	TRBD1*00	TRBJ1-5*00	0.00293255
Treg DKO*	TGTGCAAGCAGCTCCTTTAACCAAGACACCCAGTACTTT	1	TRBV16*00		TRBJ2-5*00	0.00293255
Treg DKO*	TGTGCAAGCAGCTTACAGGGCGAAAGATTATTTTTC	1	TRBV16*00	TRBD1*00	TRBJ1-4*00	0.00293255
Treg DKO*	TGTGCAAGCAGCTTAGATCCCTATAACTATGCTGAGCAGTTCTTC	1	TRBV16*00		TRBJ2-1*00	0.00293255
Treg DKO*	TGTGCAAGCAGCTTAGGACAGGGGAACTATGCTGAGCAGTTCTTC	1	TRBV16*00	TRBD1*00	TRBJ2-1*00	0.00293255
Treg DKO*	TGTGCAAGCAGCTTAGTCACAAATACGCTCTATTTT	1	TRBV16*00		TRBJ1-3*00	0.00293255
Treg DKO*	TGTGCAAGCAGCTTGGGAGGGCTCCAAGACACCCAGTACTTT	1	TRBV16*00		TRBJ2-5*00	0.00293255
Treg DKO*	TGTGCAAGCAGCTTGGGGGGCACAAACACAGAAGTCTTCTTT	1	TRBV16*00	TRBD2*00	TRBJ1-1*00	0.00293255
Treg DKO*	TGTGCCAGCACCCCGGGGGGAGGTGCAGAAACGCTGTATTTT	1	TRBV15*00	TRBD1*00	TRBJ2-3*00	0.00293255
Treg DKO*	TGTGCCAGCACCCTGGGGGTCTATGCTGAGCAGTTCTTC	1	TRBV13-3*00	TRBD2*00	TRBJ2-1*00	0.00293255
Treg DKO*	TGTGCCAGCACTCCTTCCTATAATTCGCCCCTCTACTTT	1	TRBV13-3*00		TRBJ1-6*00	0.00293255
Treg DKO*	TGTGCCAGCAGAACGACAGGGGTGGCTGAGCAGTTCTTC	1	TRBV19*00	TRBD1*00	TRBJ2-1*00	0.00293255
Treg DKO*	TGTGCCAGCAGCAACAGGGGCGAAACGCTGTATTTT	1	TRBV19*00	TRBD1*00	TRBJ2-3*00	0.00293255
Treg DKO*	TGTGCCAGCAGCAAGGGGGGGGACACCCAGTACTTT	1	TRBV3*00	TRBD2*00	TRBJ2-5*00	0.00293255
Treg DKO*	TGTGCCAGCAGCACCCAGTACTTT	1	TRBV19*00		TRBJ2-5*00	0.00293255
Treg DKO*	TGTGCCAGCAGCCAAGAACAGAACTCCGACTACACCTTC	1	TRBV5*00		TRBJ1-2*00	0.00293255
Treg DKO*	TGTGCCAGCAGCCAAGAACGGGGTTCCTATGAACAGTACTTC	1	TRBV2*00		TRBJ2-7*00	0.00293255
Treg DKO*	TGTGCCAGCAGCCAAGAGGGCAATCAAAACACCTTGTACTTT	1	TRBV2*00		TRBJ2-4*00	0.00293255
Treg DKO*	TGTGCCAGCAGCCAAGAGGGGGAGGGAGACACCCAGTACTTT	1	TRBV5*00	TRBD1*00	TRBJ2-5*00	0.00293255
Treg DKO*	TGTGCCAGCAGCCAAGAGGGTAGTGCAGAAACGCTGTATTTT	1	TRBV5*00		TRBJ2-3*00	0.00293255
Treg DKO*	TGTGCCAGCAGCCAAGATCTTCCAGACACCCAGTACTTT	1	TRBV2*00		TRBJ2-5*00	0.00293255
Treg DKO*	TGTGCCAGCAGCCAAGCGGGACAGAAAAACACCTTGTACTTT	1	TRBV2*00	TRBD1*00	TRBJ2-4*00	0.00293255
Treg DKO*	TGTGCCAGCAGCCAAGCTGGGACAACAGAAGTCTTCTTT	1	TRBV2*00	TRBD1*00	TRBJ1-1*00	0.00293255
Treg DKO*	TGTGCCAGCAGCCAAGGGGACAACAACGAAAGATTATTTTTC	1	TRBV2*00	TRBD1*00	TRBJ1-4*00	0.00293255
Treg DKO*	TGTGCCAGCAGCCAAGGGGACAACTATGCTGAGCAGTTCTTC	1	TRBV2*00	TRBD1*00	TRBJ2-1*00	0.00293255
Treg DKO*	TGTGCCAGCAGCCAAGTCTCCTATGAACAGTACTTC	1	TRBV5*00		TRBJ2-7*00	0.00293255
Treg DKO*	TGTGCCAGCAGCCAGACAGGGGTTGCTGAGCAGTTCTTC	1	TRBV5*00	TRBD1*00	TRBJ2-1*00	0.00293255
Treg DKO*	TGTGCCAGCAGCCCAGGGGCAAACACAGAAGTCTTCTTT	1	TRBV4*00	TRBD1*00	TRBJ1-1*00	0.00293255
Treg DKO*	TGTGCCAGCAGCCCCCGACTGGTTTATGAACAGTACTTC	1	TRBV13-1*00	TRBD2*00	TRBJ2-7*00	0.00293255
Treg DKO*	TGTGCCAGCAGCCGCCGGGACAATAACCAGGCTCCGCTTTTT	1	TRBV2*00	TRBD1*00	TRBJ1-5*00	0.00293255
Treg DKO*	TGTGCCAGCAGCCGGACAGCAAACTCCGACTACACCTTC	1	TRBV3*00	TRBD1*00	TRBJ1-2*00	0.00293255
Treg DKO*	TGTGCCAGCAGCCTACAATTAACCAAGACACCCAGTACTTT	1	TRBV24*00		TRBJ2-5*00	0.00293255
Treg DKO*	TGTGCCAGCAGCCTCCGGGACACAGAAGTCTTCTTT	1	TRBV2*00	TRBD1*00	TRBJ1-1*00	0.00293255
Treg DKO*	TGTGCCAGCAGCGACAGGGGGCCGCTGTATTTT	1	TRBV4*00	TRBD1*00	TRBJ2-3*00	0.00293255
Treg DKO*	TGTGCCAGCAGCTATGGGGGGGACTATGAACAGTACTTC	1	TRBV4*00	TRBD2*00	TRBJ2-7*00	0.00293255
Treg DKO*	TGTGCCAGCAGCTCAGGGGTTGCTGAGCAGTTCTTC	1	TRBV25*00	TRBD1*00	TRBJ2-1*00	0.00293255
Treg DKO*	TGTGCCAGCAGCTCGAAATATGAACAGTACTTC	1	TRBV3*00		TRBJ2-7*00	0.00293255
Treg DKO*	TGTGCCAGCAGCTCGACACTTGCAAACACCGGGCAGCTCTACTTT	1	TRBV25*00		TRBJ2-2*00	0.00293255
Treg DKO*	TGTGCCAGCAGCTCGGACTCCTACACCGGGCAGCTCTACTTT	1	TRBV25*00	TRBD2*00	TRBJ2-2*00	0.00293255
Treg DKO*	TGTGCCAGCAGCTCGGGACAAGCAAACACAGAAGTCTTCTTT	1	TRBV25*00	TRBD1*00	TRBJ1-1*00	0.00293255
Treg DKO*	TGTGCCAGCAGCTCGGGACAGGGCCCCGGGCAGCTCTACTTT	1	TRBV25*00	TRBD1*00	TRBJ2-2*00	0.00293255
Treg DKO*	TGTGCCAGCAGCTTAACTGGACAATATGAACAGTACTTC	1	TRBV3*00	TRBD1*00	TRBJ2-7*00	0.00293255
Treg DKO*	TGTGCCAGCAGCTTAAGCAGAAAAGAAGTCTTCTTT	1	TRBV25*00		TRBJ1-1*00	0.00293255
Treg DKO*	TGTGCCAGCAGCTTAGAAGTCTTCTTT	1	TRBV3*00		TRBJ1-1*00	0.00293255
Treg DKO*	TGTGCCAGCAGCTTAGAGGGTTCCGGGCAGCTCTACTTT	1	TRBV3*00		TRBJ2-2*00	0.00293255
Treg DKO*	TGTGCCAGCAGCTTAGCCCACACAGAAGTCTTCTTT	1	TRBV3*00		TRBJ1-1*00	0.00293255
Treg DKO*	TGTGCCAGCAGCTTAGCCGGGACAATAAACACCTTGTACTTT	1	TRBV3*00	TRBD1*00	TRBJ2-4*00	0.00293255
Treg DKO*	TGTGCCAGCAGCTTAGGGGCAAACACAGAAGTCTTCTTT	1	TRBV3*00		TRBJ1-1*00	0.00293255
Treg DKO*	TGTGCCAGCAGCTTCACAGGGGGGATGGACACCCAGTACTTT	1	TRBV3*00	TRBD1*00	TRBJ2-5*00	0.00293255
Treg DKO*	TGTGCCAGCAGCTTCGGGGAGGGCACAGAAGTCTTCTTT	1	TRBV3*00		TRBJ1-1*00	0.00293255
Treg DKO*	TGTGCCAGCAGCTTGGGGACAGGGGGTTATGAACAGTACTTC	1	TRBV3*00	TRBD1*00	TRBJ2-7*00	0.00293255
Treg DKO*	TGTGCCAGCAGCTTTCTGGACCAAGACACCCAGTACTTT	1	TRBV3*00		TRBJ2-5*00	0.00293255
Treg DKO*	TGTGCCAGCAGGATAGTTAACCAAGACACCCAGTACTTT	1	TRBV19*00		TRBJ2-5*00	0.00293255
Treg DKO*	TGTGCCAGCAGGGACATAAACTATGCTGAGCAGTTCTTC	1	TRBV13-3*00	TRBD1*00	TRBJ2-1*00	0.00293255
Treg DKO*	TGTGCCAGCAGTAAAGAAAATTCGCCCCTCTACTTT	1	TRBV19*00		TRBJ1-6*00	0.00293255
Treg DKO*	TGTGCCAGCAGTAAGGGGACAGACACAGAAGTCTTCTTT	1	TRBV19*00	TRBD1*00	TRBJ1-1*00	0.00293255
Treg DKO*	TGTGCCAGCAGTATACTGGGGGGGGACACCCAGTACTTT	1	TRBV4*00	TRBD2*00	TRBJ2-5*00	0.00293255
Treg DKO*	TGTGCCAGCAGTATATTCGGTAACTATGAACAGTACTTC	1	TRBV19*00		TRBJ2-7*00	0.00293255
Treg DKO*	TGTGCCAGCAGTATGAGCACAGAAGTCTTCTTT	1	TRBV19*00		TRBJ1-1*00	0.00293255
Treg DKO*	TGTGCCAGCAGTATTCCAAGAAACACCGGGCAGCTCTACTTT	1	TRBV19*00		TRBJ2-2*00	0.00293255
Treg DKO*	TGTGCCAGCAGTCCCAATGCAGAAACGCTGTATTTT	1	TRBV15*00		TRBJ2-3*00	0.00293255
Treg DKO*	TGTGCCAGCAGTCCGGACAGGGATGCTGAGCAGTTCTTC	1	TRBV26*00	TRBD1*00	TRBJ2-1*00	0.00293255
Treg DKO*	TGTGCCAGCAGTCCGGACAGTGCAGAAACGCTGTATTTT	1	TRBV26*00		TRBJ2-3*00	0.00293255
Treg DKO*	TGTGCCAGCAGTCCTCAGGGAGAAAGATTATTTTTC	1	TRBV15*00	TRBD1*00	TRBJ1-4*00	0.00293255
Treg DKO*	TGTGCCAGCAGTCGACAGGGAAATACGCTCTATTTT	1	TRBV15*00	TRBD1*00	TRBJ1-3*00	0.00293255
Treg DKO*	TGTGCCAGCAGTCGGGACAGCTATGCTGAGCAGTTCTTC	1	TRBV26*00	TRBD1*00	TRBJ2-1*00	0.00293255
Treg DKO*	TGTGCCAGCAGTCTGCAGGGGGCGCTTGCTGAGCAGTTCTTC	1	TRBV26*00	TRBD1*00	TRBJ2-1*00	0.00293255
Treg DKO*	TGTGCCAGCAGTCTGCCAGAAGTCTTCTTT	1	TRBV26*00		TRBJ1-1*00	0.00293255
Treg DKO*	TGTGCCAGCAGTCTGTTCCATTCTGGAAATACGCTCTATTTT	1	TRBV26*00		TRBJ1-3*00	0.00293255
Treg DKO*	TGTGCCAGCAGTGACGGCTATGAACAGTACTTC	1	TRBV13-3*00		TRBJ2-7*00	0.00293255
Treg DKO*	TGTGCCAGCAGTGAGGGGAACTCCGACTACACCTTC	1	TRBV13-3*00		TRBJ1-2*00	0.00293255
Treg DKO*	TGTGCCAGCAGTGATCCCGGGACAAGTCAAAACACCTTGTACTTT	1	TRBV13-1*00	TRBD1*00	TRBJ2-4*00	0.00293255
Treg DKO*	TGTGCCAGCAGTGATGACAGGAATTCTGGAAATACGCTCTATTTT	1	TRBV13-3*00		TRBJ1-3*00	0.00293255
Treg DKO*	TGTGCCAGCAGTGATGCACAGTCCAATCAAGTCTTCTTT	1	TRBV13-1*00	TRBD2*00	TRBJ1-1*00	0.00293255
Treg DKO*	TGTGCCAGCAGTGATGCAGATACGCTCTATTTT	1	TRBV13-1*00		TRBJ1-3*00	0.00293255
Treg DKO*	TGTGCCAGCAGTGATGCGGGACAACAAGACACCCAGTACTTT	1	TRBV13-3*00	TRBD1*00	TRBJ2-5*00	0.00293255
Treg DKO*	TGTGCCAGCAGTGATTACAACCCAAACACAGAAGTCTTCTTT	1	TRBV13-1*00		TRBJ1-1*00	0.00293255
Treg DKO*	TGTGCCAGCAGTGATTGGGGGGGCGCTGACACCCAGTACTTT	1	TRBV13-3*00	TRBD2*00	TRBJ2-5*00	0.00293255
Treg DKO*	TGTGCCAGCAGTGCCGACAGGGGTGAACAGTACTTC	1	TRBV13-1*00	TRBD1*00	TRBJ2-7*00	0.00293255
Treg DKO*	TGTGCCAGCAGTGGACAGAAATATAATTCGCCCCTCTACTTT	1	TRBV13-3*00	TRBD1*00	TRBJ1-6*00	0.00293255
Treg DKO*	TGTGCCAGCAGTTCAGGGAACTCCGACTACACCTTC	1	TRBV15*00	TRBD1*00	TRBJ1-2*00	0.00293255
Treg DKO*	TGTGCCAGCAGTTGGACAGGCGGGGACACCCAGTACTTT	1	TRBV22*00	TRBD1*00	TRBJ2-5*00	0.00293255
Treg DKO*	TGTGCCAGCAGTTTAAGCCGGACAAACACAGAAGTCTTCTTT	1	TRBV15*00		TRBJ1-1*00	0.00293255
Treg DKO*	TGTGCCAGCAGTTTAAGGGACACCGGGCAGCTCTACTTT	1	TRBV15*00		TRBJ2-2*00	0.00293255
Treg DKO*	TGTGCCAGCAGTTTAGAAGGGGGAGGCTATGCTGAGCAGTTCTTC	1	TRBV15*00	TRBD1*00	TRBJ2-1*00	0.00293255
Treg DKO*	TGTGCCAGCAGTTTAGGGGCAAGCTCCTATGAACAGTACTTC	1	TRBV15*00		TRBJ2-7*00	0.00293255
Treg DKO*	TGTGCCAGCAGTTTCGGGGGGGCGGCCTATGAACAGTACTTC	1	TRBV14*00	TRBD2*00	TRBJ2-7*00	0.00293255
Treg DKO*	TGTGCCAGCAGTTTGTGGGATAACCAAGACACCCAGTACTTT	1	TRBV15*00		TRBJ2-5*00	0.00293255
Treg DKO*	TGTGCCAGCAGTTTTACAGAGTATGCTGAGCAGTTCTTC	1	TRBV15*00		TRBJ2-1*00	0.00293255
Treg DKO*	TGTGCCAGCGGAACTGGGGGGGCGCGAGACACCCAGTACTTT	1	TRBV13-2*00	TRBD2*00	TRBJ2-5*00	0.00293255
Treg DKO*	TGTGCCAGCGGCGAGGCCTTGTACTTT	1	TRBV13-2*00		TRBJ2-4*00	0.00293255
Treg DKO*	TGTGCCAGCGGGCGGGGGGGCGGCTCCGACTACACCTTC	1	TRBV13-2*00	TRBD2*00	TRBJ1-2*00	0.00293255
Treg DKO*	TGTGCCAGCGGGGGACAGACCCAGTACTTT	1	TRBV13-2*00	TRBD1*00	TRBJ2-5*00	0.00293255
Treg DKO*	TGTGCCAGCGGTCGGGACACCTATTCTGGAAATACGCTCCATTTT	1	TRBV13-2*00	TRBD1*00	TRBJ1-3*00	0.00293255
Treg DKO*	TGTGCCAGCGGTGAACCGGGACTGGGGAGGAGCTCCTATGAACAGTACTTC	1	TRBV13-2*00	TRBD2*00	TRBJ2-7*00	0.00293255
Treg DKO*	TGTGCCAGCGGTGATCGCTGGGGGAACCAAGACACCCAGTACTTT	1	TRBV13-2*00	TRBD2*00	TRBJ2-5*00	0.00293255
Treg DKO*	TGTGCCAGCGGTGATGCCTATAATTCGCCCCTCTACTTT	1	TRBV13-2*00		TRBJ1-6*00	0.00293255
Treg DKO*	TGTGCCAGCGGTGATGCTGCGGGGGAACAGTACTTC	1	TRBV13-2*00		TRBJ2-7*00	0.00293255
Treg DKO*	TGTGCCAGCGGTGATGGGGGGCGCGCAGAAACGCTGTATTTT	1	TRBV13-2*00	TRBD1*00	TRBJ2-3*00	0.00293255
Treg DKO*	TGTGCCAGCGGTGATTTTAGCTCCTATGAACAGTACTTC	1	TRBV13-2*00		TRBJ2-7*00	0.00293255
Treg DKO*	TGTGCCAGCGGTGCCCCGACAGGGGCAAACTCCGACTACACCTTC	1	TRBV13-2*00	TRBD1*00	TRBJ1-2*00	0.00293255
Treg DKO*	TGTGCCAGCGGTGCGGACGTTAACCAAGACACCCAGTACTTT	1	TRBV13-2*00		TRBJ2-5*00	0.00293255
Treg DKO*	TGTGCCAGCGGTGGGACAACCAACGAAAGATTATTTTTC	1	TRBV13-2*00	TRBD1*00	TRBJ1-4*00	0.00293255
Treg DKO*	TGTGCCAGCGGTGGGGACAGCTATGCTGAGCAGTTCTTC	1	TRBV13-2*00	TRBD1*00	TRBJ2-1*00	0.00293255
Treg DKO*	TGTGCCAGCGGTTCATCCTATGAACAGTACTTC	1	TRBV13-2*00		TRBJ2-7*00	0.00293255
Treg DKO*	TGTGCCAGCTCCCCTGGAAATACGCTCTATTTT	1	TRBV12-1*00		TRBJ1-3*00	0.00293255
Treg DKO*	TGTGCCAGCTCCCGCGTGGGGAGGACGCTGTATTTT	1	TRBV12-1*00	TRBD2*00	TRBJ2-3*00	0.00293255
Treg DKO*	TGTGCCAGCTCCCGGACAGTTTCTGGAAATACGCTCTATTTT	1	TRBV12-1*00	TRBD1*00	TRBJ1-3*00	0.00293255
Treg DKO*	TGTGCCAGCTCCCGTTATGCTGAGCAGTTCTTC	1	TRBV12-2*00		TRBJ2-1*00	0.00293255
Treg DKO*	TGTGCCAGCTCCTCGGGACAATATAACTATGCTGAGCAGTTCTTC	1	TRBV12-1*00	TRBD1*00	TRBJ2-1*00	0.00293255
Treg DKO*	TGTGCCAGCTCTCCGCAAAACCAGGCTCCGCTTTTT	1	TRBV12-1*00		TRBJ1-5*00	0.00293255
Treg DKO*	TGTGCCAGCTCTCTCCGGACTGGGGGGAGAGCTGAGCAGTTCTTC	1	TRBV12-1*00	TRBD2*00	TRBJ2-1*00	0.00293255
Treg DKO*	TGTGCCAGCTCTCTCGACATTAACCAAGACACCCAGTACTTT	1	TRBV12-1*00		TRBJ2-5*00	0.00293255
Treg DKO*	TGTGCCAGCTCTCTCGACTGGGGGGGATATGAACAGTACTTC	1	TRBV12-1*00	TRBD2*00	TRBJ2-7*00	0.00293255
Treg DKO*	TGTGCCAGCTCTCTGGGGACAGGGGCTCCGACTACACCTTC	1	TRBV12-1*00	TRBD1*00	TRBJ1-2*00	0.00293255
Treg DKO*	TGTGCCATGACTGGGGGGAGTGCAGAAACGCTGTATTTT	1	TRBV13-1*00	TRBD2*00	TRBJ2-3*00	0.00293255
Treg DKO*	TGTGCCTGGAGTAGGCAGGGGGCCAGTGCAGAAACGCTGTATTTT	1	TRBV31*00	TRBD1*00	TRBJ2-3*00	0.00293255
Treg DKO*	TGTGCCTGGAGTCTCCAGGGGGCAAACTCCGACTACACCTTC	1	TRBV31*00	TRBD1*00	TRBJ1-2*00	0.00293255
Treg DKO*	TGTGCCTGGAGTCTGAACACAGAAGTCTTCTTT	1	TRBV31*00		TRBJ1-1*00	0.00293255
Treg DKO*	TGTGCCTGGAGTTCTGACAACTCCGACTACACCTTC	1	TRBV31*00		TRBJ1-2*00	0.00293255
Treg DKO*	TGTGCTAGCAGTTTAAGGGCAGGGACCACCCAGTACTTT	1	TRBV29*00	TRBD1*00	TRBJ2-5*00	0.00293255
Treg DKO*	TGTGCTAGCAGTTTATCGGGGGCTCCGCTTTTT	1	TRBV29*00		TRBJ1-5*00	0.00293255
Treg DKO*	TGTGCTAGCAGTTTATTCAGGGGGCACACCGGGCAGCTCTACTTT	1	TRBV29*00	TRBD1*00	TRBJ2-2*00	0.00293255
Treg DKO*	TGTGCTAGCAGTTTCGCGAAAGACACCCAGTACTTT	1	TRBV29*00		TRBJ2-5*00	0.00293255
Treg DKO*	TGTGCTAGCTCTCTCGACAACTATGCTGAGCAGTTCTTC	1	TRBV12-1*00		TRBJ2-1*00	0.00293255
Treg DKO*	TGTGGTGCTAGGACCTATGCTGAGCAGTTCTTC	1	TRBV20*00		TRBJ2-1*00	0.00293255
Treg DKO*	TGTGGTGCTAGGGAACAAAATTCCTATGAACAGTACTTC	1	TRBV20*00		TRBJ2-7*00	0.00293255
Treg DKO*	TGTGGTGCTAGGGAAGGGGCCAACACAGAAGTCTTCTTT	1	TRBV20*00	TRBD1*00	TRBJ1-1*00	0.00293255
Treg DKO*	TGTGGTGCTAGGGACAAAAACTCCGACTACACCTTC	1	TRBV20*00		TRBJ1-2*00	0.00293255
Treg DKO*	TGTGGTGCTAGGGACAATTCTGGAAATACGCTCTATTTT	1	TRBV20*00		TRBJ1-3*00	0.00293255
Treg DKO*	TGTGGTGCTAGGGATCAGGGGACATCAAACTCCGACTACACCTTC	1	TRBV20*00	TRBD1*00	TRBJ1-2*00	0.00293255
Treg DKO*	TGTGGTGCTAGGGGAGGGGCTGGATCCGACTACACCTTC	1	TRBV20*00	TRBD1*00	TRBJ1-2*00	0.00293255
Treg DKO*	TGTGGTGCTGGGACAGGAAACACCGGGCAGCTCTACTTT	1	TRBV20*00	TRBD1*00	TRBJ2-2*00	0.00293255
Treg DKO*	TGTGGTGCTGGGTCCGGGACAGACCAAGACACCCAGTACTTT	1	TRBV20*00	TRBD1*00	TRBJ2-5*00	0.00293255
Treg DKO*	TGTGGTGCTTATTCATATAACCAAGACACCCAGTACTTT	1	TRBV20*00		TRBJ2-5*00	0.00293255
Treg DKO*	TGTGCCAGCGGTGATGGGGACACCCAGTACTTT	1	TRBV13-2*00		TRBJ2-5*00	0.00293255

## Sheet: CD4 WT1
Sample Name	CDR3 Sequence	clone Count	best V Hit	best D Hit	best J Hit	Frequency
CD4+YFP- WT1	TGTGCCAGCAGTCTGTCTTCATATAACTATGCTGAGCAGTTCTTC	5	TRBV26*00		TRBJ2-1*00	0.0142857
CD4+YFP- WT1	TGTGCCAGCAGCCAAGACAATTCTGGAAATACGCTCTATTTT	4	TRBV2*00		TRBJ1-3*00	0.0114286
CD4+YFP- WT1	TGTGCCAGCAGCCAAGAGATTAACCAAGACACCCAGTACTTT	3	TRBV5*00		TRBJ2-5*00	0.00857143
CD4+YFP- WT1	TGTGCCAGCGGTGATGGAAGTGCAGAAACGCTGTATTTT	3	TRBV13-2*00		TRBJ2-3*00	0.00857143
CD4+YFP- WT1	TGTGCTAGCAGTCAGGGACAATATGAACAGTACTTC	3	TRBV21*00	TRBD1*00	TRBJ2-7*00	0.00857143
CD4+YFP- WT1	TGCACCTGCAGTGCACAGGGCCCTAATGCTGAGCAGTTCTTC	2	TRBV1*00	TRBD1*00	TRBJ2-1*00	0.00571429
CD4+YFP- WT1	TGCACCTGCAGTGCAGAGGGCACCGGGCAGCTCTACTTT	2	TRBV1*00		TRBJ2-2*00	0.00571429
CD4+YFP- WT1	TGTGCCAGCAGCCAACAGGAAAACTCCGACTACACCTTC	2	TRBV2*00		TRBJ1-2*00	0.00571429
CD4+YFP- WT1	TGTGCCAGCAGCCCCGACGGGAACACCGGGCAGCTCTACTTT	2	TRBV4*00		TRBJ2-2*00	0.00571429
CD4+YFP- WT1	TGTGCCAGCAGCCCGGCTGGAAATACGCTCTATTTT	2	TRBV13-1*00	TRBD1*00	TRBJ1-3*00	0.00571429
CD4+YFP- WT1	TGTGCCAGCAGCCCTGGACAGGGCAGACAAAACACCTTGTACTTT	2	TRBV2*00	TRBD1*00	TRBJ2-4*00	0.00571429
CD4+YFP- WT1	TGTGCCAGCAGCTAAGAACGGGGGGGCTTGAACAGTACTTC	2	TRBV4*00	TRBD2*00	TRBJ2-7*00	0.00571429
CD4+YFP- WT1	TGTGCCAGCAGCTATGCAAACTCCGACTACACCTTC	2	TRBV4*00		TRBJ1-2*00	0.00571429
CD4+YFP- WT1	TGTGCCAGCAGTATAGCAGGAACTAGTGCAGAAACGCTGTATTTT	2	TRBV19*00		TRBJ2-3*00	0.00571429
CD4+YFP- WT1	TGTGCCAGCAGTCTGCTGGGGGGGCAAGACACCCAGTACTTT	2	TRBV26*00	TRBD2*00	TRBJ2-5*00	0.00571429
CD4+YFP- WT1	TGTGCCAGCAGTCTGTACAGTAAACACCGGGCAGCTCTACTTT	2	TRBV24*00		TRBJ2-2*00	0.00571429
CD4+YFP- WT1	TGTGCCAGCAGTGATAAGGGGGGGAATTCTGGAAATACGCTCTATTTT	2	TRBV13-1*00	TRBD1*00	TRBJ1-3*00	0.00571429
CD4+YFP- WT1	TGTGCCAGCAGTTTTCTGGGGGGGAACTATGCTGAGCAGTTCTTC	2	TRBV15*00	TRBD2*00	TRBJ2-1*00	0.00571429
CD4+YFP- WT1	TGTGCCAGCGGTGATGGTAGTGCAGAAACGCTGTATTTT	2	TRBV13-2*00		TRBJ2-3*00	0.00571429
CD4+YFP- WT1	TGTGCCAGCGGTGCCGGGGACTGGAGGAGCTCCTATGAACAGTACTTC	2	TRBV13-2*00	TRBD2*00	TRBJ2-7*00	0.00571429
CD4+YFP- WT1	TGTGCCAGCTCTCTGGACAACACCGGGCAGCTCTACTTT	2	TRBV12-1*00		TRBJ2-2*00	0.00571429
CD4+YFP- WT1	TGTGCTAGCAGTAGAGGGGGCTGGGAACAGTACTTC	2	TRBV17*00	TRBD1*00	TRBJ2-7*00	0.00571429
CD4+YFP- WT1	TGTGGTGCTAGGGATCAGGCAAACTCCGACTACACCTTC	2	TRBV20*00		TRBJ1-2*00	0.00571429
CD4+YFP- WT1	TGTGCCAGCAGCCAAGACAGCTATGAACAGTACTTC	2	TRBV2*00		TRBJ2-7*00	0.00571429
CD4+YFP- WT1	TGCACCTGCACCAGCCAAGACACCCAGTACTTT	1	TRBV1*00		TRBJ2-5*00	0.00285714
CD4+YFP- WT1	TGCACCTGCAGTGACAGGGGGCGCCAAGACACCCAGTACTTT	1	TRBV1*00	TRBD1*00	TRBJ2-5*00	0.00285714
CD4+YFP- WT1	TGCACCTGCAGTGACAGGGTTTCCAACGAAAGATTATTTTTC	1	TRBV1*00	TRBD1*00	TRBJ1-4*00	0.00285714
CD4+YFP- WT1	TGCACCTGCAGTGCAGAACTTTTTAACCAAGACACCCAGTACTTT	1	TRBV1*00		TRBJ2-5*00	0.00285714
CD4+YFP- WT1	TGCACCTGCAGTGCAGAAGACACCCAGTACTTT	1	TRBV1*00		TRBJ2-5*00	0.00285714
CD4+YFP- WT1	TGCACCTGCAGTGCAGAGACAGATTATGAACAGTACTTC	1	TRBV1*00	TRBD1*00	TRBJ2-7*00	0.00285714
CD4+YFP- WT1	TGCACCTGCAGTGCAGAGACTGGGGGCCCTGAGCAGTTCTTC	1	TRBV1*00	TRBD2*00	TRBJ2-1*00	0.00285714
CD4+YFP- WT1	TGCACCTGCAGTGCAGAGGGACTGGGGGAAACGCTGTATTTT	1	TRBV1*00	TRBD2*00	TRBJ2-3*00	0.00285714
CD4+YFP- WT1	TGCACCTGCAGTGCAGATAGAAATTCTGGAAATACGCTCTATTTT	1	TRBV1*00		TRBJ1-3*00	0.00285714
CD4+YFP- WT1	TGCACCTGCAGTGCAGATAGGCTGGGGGGTAGTGCAGAAACGCTGTATTTT	1	TRBV1*00	TRBD2*00	TRBJ2-3*00	0.00285714
CD4+YFP- WT1	TGCACCTGCAGTGCAGATAGGGGCATCCAGGCTCCGCTTTTT	1	TRBV1*00	TRBD1*00	TRBJ1-5*00	0.00285714
CD4+YFP- WT1	TGCACCTGCAGTGCAGATATGGGCCAGGAGTACTTT	1	TRBV1*00		TRBJ2-5*00	0.00285714
CD4+YFP- WT1	TGCACCTGCAGTGCAGATCACAGATATGAACAGTACTTC	1	TRBV1*00		TRBJ2-7*00	0.00285714
CD4+YFP- WT1	TGCACCTGCAGTGCAGATCAGGACACCTTGTACTTT	1	TRBV1*00		TRBJ2-4*00	0.00285714
CD4+YFP- WT1	TGCACCTGCAGTGCAGATCAGGGGGCAGAAGTCTTCTTT	1	TRBV1*00	TRBD1*00	TRBJ1-1*00	0.00285714
CD4+YFP- WT1	TGCACCTGCAGTGCAGATGGGGGGGGTGAACAGTACTTC	1	TRBV1*00	TRBD2*00	TRBJ2-7*00	0.00285714
CD4+YFP- WT1	TGCACCTGCAGTGCAGCCCATGAACAGTACTTC	1	TRBV1*00		TRBJ2-7*00	0.00285714
CD4+YFP- WT1	TGCACCTGCAGTGCAGGGAACTATGCTGAGCAGTTCTTC	1	TRBV1*00		TRBJ2-1*00	0.00285714
CD4+YFP- WT1	TGCACCTGCAGTGCAGGGGGGAACCAGGCTCCGCTTTTT	1	TRBV1*00	TRBD1*00	TRBJ1-5*00	0.00285714
CD4+YFP- WT1	TGCACCTGCAGTGCCCCCCCTGCCACCGGGCAGCTCTACTTT	1	TRBV1*00	TRBD1*00	TRBJ2-2*00	0.00285714
CD4+YFP- WT1	TGCACCTGCAGTGCCCGGACAGGGGCAAACTCCGACTACACCTTC	1	TRBV1*00	TRBD1*00	TRBJ1-2*00	0.00285714
CD4+YFP- WT1	TGCACCTGCAGTGCCTGGGGAAACTCCGACTACACCTTC	1	TRBV1*00	TRBD2*00	TRBJ1-2*00	0.00285714
CD4+YFP- WT1	TGCACCTGCAGTGCGCCCGGTTATGAACAGTACTTC	1	TRBV1*00	TRBD1*00	TRBJ2-7*00	0.00285714
CD4+YFP- WT1	TGCACCTGCAGTGCGGACAGGGGGAGTCAAAACACCTTGTACTTT	1	TRBV1*00	TRBD1*00	TRBJ2-4*00	0.00285714
CD4+YFP- WT1	TGCACCTGCAGTGCTTCGGGGAACCAGGCTCCGCTTTTT	1	TRBV1*00		TRBJ1-5*00	0.00285714
CD4+YFP- WT1	TGCACCTGCAGTGGGACACCTAAG	1	TRBV1*00	TRBD1*00	TRBJ2-4*00	0.00285714
CD4+YFP- WT1	TGCACCTGCAGTGGGACAGCAAACACAGAAGTCTTCTTT	1	TRBV1*00	TRBD1*00	TRBJ1-1*00	0.00285714
CD4+YFP- WT1	TGCACCTGCAGTGGGGACAGACAGGCTCCGCTTTTT	1	TRBV1*00	TRBD1*00	TRBJ1-5*00	0.00285714
CD4+YFP- WT1	TGCACCTGCAGTGGGTTCGGGACATCAGAAGTCTTCTTT	1	TRBV1*00	TRBD1*00	TRBJ1-1*00	0.00285714
CD4+YFP- WT1	TGCTCCAGCAGTGGGACAATCCTATGAACAGTACTTC	1	TRBV23*00	TRBD1*00	TRBJ2-7*00	0.00285714
CD4+YFP- WT1	TGTAGTTCTAGTGGGCACTATGAACAGTACTTC	1	TRBV30*00		TRBJ2-7*00	0.00285714
CD4+YFP- WT1	TGTGCAAGCAGCCCGACAGGTGCAGAAACGCTGTATTTT	1	TRBV16*00	TRBD1*00	TRBJ2-3*00	0.00285714
CD4+YFP- WT1	TGTGCAAGCAGCCCTCAGGGGCGAGACACCCAGTACTTT	1	TRBV16*00	TRBD1*00	TRBJ2-5*00	0.00285714
CD4+YFP- WT1	TGTGCAAGCAGCCTAGAGGGTGAACAGTACTTC	1	TRBV16*00		TRBJ2-7*00	0.00285714
CD4+YFP- WT1	TGTGCAAGCAGCGTCGACAGGGGTGAACAGTACTTC	1	TRBV16*00	TRBD1*00	TRBJ2-7*00	0.00285714
CD4+YFP- WT1	TGTGCAAGCAGCTCAGGGGTTGCTGAGCAGTTCTTC	1	TRBV16*00	TRBD1*00	TRBJ2-1*00	0.00285714
CD4+YFP- WT1	TGTGCAAGCAGCTTACTGGGGAGCTCCTATGAACAGTACTTC	1	TRBV16*00		TRBJ2-7*00	0.00285714
CD4+YFP- WT1	TGTGCAAGCAGCTTAGAACCAAACTCCGACTACACCTTC	1	TRBV16*00		TRBJ1-2*00	0.00285714
CD4+YFP- WT1	TGTGCAAGCAGCTTAGACAGGGAAACGCTGTATTTT	1	TRBV16*00		TRBJ2-3*00	0.00285714
CD4+YFP- WT1	TGTGCAAGCAGCTTAGGGGGCCAAGACACCCAGTACTTT	1	TRBV16*00		TRBJ2-5*00	0.00285714
CD4+YFP- WT1	TGTGCAAGCAGCTTAGTAGACACCCAGTACTTT	1	TRBV16*00		TRBJ2-5*00	0.00285714
CD4+YFP- WT1	TGTGCAAGCAGCTTATGGGGGAGCTCCTATGAACAGTACTTC	1	TRBV16*00		TRBJ2-7*00	0.00285714
CD4+YFP- WT1	TGTGCAAGCAGCTTCCGACAGGGGCAAGACACCTAGTACTTT	1	TRBV16*00	TRBD1*00	TRBJ2-5*00	0.00285714
CD4+YFP- WT1	TGTGCAAGCAGCTTCGCACTGGGGGACCAAGACACCCAGTACTTT	1	TRBV16*00	TRBD2*00	TRBJ2-5*00	0.00285714
CD4+YFP- WT1	TGTGCAAGCAGGCAGGGGGCAGAAACGCTGTATTTT	1	TRBV16*00	TRBD1*00	TRBJ2-3*00	0.00285714
CD4+YFP- WT1	TGTGCCACCGGGACAACAAACTCCGACTACACCTTC	1	TRBV13-2*00		TRBJ1-2*00	0.00285714
CD4+YFP- WT1	TGTGCCAGCAAAAGGGGGACCAACGAAAGATTATTTTTC	1	TRBV13-3*00	TRBD1*00	TRBJ1-4*00	0.00285714
CD4+YFP- WT1	TGTGCCAGCAACCCCAGCTCCTATGAACAGTACTTC	1	TRBV4*00		TRBJ2-7*00	0.00285714
CD4+YFP- WT1	TGTGCCAGCAACCCGACTGGGGAGAGGGCCTTGTACTTT	1	TRBV13-3*00	TRBD2*00	TRBJ2-4*00	0.00285714
CD4+YFP- WT1	TGTGCCAGCAATGACAGGGGGAACGAAAGATTATTTTTC	1	TRBV14*00	TRBD1*00	TRBJ1-4*00	0.00285714
CD4+YFP- WT1	TGTGCCAGCACCCAGAACACAGAAGTCTTCTTT	1	TRBV13-3*00	TRBD2*00	TRBJ1-1*00	0.00285714
CD4+YFP- WT1	TGTGCCAGCACCCGGGACAAAAACACCTTGTACTTT	1	TRBV19*00	TRBD1*00	TRBJ2-4*00	0.00285714
CD4+YFP- WT1	TGTGCCAGCACCTTAAACACCGGGCAGCTCTACTTT	1	TRBV3*00		TRBJ2-2*00	0.00285714
CD4+YFP- WT1	TGTGCCAGCAGAAGGACTGGGAACTATGCTGAGCAGTTCTTC	1	TRBV13-1*00	TRBD2*00	TRBJ2-1*00	0.00285714
CD4+YFP- WT1	TGTGCCAGCAGCAACAGGGAGGAAGTCTTCTTT	1	TRBV13-1*00	TRBD1*00	TRBJ1-1*00	0.00285714
CD4+YFP- WT1	TGTGCCAGCAGCCAACCGAATTCGCCCCTCTACTTT	1	TRBV19*00		TRBJ1-6*00	0.00285714
CD4+YFP- WT1	TGTGCCAGCAGCCAAGAACTTCTCTATGAACAGTACTTC	1	TRBV5*00		TRBJ2-7*00	0.00285714
CD4+YFP- WT1	TGTGCCAGCAGCCAAGAAGGGCTCCAAGACACCCAGTACTTT	1	TRBV5*00		TRBJ2-5*00	0.00285714
CD4+YFP- WT1	TGTGCCAGCAGCCAAGACAGTAACTATGCTGAGCAGTTCTTC	1	TRBV5*00		TRBJ2-1*00	0.00285714
CD4+YFP- WT1	TGTGCCAGCAGCCAAGACCCTGGGGGCAACACCGGGCAGCTCTACTTT	1	TRBV5*00	TRBD2*00	TRBJ2-2*00	0.00285714
CD4+YFP- WT1	TGTGCCAGCAGCCAAGACGACAACTATGAACAGTACTTC	1	TRBV5*00		TRBJ2-7*00	0.00285714
CD4+YFP- WT1	TGTGCCAGCAGCCAAGACGGAGCAAACACCGGGCAGCTCTACTTT	1	TRBV5*00		TRBJ2-2*00	0.00285714
CD4+YFP- WT1	TGTGCCAGCAGCCAAGACTGGGGGGACTATGCTGAGCAGTTCTTC	1	TRBV5*00	TRBD2*00	TRBJ2-1*00	0.00285714
CD4+YFP- WT1	TGTGCCAGCAGCCAAGAGAATTGGGGGAATGAACAGTACTTC	1	TRBV5*00	TRBD2*00	TRBJ2-7*00	0.00285714
CD4+YFP- WT1	TGTGCCAGCAGCCAAGAGACAGGGGACACCGGGCAGCTCTACTTT	1	TRBV5*00	TRBD1*00	TRBJ2-2*00	0.00285714
CD4+YFP- WT1	TGTGCCAGCAGCCAAGATCGACAGGGTAACTATGCTGAGCAGTTCTTC	1	TRBV5*00	TRBD1*00	TRBJ2-1*00	0.00285714
CD4+YFP- WT1	TGTGCCAGCAGCCAAGATGGCAGGGGGACTAGTCAAAACACCTTGTACTTT	1	TRBV5*00	TRBD1*00	TRBJ2-4*00	0.00285714
CD4+YFP- WT1	TGTGCCAGCAGCCAAGATGGGGAAGACACCCAGTACTTT	1	TRBV5*00		TRBJ2-5*00	0.00285714
CD4+YFP- WT1	TGTGCCAGCAGCCAAGATTCAGGAGACGAAAGATTATTTTTC	1	TRBV5*00		TRBJ1-4*00	0.00285714
CD4+YFP- WT1	TGTGCCAGCAGCCAAGGGTGGGGGGATGCTGAGCAGTTCTTC	1	TRBV5*00	TRBD2*00	TRBJ2-1*00	0.00285714
CD4+YFP- WT1	TGTGCCAGCAGCCAATATGAACAGTACTTC	1	TRBV4*00		TRBJ2-7*00	0.00285714
CD4+YFP- WT1	TGTGCCAGCAGCCACCAAGACACCCAGTACTTT	1	TRBV5*00		TRBJ2-5*00	0.00285714
CD4+YFP- WT1	TGTGCCAGCAGCCACCCCGGGACAGGGAGTGACACCCAGTACTTT	1	TRBV2*00	TRBD1*00	TRBJ2-5*00	0.00285714
CD4+YFP- WT1	TGTGCCAGCAGCCACCGGGGAAACCAAGACACCCAGTACTTT	1	TRBV2*00	TRBD1*00	TRBJ2-5*00	0.00285714
CD4+YFP- WT1	TGTGCCAGCAGCCAGACGGGCACAGAAGTCTTCTTT	1	TRBV2*00		TRBJ1-1*00	0.00285714
CD4+YFP- WT1	TGTGCCAGCAGCCAGAGGACAGGACCCACAGAAGTCTTCTTT	1	TRBV5*00	TRBD1*00	TRBJ1-1*00	0.00285714
CD4+YFP- WT1	TGTGCCAGCAGCCAGAGGGGTAGTCAAAACACCTTGTACTTT	1	TRBV4*00	TRBD1*00	TRBJ2-4*00	0.00285714
CD4+YFP- WT1	TGTGCCAGCAGCCAGGACAATACCTATGAACAGTACTTC	1	TRBV5*00	TRBD1*00	TRBJ2-7*00	0.00285714
CD4+YFP- WT1	TGTGCCAGCAGCCCAAGACAATTCTATGAACAGTACTTC	1	TRBV2*00		TRBJ2-7*00	0.00285714
CD4+YFP- WT1	TGTGCCAGCAGCCCCCCTGGGGGCTATGCTGAGCAGTTCTTC	1	TRBV2*00	TRBD2*00	TRBJ2-1*00	0.00285714
CD4+YFP- WT1	TGTGCCAGCAGCCCCGGGACAGGGATGGGTCAAAACACCTTGTACTTT	1	TRBV2*00	TRBD1*00	TRBJ2-4*00	0.00285714
CD4+YFP- WT1	TGTGCCAGCAGCCCGCCCGGGACTGGGGGGTGGGAACAGTACTTC	1	TRBV5*00	TRBD2*00	TRBJ2-7*00	0.00285714
CD4+YFP- WT1	TGTGCCAGCAGCCCTCGGACTGGGGGGTATGAACAGTACTTC	1	TRBV2*00	TRBD2*00	TRBJ2-7*00	0.00285714
CD4+YFP- WT1	TGTGCCAGCAGCCGAGACACAGAAGTCTTCTTT	1	TRBV2*00		TRBJ1-1*00	0.00285714
CD4+YFP- WT1	TGTGCCAGCAGCCGCGGGACGGCAAACTCCGACTACACCTTC	1	TRBV2*00	TRBD1*00	TRBJ1-2*00	0.00285714
CD4+YFP- WT1	TGTGCCAGCAGCCGGACTGGGGGGGGGTATGAACAGTACTTC	1	TRBV2*00	TRBD2*00	TRBJ2-7*00	0.00285714
CD4+YFP- WT1	TGTGCCAGCAGCCGGGACAGGGGAGACGAAAGATTATTTTTC	1	TRBV4*00	TRBD1*00	TRBJ1-4*00	0.00285714
CD4+YFP- WT1	TGTGCCAGCAGCCGGGGGGGGGCCCAAGACACCCAGTACTTT	1	TRBV2*00	TRBD2*00	TRBJ2-5*00	0.00285714
CD4+YFP- WT1	TGTGCCAGCAGCCTCTGACAGTTGCAAACTCCGACTACACCTTC	1	TRBV3*00	TRBD1*00	TRBJ1-2*00	0.00285714
CD4+YFP- WT1	TGTGCCAGCAGCCTTAACCAAGACACCCAGTACTTT	1	TRBV4*00		TRBJ2-5*00	0.00285714
CD4+YFP- WT1	TGTGCCAGCAGCGCGGACAGTTCTGGAAATACGCTCTATTTT	1	TRBV4*00	TRBD1*00	TRBJ1-3*00	0.00285714
CD4+YFP- WT1	TGTGCCAGCAGCGGAAGCTCCTATGAACAGTACTTC	1	TRBV15*00		TRBJ2-7*00	0.00285714
CD4+YFP- WT1	TGTGCCAGCAGCGGGACAGGGGTGAACACAGAAGTCTTCTTT	1	TRBV15*00	TRBD1*00	TRBJ1-1*00	0.00285714
CD4+YFP- WT1	TGTGCCAGCAGCTACAATCCAAACTCCGACTACACCTTC	1	TRBV4*00		TRBJ1-2*00	0.00285714
CD4+YFP- WT1	TGTGCCAGCAGCTACAGGGCCAACCAGGCTCCGCTTTTT	1	TRBV4*00	TRBD1*00	TRBJ1-5*00	0.00285714
CD4+YFP- WT1	TGTGCCAGCAGCTATCACAGAAACACCTTGTACTTT	1	TRBV4*00		TRBJ2-4*00	0.00285714
CD4+YFP- WT1	TGTGCCAGCAGCTATGCAAACTCCGACTACACCGTC	1	TRBV4*00		TRBJ1-2*00	0.00285714
CD4+YFP- WT1	TGTGCCAGCAGCTATGGGGACACAGAAGTCTTCTTT	1	TRBV4*00	TRBD2*00	TRBJ1-1*00	0.00285714
CD4+YFP- WT1	TGTGCCAGCAGCTATGGGGGGAGCTCCTATGAACAGTACTTC	1	TRBV4*00	TRBD2*00	TRBJ2-7*00	0.00285714
CD4+YFP- WT1	TGTGCCAGCAGCTATGGGGGTGGCCAAGACACCCAGTACTTT	1	TRBV4*00	TRBD2*00	TRBJ2-5*00	0.00285714
CD4+YFP- WT1	TGTGCCAGCAGCTCCGACAAGTATGAACAGTACTTC	1	TRBV3*00		TRBJ2-7*00	0.00285714
CD4+YFP- WT1	TGTGCCAGCAGCTCCGGACTGGGACAAGACACCCAGTACTTT	1	TRBV3*00	TRBD2*00	TRBJ2-5*00	0.00285714
CD4+YFP- WT1	TGTGCCAGCAGCTCCGGGACACCAAACTCCGACTACACCTTC	1	TRBV25*00	TRBD1*00	TRBJ1-2*00	0.00285714
CD4+YFP- WT1	TGTGCCAGCAGCTCCTGGGGGGAAACGCTGTATTTT	1	TRBV4*00	TRBD2*00	TRBJ2-3*00	0.00285714
CD4+YFP- WT1	TGTGCCAGCAGCTCGGGACAGCATGTTGAGCAGTTCTTC	1	TRBV3*00	TRBD1*00	TRBJ2-1*00	0.00285714
CD4+YFP- WT1	TGTGCCAGCAGCTCGGGACTGGGGGGGCGAGAACAGTACTTC	1	TRBV4*00	TRBD2*00	TRBJ2-7*00	0.00285714
CD4+YFP- WT1	TGTGCCAGCAGCTCTACAAATAACCAAGACACCCAGTACTTT	1	TRBV25*00		TRBJ2-5*00	0.00285714
CD4+YFP- WT1	TGTGCCAGCAGCTCTGTCAACCAGGCTCCGCTTTTT	1	TRBV4*00		TRBJ1-5*00	0.00285714
CD4+YFP- WT1	TGTGCCAGCAGCTGGCAGGGGGGTCAAAACACCTTGTACTTT	1	TRBV4*00	TRBD1*00	TRBJ2-4*00	0.00285714
CD4+YFP- WT1	TGTGCCAGCAGCTGGGACGACCAGGCTCCGCTTTTT	1	TRBV4*00	TRBD1*00	TRBJ1-5*00	0.00285714
CD4+YFP- WT1	TGTGCCAGCAGCTTAAGAGGGTCTAGTGCAGAAACGCTGTATTTT	1	TRBV3*00		TRBJ2-3*00	0.00285714
CD4+YFP- WT1	TGTGCCAGCAGCTTACAGGGCTTTTCCAACGAAAGATTATTTTTC	1	TRBV3*00	TRBD1*00	TRBJ1-4*00	0.00285714
CD4+YFP- WT1	TGTGCCAGCAGCTTACCCCCCTTGTACTTT	1	TRBV3*00		TRBJ2-4*00	0.00285714
CD4+YFP- WT1	TGTGCCAGCAGCTTAGAACAGGAAGTCTTCTTT	1	TRBV3*00		TRBJ1-1*00	0.00285714
CD4+YFP- WT1	TGTGCCAGCAGCTTAGACGGCTATGAACAGTACTTC	1	TRBV3*00		TRBJ2-7*00	0.00285714
CD4+YFP- WT1	TGTGCCAGCAGCTTAGACGGGGGTTCTGGAAATACGCTCTATTTT	1	TRBV3*00	TRBD1*00	TRBJ1-3*00	0.00285714
CD4+YFP- WT1	TGTGCCAGCAGCTTAGAGGGGGGGGGAGACACCCAGTACTTT	1	TRBV3*00	TRBD2*00	TRBJ2-5*00	0.00285714
CD4+YFP- WT1	TGTGCCAGCAGCTTAGCGGCAGGGGATTCTGGAAATACGCTCTATTTT	1	TRBV3*00	TRBD1*00	TRBJ1-3*00	0.00285714
CD4+YFP- WT1	TGTGCCAGCAGCTTAGGGAAGAGGGCAAACACAGAAGTCTTCTTT	1	TRBV3*00		TRBJ1-1*00	0.00285714
CD4+YFP- WT1	TGTGCCAGCAGCTTAGGTCAAAACACCTTGTACTTT	1	TRBV3*00		TRBJ2-4*00	0.00285714
CD4+YFP- WT1	TGTGCCAGCAGCTTAGTAGGGAAC	1	TRBV3*00		TRBJ2-7*00	0.00285714
CD4+YFP- WT1	TGTGCCAGCAGCTTATCTGGGGCAAACACCGGGCAGCTCTACTTT	1	TRBV3*00	TRBD2*00	TRBJ2-2*00	0.00285714
CD4+YFP- WT1	TGTGCCAGCAGCTTCAGGGGAGGAGACACCCAGTACTTT	1	TRBV4*00	TRBD1*00	TRBJ2-5*00	0.00285714
CD4+YFP- WT1	TGTGCCAGCAGCTTCCAAAACCAGGCTCCGCTTTTT	1	TRBV4*00		TRBJ1-5*00	0.00285714
CD4+YFP- WT1	TGTGCCAGCAGCTTCCGGGACTGGGGGGGCCTCCTATGAACAGTACTTC	1	TRBV4*00	TRBD2*00	TRBJ2-7*00	0.00285714
CD4+YFP- WT1	TGTGCCAGCAGCTTCCGGGGAAACTCCGACTACACCTTC	1	TRBV3*00	TRBD1*00	TRBJ1-2*00	0.00285714
CD4+YFP- WT1	TGTGCCAGCAGCTTCGGGACTTCTAGTCAAAACACCTTGTACTTT	1	TRBV4*00	TRBD2*00	TRBJ2-4*00	0.00285714
CD4+YFP- WT1	TGTGCCAGCAGCTTTCAGACAGAAGTCTTCTTT	1	TRBV3*00		TRBJ1-1*00	0.00285714
CD4+YFP- WT1	TGTGCCAGCAGGAGACAGGGGAACTCCGACTACACCTTC	1	TRBV13-1*00	TRBD1*00	TRBJ1-2*00	0.00285714
CD4+YFP- WT1	TGTGCCAGCAGGAGTTATGCTGAGCAGTTCTTC	1	TRBV3*00		TRBJ2-1*00	0.00285714
CD4+YFP- WT1	TGTGCCAGCAGGCGGGGACAGGGGGCGCTTGCTGAGCAGTTCTTC	1	TRBV4*00	TRBD1*00	TRBJ2-1*00	0.00285714
CD4+YFP- WT1	TGTGCCAGCAGTAAGAACTCCGACTACACCTTC	1	TRBV26*00		TRBJ1-2*00	0.00285714
CD4+YFP- WT1	TGTGCCAGCAGTAAGGGGGGGCTGGAACAGTACTTC	1	TRBV13-1*00	TRBD2*00	TRBJ2-7*00	0.00285714
CD4+YFP- WT1	TGTGCCAGCAGTAGGACAGGGGGCTATGCTGAGCAGTTCTTC	1	TRBV15*00	TRBD1*00	TRBJ2-1*00	0.00285714
CD4+YFP- WT1	TGTGCCAGCAGTAGGGACATAAACTCCGACTACACCTTC	1	TRBV19*00	TRBD1*00	TRBJ1-2*00	0.00285714
CD4+YFP- WT1	TGTGCCAGCAGTATAAGGGCACTTTCCAACGAAAGATTATTTTTC	1	TRBV19*00		TRBJ1-4*00	0.00285714
CD4+YFP- WT1	TGTGCCAGCAGTATAAGGGGAGGGAGCGAAAGATTATTTTTC	1	TRBV19*00	TRBD1*00	TRBJ1-4*00	0.00285714
CD4+YFP- WT1	TGTGCCAGCAGTATAATTCAAAACACCTTGTACTTT	1	TRBV19*00		TRBJ2-4*00	0.00285714
CD4+YFP- WT1	TGTGCCAGCAGTATAGACAGGGGAGACACCCAGTACTTT	1	TRBV19*00	TRBD1*00	TRBJ2-5*00	0.00285714
CD4+YFP- WT1	TGTGCCAGCAGTATAGACCTCTATGCTGAGCAGTTCTTC	1	TRBV19*00		TRBJ2-1*00	0.00285714
CD4+YFP- WT1	TGTGCCAGCAGTATAGGACATTCAAACACCGGGCAGCTCTACTTT	1	TRBV19*00		TRBJ2-2*00	0.00285714
CD4+YFP- WT1	TGTGCCAGCAGTATCCAAAACACCTTGTACTTT	1	TRBV19*00		TRBJ2-4*00	0.00285714
CD4+YFP- WT1	TGTGCCAGCAGTATGGGGAATTCTGGAAATACGCTCTATTTT	1	TRBV19*00		TRBJ1-3*00	0.00285714
CD4+YFP- WT1	TGTGCCAGCAGTATGGGGACAGTTGCTGAGCAGTTCTTC	1	TRBV19*00	TRBD1*00	TRBJ2-1*00	0.00285714
CD4+YFP- WT1	TGTGCCAGCAGTATTGGCTGGGGGGTTGAACAGTACTTC	1	TRBV19*00	TRBD2*00	TRBJ2-7*00	0.00285714
CD4+YFP- WT1	TGTGCCAGCAGTATTGGGAACTCCGACTACACCTTC	1	TRBV19*00		TRBJ1-2*00	0.00285714
CD4+YFP- WT1	TGTGCCAGCAGTATTTCCCATTCTGGAAATACGCTCTATTTT	1	TRBV19*00		TRBJ1-3*00	0.00285714
CD4+YFP- WT1	TGTGCCAGCAGTCAAATATATGAACAGTACTTC	1	TRBV26*00		TRBJ2-7*00	0.00285714
CD4+YFP- WT1	TGTGCCAGCAGTCAGGGGGACACCCAGTACTTT	1	TRBV21*00		TRBJ2-5*00	0.00285714
CD4+YFP- WT1	TGTGCCAGCAGTCAGGGGTTCTTCTTT	1	TRBV4*00	TRBD1*00	TRBJ1-1*00	0.00285714
CD4+YFP- WT1	TGTGCCAGCAGTCCCGACAATTATGCTGAGCAGTTCTTC	1	TRBV19*00		TRBJ2-1*00	0.00285714
CD4+YFP- WT1	TGTGCCAGCAGTCCCGGGACAGTCCGATTTTTC	1	TRBV13-1*00	TRBD1*00	TRBJ1-4*00	0.00285714
CD4+YFP- WT1	TGTGCCAGCAGTCCGACTGGGGGGGATGCTGAGCAGTTCTTC	1	TRBV15*00	TRBD2*00	TRBJ2-1*00	0.00285714
CD4+YFP- WT1	TGTGCCAGCAGTCCTAACACAGAAGTCTTCTTT	1	TRBV13-3*00		TRBJ1-1*00	0.00285714
CD4+YFP- WT1	TGTGCCAGCAGTCCTACTGGGGGGGAAAACACCTTGTACTTT	1	TRBV13-3*00	TRBD2*00	TRBJ2-4*00	0.00285714
CD4+YFP- WT1	TGTGCCAGCAGTCGACAATATGAACAGTACTTC	1	TRBV19*00		TRBJ2-7*00	0.00285714
CD4+YFP- WT1	TGTGCCAGCAGTCGACTGGGGGTCCAAGACACCCAGTACTTT	1	TRBV19*00	TRBD2*00	TRBJ2-5*00	0.00285714
CD4+YFP- WT1	TGTGCCAGCAGTCGAGGGGCTGAGCAGTTCTTC	1	TRBV26*00		TRBJ2-1*00	0.00285714
CD4+YFP- WT1	TGTGCCAGCAGTCGCCGGGACAGGGGTCGGGCTGAGCAGTTCTTC	1	TRBV26*00	TRBD1*00	TRBJ2-1*00	0.00285714
CD4+YFP- WT1	TGTGCCAGCAGTCGCGTTGCTGAGCAGTTCTTC	1	TRBV26*00		TRBJ2-1*00	0.00285714
CD4+YFP- WT1	TGTGCCAGCAGTCGGGAAATCTATGCTGAGCAGTTCTTC	1	TRBV24*00		TRBJ2-1*00	0.00285714
CD4+YFP- WT1	TGTGCCAGCAGTCTCAGGGGCGGCGAAAGATTATTTTTC	1	TRBV24*00	TRBD1*00	TRBJ1-4*00	0.00285714
CD4+YFP- WT1	TGTGCCAGCAGTCTCGGTAACTATGCTGAGCAGTTCTTC	1	TRBV26*00		TRBJ2-1*00	0.00285714
CD4+YFP- WT1	TGTGCCAGCAGTCTGACAGGGGGCTTTGGAAATACGCTCTATTTT	1	TRBV24*00	TRBD1*00	TRBJ1-3*00	0.00285714
CD4+YFP- WT1	TGTGCCAGCAGTCTGAGAAACTCCGACTACACCTTC	1	TRBV26*00		TRBJ1-2*00	0.00285714
CD4+YFP- WT1	TGTGCCAGCAGTCTGCAGGCAAACACAGAAGTCTTCTTT	1	TRBV24*00		TRBJ1-1*00	0.00285714
CD4+YFP- WT1	TGTGCCAGCAGTCTGGCAGGCTCCTATGAACAGTACTTC	1	TRBV26*00		TRBJ2-7*00	0.00285714
CD4+YFP- WT1	TGTGCCAGCAGTCTGGGACAGACAAACACCGGGCAGCTCTACTTT	1	TRBV26*00		TRBJ2-2*00	0.00285714
CD4+YFP- WT1	TGTGCCAGCAGTCTGTCCAGATATGAACAGTACTTC	1	TRBV26*00		TRBJ2-7*00	0.00285714
CD4+YFP- WT1	TGTGCCAGCAGTCTGTTGGCAGGGGAAGTCTTCTTT	1	TRBV26*00	TRBD1*00	TRBJ1-1*00	0.00285714
CD4+YFP- WT1	TGTGCCAGCAGTCTTAACCAAGACACCCAGTACTTT	1	TRBV26*00		TRBJ2-5*00	0.00285714
CD4+YFP- WT1	TGTGCCAGCAGTCTTGGAGGGAACCAAGACACCCAGTACTTT	1	TRBV26*00		TRBJ2-5*00	0.00285714
CD4+YFP- WT1	TGTGCCAGCAGTGAAACAGCAAACACAGAAGTCTTCTTT	1	TRBV13-1*00		TRBJ1-1*00	0.00285714
CD4+YFP- WT1	TGTGCCAGCAGTGAAAGACAGTATGAACAGTACTTC	1	TRBV13-3*00	TRBD1*00	TRBJ2-7*00	0.00285714
CD4+YFP- WT1	TGTGCCAGCAGTGACAAGAACTCCGACTACACCTTC	1	TRBV13-3*00		TRBJ1-2*00	0.00285714
CD4+YFP- WT1	TGTGCCAGCAGTGACAGGGGGCAAGACACCCAGTACTTT	1	TRBV13-3*00	TRBD1*00	TRBJ2-5*00	0.00285714
CD4+YFP- WT1	TGTGCCAGCAGTGACAGGGGGTCAAACTCCGACTACACCTTC	1	TRBV13-3*00	TRBD1*00	TRBJ1-2*00	0.00285714
CD4+YFP- WT1	TGTGCCAGCAGTGAGACACTTAACCAAGACACCCAGTACTTT	1	TRBV13-1*00		TRBJ2-5*00	0.00285714
CD4+YFP- WT1	TGTGCCAGCAGTGAGTGGGGTAGTCAAAACACCTTGTACTTT	1	TRBV13-1*00	TRBD2*00	TRBJ2-4*00	0.00285714
CD4+YFP- WT1	TGTGCCAGCAGTGATAACAAGTATGAACAGTACTTC	1	TRBV13-1*00		TRBJ2-7*00	0.00285714
CD4+YFP- WT1	TGTGCCAGCAGTGATCGGACTTCTGGAAATACGCTCTATTTT	1	TRBV13-3*00		TRBJ1-3*00	0.00285714
CD4+YFP- WT1	TGTGCCAGCAGTGATGACAGGGGATCCGACTACACCTTC	1	TRBV13-1*00	TRBD1*00	TRBJ1-2*00	0.00285714
CD4+YFP- WT1	TGTGCCAGCAGTGATGAGAATTCTGGAAATACGCTCTATTTT	1	TRBV13-3*00		TRBJ1-3*00	0.00285714
CD4+YFP- WT1	TGTGCCAGCAGTGATGAGGGGGGGGAGGAAGACACCCAGTACTTT	1	TRBV13-1*00	TRBD2*00	TRBJ2-5*00	0.00285714
CD4+YFP- WT1	TGTGCCAGCAGTGATGCAAAAGAAGTCTTCTTT	1	TRBV13-1*00		TRBJ1-1*00	0.00285714
CD4+YFP- WT1	TGTGCCAGCAGTGATGCACAGAATAACAACCAGGCTCCGCTTTTT	1	TRBV13-3*00		TRBJ1-5*00	0.00285714
CD4+YFP- WT1	TGTGCCAGCAGTGATGCGGGGACTGCCTATGAACAGTACTTC	1	TRBV13-1*00	TRBD2*00	TRBJ2-7*00	0.00285714
CD4+YFP- WT1	TGTGCCAGCAGTGATGCTGGGGGGGACACCCAGTACTTT	1	TRBV13-1*00	TRBD2*00	TRBJ2-5*00	0.00285714
CD4+YFP- WT1	TGTGCCAGCAGTGATGGCACCGGGCAGCTCTACTTT	1	TRBV13-1*00		TRBJ2-2*00	0.00285714
CD4+YFP- WT1	TGTGCCAGCAGTGATGGCACCTTGTACTTT	1	TRBV13-1*00		TRBJ2-4*00	0.00285714
CD4+YFP- WT1	TGTGCCAGCAGTGATGGCTCCACTTTTGCTGAGCAGTTCTTC	1	TRBV13-1*00		TRBJ2-1*00	0.00285714
CD4+YFP- WT1	TGTGCCAGCAGTGATGGGGGGAACTCCGACTACACCTTC	1	TRBV13-1*00	TRBD1*00	TRBJ1-2*00	0.00285714
CD4+YFP- WT1	TGTGCCAGCAGTGATGTCGCTGAGCAGTTCTTC	1	TRBV13-3*00		TRBJ2-1*00	0.00285714
CD4+YFP- WT1	TGTGCCAGCAGTGATTTGGATAGTGCAGAAACGCTGTATTTT	1	TRBV13-3*00		TRBJ2-3*00	0.00285714
CD4+YFP- WT1	TGTGCCAGCAGTGATTTGGCCACAGAAGTCTTCTTT	1	TRBV13-1*00		TRBJ1-1*00	0.00285714
CD4+YFP- WT1	TGTGCCAGCAGTGCAGGGGGCGAAAGATTATTTTTC	1	TRBV13-3*00	TRBD1*00	TRBJ1-4*00	0.00285714
CD4+YFP- WT1	TGTGCCAGCAGTGGACAGGGCCCCATGTCCTATGAACAGTACTTC	1	TRBV13-1*00	TRBD1*00	TRBJ2-7*00	0.00285714
CD4+YFP- WT1	TGTGCCAGCAGTGGAGAGGGCCCCATGTCCTATGAACAGTACTTC	1	TRBV13-1*00	TRBD1*00	TRBJ2-7*00	0.00285714
CD4+YFP- WT1	TGTGCCAGCAGTGGCAGGGATGCTGAGCAGTTCTTC	1	TRBV13-1*00	TRBD1*00	TRBJ2-1*00	0.00285714
CD4+YFP- WT1	TGTGCCAGCAGTGGGACTGGGGGCGGTGCAGAAACGCTGTATTTT	1	TRBV14*00	TRBD2*00	TRBJ2-3*00	0.00285714
CD4+YFP- WT1	TGTGCCAGCAGTGGGACTGGGGGTAGTCAAAACACCTTGTACTTT	1	TRBV13-3*00	TRBD2*00	TRBJ2-4*00	0.00285714
CD4+YFP- WT1	TGTGCCAGCAGTGGGGACAAACAGGCTCCGCTTTTT	1	TRBV13-3*00		TRBJ1-5*00	0.00285714
CD4+YFP- WT1	TGTGCCAGCAGTGGGGAGCAAGACACCCAGTACTTT	1	TRBV13-3*00		TRBJ2-5*00	0.00285714
CD4+YFP- WT1	TGTGCCAGCAGTGGGGGAAACTATGCTGAGCAGTTCTTC	1	TRBV13-3*00		TRBJ2-1*00	0.00285714
CD4+YFP- WT1	TGTGCCAGCAGTGTGGGGGATAACTATGCTGAGCAGTTCTTC	1	TRBV13-3*00	TRBD2*00	TRBJ2-1*00	0.00285714
CD4+YFP- WT1	TGTGCCAGCAGTTACAGGGCGAGAGCTGAGCAGTTCTTC	1	TRBV19*00	TRBD1*00	TRBJ2-1*00	0.00285714
CD4+YFP- WT1	TGTGCCAGCAGTTCACAGGGGGCCGGAGAACAGTACTTC	1	TRBV15*00	TRBD1*00	TRBJ2-7*00	0.00285714
CD4+YFP- WT1	TGTGCCAGCAGTTTAGAGACTGGTGCAGAAACGCTGTATTTT	1	TRBV15*00		TRBJ2-3*00	0.00285714
CD4+YFP- WT1	TGTGCCAGCAGTTTAGCAGGAGCAAACACCGGGCAGCTCTACTTT	1	TRBV15*00		TRBJ2-2*00	0.00285714
CD4+YFP- WT1	TGTGCCAGCAGTTTAGGGGGACAGGAAAACACCTTGTACTTT	1	TRBV15*00	TRBD1*00	TRBJ2-4*00	0.00285714
CD4+YFP- WT1	TGTGCCAGCAGTTTCGGACAGTATGAACAGTACTTC	1	TRBV14*00	TRBD1*00	TRBJ2-7*00	0.00285714
CD4+YFP- WT1	TGTGCCAGCAGTTTCGGGGCCAACCAGGCTCCGCTTTTT	1	TRBV15*00	TRBD1*00	TRBJ1-5*00	0.00285714
CD4+YFP- WT1	TGTGCCAGCAGTTTGAGGGGAGATGAACAGTACTTC	1	TRBV15*00	TRBD1*00	TRBJ2-7*00	0.00285714
CD4+YFP- WT1	TGTGCCAGCAGTTTTCCAGGGGGCTATGCTGAGCAGTTCTTC	1	TRBV14*00	TRBD1*00	TRBJ2-1*00	0.00285714
CD4+YFP- WT1	TGTGCCAGCAGTTTTTCGACCTCAGAAGTCTTCTTT	1	TRBV14*00		TRBJ1-1*00	0.00285714
CD4+YFP- WT1	TGTGCCAGCAGTTTTTCTGACAACCAGGCTCCGCTTTTT	1	TRBV15*00		TRBJ1-5*00	0.00285714
CD4+YFP- WT1	TGTGCCAGCGCCCCGGGGCAGGCGGAAGTCTTCTTT	1	TRBV13-2*00	TRBD1*00	TRBJ1-1*00	0.00285714
CD4+YFP- WT1	TGTGCCAGCGGACCAGGGAATAGTGCAGAAACGCTGTATTTT	1	TRBV13-2*00	TRBD1*00	TRBJ2-3*00	0.00285714
CD4+YFP- WT1	TGTGCCAGCGGGACTGGAGCTGAGCAGTTCTTC	1	TRBV13-2*00	TRBD2*00	TRBJ2-1*00	0.00285714
CD4+YFP- WT1	TGTGCCAGCGGGGGACTGGGGGGTGACACCCAGTACTTT	1	TRBV13-2*00	TRBD2*00	TRBJ2-5*00	0.00285714
CD4+YFP- WT1	TGTGCCAGCGGGGGGGACTGGGGTTATAACTATGCTGAGCAGTTCTTC	1	TRBV13-2*00	TRBD2*00	TRBJ2-1*00	0.00285714
CD4+YFP- WT1	TGTGCCAGCGGTGAAAACACCGGGCAGCTCTACTTT	1	TRBV13-2*00		TRBJ2-2*00	0.00285714
CD4+YFP- WT1	TGTGCCAGCGGTGACTGGGGGGGGTCCTATGAACAGTACTTC	1	TRBV13-2*00	TRBD2*00	TRBJ2-7*00	0.00285714
CD4+YFP- WT1	TGTGCCAGCGGTGAGGCGGGCCAAGACACCCAGTACTTT	1	TRBV13-2*00		TRBJ2-5*00	0.00285714
CD4+YFP- WT1	TGTGCCAGCGGTGATAGACTGGGGGGGCGCGCTGAGCAGTTCTTC	1	TRBV13-2*00	TRBD2*00	TRBJ2-1*00	0.00285714
CD4+YFP- WT1	TGTGCCAGCGGTGATCCAATATATGAACAGTACTTC	1	TRBV13-2*00		TRBJ2-7*00	0.00285714
CD4+YFP- WT1	TGTGCCAGCGGTGATCCGGACAGGCTCCAAGACACCCAGTACTTT	1	TRBV13-2*00	TRBD1*00	TRBJ2-5*00	0.00285714
CD4+YFP- WT1	TGTGCCAGCGGTGATCGGGGGGCGCACCATGAACAGTACTTC	1	TRBV13-2*00	TRBD2*00	TRBJ2-7*00	0.00285714
CD4+YFP- WT1	TGTGCCAGCGGTGATCTGGGGGCAGAAACGCTGTATTTT	1	TRBV13-2*00	TRBD2*00	TRBJ2-3*00	0.00285714
CD4+YFP- WT1	TGTGCCAGCGGTGATGACGGGGGATCCTATGAACAGTACTTC	1	TRBV13-2*00	TRBD1*00	TRBJ2-7*00	0.00285714
CD4+YFP- WT1	TGTGCCAGCGGTGATGCAATCGGGGACCAAGACACCCAGTACTTT	1	TRBV13-2*00		TRBJ2-5*00	0.00285714
CD4+YFP- WT1	TGTGCCAGCGGTGATGCAGACTCCGACTACACCTTC	1	TRBV13-2*00		TRBJ1-2*00	0.00285714
CD4+YFP- WT1	TGTGCCAGCGGTGATGCGGGCAGTAGTGCAGAAACGCTGTATTTT	1	TRBV13-2*00		TRBJ2-3*00	0.00285714
CD4+YFP- WT1	TGTGCCAGCGGTGATGCTGGGGGGAGCTCCTATGAACAGTACTTC	1	TRBV13-2*00	TRBD2*00	TRBJ2-7*00	0.00285714
CD4+YFP- WT1	TGTGCCAGCGGTGATGGCCAAGACACCCAGTACTTT	1	TRBV13-2*00		TRBJ2-5*00	0.00285714
CD4+YFP- WT1	TGTGCCAGCGGTGATGGGAATTCTGGAAATACGCTCTATTTT	1	TRBV13-2*00		TRBJ1-3*00	0.00285714
CD4+YFP- WT1	TGTGCCAGCGGTGATGGGACAAAAGACACCCAGTACTTT	1	TRBV13-2*00	TRBD1*00	TRBJ2-5*00	0.00285714
CD4+YFP- WT1	TGTGCCAGCGGTGATGGGACAGGGCAAGACACCCAGTACTTT	1	TRBV13-2*00	TRBD1*00	TRBJ2-5*00	0.00285714
CD4+YFP- WT1	TGTGCCAGCGGTGCATTTAACCAAGACACCCAGTACTTT	1	TRBV13-2*00		TRBJ2-5*00	0.00285714
CD4+YFP- WT1	TGTGCCAGCGGTGGACTGGGGGGATACTATGCTGAGCAGTTCTTC	1	TRBV13-2*00	TRBD2*00	TRBJ2-1*00	0.00285714
CD4+YFP- WT1	TGTGCCAGCGGTGGAGAAGTCTTCTTT	1	TRBV13-2*00		TRBJ1-1*00	0.00285714
CD4+YFP- WT1	TGTGCCAGCGGTGGGGACAGGAGAAACACCTTGTACTTT	1	TRBV13-2*00	TRBD1*00	TRBJ2-4*00	0.00285714
CD4+YFP- WT1	TGTGCCAGCTCGCGGGACAGGGAGGGCTCCGACTACACCTTC	1	TRBV12-1*00	TRBD1*00	TRBJ1-2*00	0.00285714
CD4+YFP- WT1	TGTGCCAGCTCTAAAACTAGTGCAGAAACGCTGTATTTT	1	TRBV19*00		TRBJ2-3*00	0.00285714
CD4+YFP- WT1	TGTGCCAGCTCTCCCGGGGACAGTGCAGAAACGCTGTATTTT	1	TRBV12-1*00	TRBD1*00	TRBJ2-3*00	0.00285714
CD4+YFP- WT1	TGTGCCAGCTCTCTAACTGGGGGGGTCTATGCTGAGCAGTTCTTC	1	TRBV12-1*00	TRBD2*00	TRBJ2-1*00	0.00285714
CD4+YFP- WT1	TGTGCCAGCTCTCTCAGGGGAGAAGAAACGCTGTATTTT	1	TRBV12-1*00	TRBD1*00	TRBJ2-3*00	0.00285714
CD4+YFP- WT1	TGTGCCAGCTCTCTCCAGATTAACCAAGACACCCAGTACTTT	1	TRBV12-1*00		TRBJ2-5*00	0.00285714
CD4+YFP- WT1	TGTGCCAGCTCTCTCCAGGGGGCAAACTCCGACTACACCTTC	1	TRBV12-1*00	TRBD1*00	TRBJ1-2*00	0.00285714
CD4+YFP- WT1	TGTGCCAGCTCTCTCGCTGGGGCCCACTATGTTGAGCAGTTCTTC	1	TRBV12-1*00	TRBD2*00	TRBJ2-1*00	0.00285714
CD4+YFP- WT1	TGTGCCTGGACAGGGGAGGTGGACACCCAGTACTTT	1	TRBV31*00	TRBD1*00	TRBJ2-5*00	0.00285714
CD4+YFP- WT1	TGTGCCTGGACGGAGGGGGGCGAACAGTACTTC	1	TRBV31*00	TRBD2*00	TRBJ2-7*00	0.00285714
CD4+YFP- WT1	TGTGCCTGGAGCCCAGGGACTGGGGGTGCTGAGCAGTTCTTC	1	TRBV31*00	TRBD2*00	TRBJ2-1*00	0.00285714
CD4+YFP- WT1	TGTGCCTGGAGGACAGGGGTTAGTCCAGAAACGCTGTATTTT	1	TRBV31*00	TRBD1*00	TRBJ2-3*00	0.00285714
CD4+YFP- WT1	TGTGCCTGGAGTACAGAGGACACCCAGTACTTT	1	TRBV31*00		TRBJ2-5*00	0.00285714
CD4+YFP- WT1	TGTGCCTGGAGTAGGGCAACTAGTGCAGAAACGCTGTATTTT	1	TRBV31*00		TRBJ2-3*00	0.00285714
CD4+YFP- WT1	TGTGCCTGGAGTCCCGACAGGGAACTCCGACTACACCTTC	1	TRBV31*00	TRBD1*00	TRBJ1-2*00	0.00285714
CD4+YFP- WT1	TGTGCCTGGAGTCCCGGGACTGGGGGCTATGAACAGTACTTC	1	TRBV31*00	TRBD2*00	TRBJ2-7*00	0.00285714
CD4+YFP- WT1	TGTGCCTGGAGTCGACTGGGGGGGCGAGACACCCAGTACTTT	1	TRBV31*00	TRBD2*00	TRBJ2-5*00	0.00285714
CD4+YFP- WT1	TGTGCCTGGAGTCTAGAGGACAGAAACTCCGACTACACCTTC	1	TRBV31*00	TRBD1*00	TRBJ1-2*00	0.00285714
CD4+YFP- WT1	TGTGCCTGGAGTCTAGGGAATAACTATGCTGAGCAGTTCTTC	1	TRBV31*00		TRBJ2-1*00	0.00285714
CD4+YFP- WT1	TGTGCCTGGAGTCTAGGTGAACAGTACTTC	1	TRBV31*00		TRBJ2-7*00	0.00285714
CD4+YFP- WT1	TGTGCCTGGAGTCTCCGCCCATCTAGTGCAGAAACGCTGTATTTT	1	TRBV31*00	TRBD1*00	TRBJ2-3*00	0.00285714
CD4+YFP- WT1	TGTGCCTGGAGTCTCCGGGGGGCGGATGCTGAGCAGTTCTTC	1	TRBV31*00	TRBD2*00	TRBJ2-1*00	0.00285714
CD4+YFP- WT1	TGTGCCTGGAGTCTGGGGGGAGACACCCAGTACTTT	1	TRBV31*00	TRBD2*00	TRBJ2-5*00	0.00285714
CD4+YFP- WT1	TGTGCCTGGAGTCTTAAGGGGGCCTCCGACTACACCTTC	1	TRBV31*00	TRBD1*00	TRBJ1-2*00	0.00285714
CD4+YFP- WT1	TGTGCCTGGGGACTGGGTAGTGCAGAAACGCTGTATTTT	1	TRBV31*00	TRBD2*00	TRBJ2-3*00	0.00285714
CD4+YFP- WT1	TGTGCCTGGGGAGTAAACACCGGGCAGCTCTACTTT	1	TRBV31*00		TRBJ2-2*00	0.00285714
CD4+YFP- WT1	TGTGCTAGCAGTAGAGAAAACCAGGCTCCGCTTTTT	1	TRBV17*00		TRBJ1-5*00	0.00285714
CD4+YFP- WT1	TGTGCTAGCAGTAGAGATCCGAGTAGTGCAGAAACGCTGTATTTT	1	TRBV17*00		TRBJ2-3*00	0.00285714
CD4+YFP- WT1	TGTGCTAGCAGTAGAGGGACTGAACAGTACTTC	1	TRBV17*00		TRBJ2-7*00	0.00285714
CD4+YFP- WT1	TGTGCTAGCAGTCTCCGGGACAGGGGCTCCGACTACACCTTC	1	TRBV21*00	TRBD1*00	TRBJ1-2*00	0.00285714
CD4+YFP- WT1	TGTGCTAGCAGTGACACTTCTAGTCAAAACACCTTGTACTTT	1	TRBV17*00		TRBJ2-4*00	0.00285714
CD4+YFP- WT1	TGTGCTAGCAGTTTAAACAGTGAACAGTACTTC	1	TRBV29*00		TRBJ2-7*00	0.00285714
CD4+YFP- WT1	TGTGCTAGCAGTTTAGAGGTGAACACCGGGCAGCTCTACTTT	1	TRBV29*00		TRBJ2-2*00	0.00285714
CD4+YFP- WT1	TGTGCTAGCAGTTTAGGGCAGTCCCCTTCTGGAAATACGCTCTATTTT	1	TRBV29*00	TRBD2*00	TRBJ1-3*00	0.00285714
CD4+YFP- WT1	TGTGCTAGCAGTTTAGGGGACTATGAACAGTACTTC	1	TRBV29*00		TRBJ2-7*00	0.00285714
CD4+YFP- WT1	TGTGGTGCTAAACAGGGAGATGACACCCAGTACTTT	1	TRBV20*00	TRBD1*00	TRBJ2-5*00	0.00285714
CD4+YFP- WT1	TGTGGTGCTACCACAAACTCCGACTACACCTTC	1	TRBV20*00		TRBJ1-2*00	0.00285714
CD4+YFP- WT1	TGTGGTGCTAGCCGGGACATGAACTATGCTGAGCAGTTCTTC	1	TRBV20*00	TRBD1*00	TRBJ2-1*00	0.00285714
CD4+YFP- WT1	TGTGGTGCTAGGGAAGGGAGGGGAAACTCCGACTACACCTTC	1	TRBV20*00	TRBD1*00	TRBJ1-2*00	0.00285714
CD4+YFP- WT1	TGTGGTGCTAGGGAGAGGAGAGTCTTCTTT	1	TRBV20*00		TRBJ1-1*00	0.00285714
CD4+YFP- WT1	TGTGGTGCTAGGGAGGGCAATGCAGAAACGCTGTATTTT	1	TRBV20*00		TRBJ2-3*00	0.00285714
CD4+YFP- WT1	TGTGGTGCTAGGGCGGCAGGGGAGGACACCCAGTACTTT	1	TRBV20*00	TRBD1*00	TRBJ2-5*00	0.00285714
CD4+YFP- WT1	TGTGGTGCTAGGTGGGGAGACACCCAGTACTTT	1	TRBV20*00	TRBD2*00	TRBJ2-5*00	0.00285714
CD4+YFP- WT1	TGTGGTGCTCGGGACATTAATTCGCCCCTCTACTTT	1	TRBV20*00		TRBJ1-6*00	0.00285714
CD4+YFP- WT1	TGTGGTGCTGGAAGACTGGGGGGGCGAGCTGAGCAGTTCTTC	1	TRBV20*00	TRBD2*00	TRBJ2-1*00	0.00285714
CD4+YFP- WT1	TGTGGTGCTTCCCGGGACACTAACTATGCTGAGCAGTTCTTC	1	TRBV20*00	TRBD1*00	TRBJ2-1*00	0.00285714
CD4+YFP- WT1	TGTGTAAGCAGCTTAGAGGGGGGGGACACAGAAGTCTTCTTT	1	TRBV16*00	TRBD2*00	TRBJ1-1*00	0.00285714
CD4+YFP- WT1	TGTGCCAGCAGTTTGCGGGGGGATGCAGAAACGCTGTATTTT	1	TRBV14*00	TRBD2*00	TRBJ2-3*00	0.00285714
CD4+YFP- WT1	TGTGCCAGCAGCCAAGACTGGGGGGGCTATGCTGAGCAGTTCTTC	1	TRBV5*00	TRBD2*00	TRBJ2-1*00	0.00285714
CD4+YFP- WT1	TGTGCCAGCGGTGATCTGGGGGGGCAAGACACCCAGTACTTT	1	TRBV13-2*00	TRBD2*00	TRBJ2-5*00	0.00285714
CD4+YFP- WT1	TGTGCCAGCAGTATAGACAAAAACACCTTGTACTTT	1	TRBV19*00		TRBJ2-4*00	0.00285714
CD4+YFP- WT1	TGTGCTAGCAGTTTATCGTCGCCAAACACAGAAGTCTTCTTT	1	TRBV29*00		TRBJ1-1*00	0.00285714

## Sheet: CD4 WT2
Sample Name	CDR3 Sequence	clone Count	best V Hit	best D Hit	best J Hit	Frequency
CD4+YFP- WT2	TGTGCCAGCAGCCGCGGGACAGAAGTCTTCTTT	3	TRBV14*00		TRBJ1-1*00	0.00903615
CD4+YFP- WT2	TGTGCCAGCAGTGATCTGGGGGAAAACACCTTGTACTTT	3	TRBV13-3*00	TRBD2*00	TRBJ2-4*00	0.00903615
CD4+YFP- WT2	TGCTCCAGCAGTCAAGACAGGAATTCGCCCCTCTACTTT	2	TRBV23*00	TRBD1*00	TRBJ1-6*00	0.0060241
CD4+YFP- WT2	TGTGCAAGCAGCCTGGACTGGGGGGGCGGTGAACAGTACTTC	2	TRBV16*00	TRBD2*00	TRBJ2-7*00	0.0060241
CD4+YFP- WT2	TGTGCAAGCAGCTTAGATGGGGGGTATGAACAGTACTTC	2	TRBV16*00	TRBD2*00	TRBJ2-7*00	0.0060241
CD4+YFP- WT2	TGTGCCAGCAGCCCATCAGGGGTGGCAGAAGTCTTCTTT	2	TRBV5*00	TRBD1*00	TRBJ1-1*00	0.0060241
CD4+YFP- WT2	TGTGCCAGCAGCTACAGGAACCAAGACACCCAGTACTTT	2	TRBV4*00		TRBJ2-5*00	0.0060241
CD4+YFP- WT2	TGTGCCAGCAGTGAAGGGCTGGGGGGACTCTATGCTGAGCAGTTCTTC	2	TRBV13-1*00	TRBD2*00	TRBJ2-1*00	0.0060241
CD4+YFP- WT2	TGTGCCAGCAGTGATGACGGGGCTAGTGCAGAAACGCTGTATTTT	2	TRBV13-1*00		TRBJ2-3*00	0.0060241
CD4+YFP- WT2	TGTGCCAGCAGTGATGAGGACACCCAGTACTTT	2	TRBV13-1*00		TRBJ2-5*00	0.0060241
CD4+YFP- WT2	TGTGCCAGCAGTGATGGACAGAACCAGGCTCCGCTTTTT	2	TRBV13-1*00	TRBD1*00	TRBJ1-5*00	0.0060241
CD4+YFP- WT2	TGTGCCAGCAGTGCAGAAAACTCCGACTACACCTTC	2	TRBV22*00		TRBJ1-2*00	0.0060241
CD4+YFP- WT2	TGTGCCAGCAGTTGGGACAGGGGAGACACCCAGTACTTT	2	TRBV22*00	TRBD1*00	TRBJ2-5*00	0.0060241
CD4+YFP- WT2	TGTGCCAGCAGTTTACAGGGAGAGTCCTATGAACAGTACTTC	2	TRBV15*00	TRBD1*00	TRBJ2-7*00	0.0060241
CD4+YFP- WT2	TGTGCCAGCGGTGAAGGGAACCAAGACACCCAGTACTTT	2	TRBV13-2*00		TRBJ2-5*00	0.0060241
CD4+YFP- WT2	TGTGCCTGGAGTCCGGACTGGGGGGAATATGAACAGTACTTC	2	TRBV31*00	TRBD2*00	TRBJ2-7*00	0.0060241
CD4+YFP- WT2	TGTGCCTGGAGTCTAACAAACTCCGACTACACCTTC	2	TRBV31*00		TRBJ1-2*00	0.0060241
CD4+YFP- WT2	TGTGGTGCTAGGGGCCGGGACAGGGGTGACACCCAGTACTTT	2	TRBV20*00	TRBD1*00	TRBJ2-5*00	0.0060241
CD4+YFP- WT2	TGCACCTGCAGGACAGGTACTAGTGCAGAAACGCTGTATTTT	1	TRBV1*00	TRBD1*00	TRBJ2-3*00	0.00301205
CD4+YFP- WT2	TGCACCTGCAGTCCAGGGGGCTATGAACAGTACTTC	1	TRBV1*00		TRBJ2-7*00	0.00301205
CD4+YFP- WT2	TGCACCTGCAGTCCCCGGGACAGGGATGAACAGTACTTC	1	TRBV1*00	TRBD1*00	TRBJ2-7*00	0.00301205
CD4+YFP- WT2	TGCACCTGCAGTGAGACAGACTATGCTGAGCAGTTCTTC	1	TRBV1*00	TRBD1*00	TRBJ2-1*00	0.00301205
CD4+YFP- WT2	TGCACCTGCAGTGAGTACAGTAACTATGCTGAGCAGTTCTTC	1	TRBV1*00		TRBJ2-1*00	0.00301205
CD4+YFP- WT2	TGCACCTGCAGTGCAAACTCCTATGAACAGTACTTC	1	TRBV1*00		TRBJ2-7*00	0.00301205
CD4+YFP- WT2	TGCACCTGCAGTGCACAGGGCTCCGACTACACCTTC	1	TRBV1*00	TRBD1*00	TRBJ1-2*00	0.00301205
CD4+YFP- WT2	TGCACCTGCAGTGCAGACAGATTCTATGCTGAGCAGTTCTTC	1	TRBV1*00		TRBJ2-1*00	0.00301205
CD4+YFP- WT2	TGCACCTGCAGTGCAGAGGCTGGTCAAAACACCTTGTACTTT	1	TRBV1*00		TRBJ2-4*00	0.00301205
CD4+YFP- WT2	TGCACCTGCAGTGCAGATCGGACTGGCGTTAACCAAGACACCCAGTACTTT	1	TRBV1*00	TRBD2*00	TRBJ2-5*00	0.00301205
CD4+YFP- WT2	TGCACCTGCAGTGCAGATGAACAGTACTTC	1	TRBV1*00		TRBJ2-7*00	0.00301205
CD4+YFP- WT2	TGCACCTGCAGTGCAGATGCTTTTAACCAAGACACCCAGTACTTT	1	TRBV1*00		TRBJ2-5*00	0.00301205
CD4+YFP- WT2	TGCACCTGCAGTGCAGATGGAGACACCCAGTACTTT	1	TRBV1*00		TRBJ2-5*00	0.00301205
CD4+YFP- WT2	TGCACCTGCAGTGCAGATGGTTATGAACAGTACTTC	1	TRBV1*00		TRBJ2-7*00	0.00301205
CD4+YFP- WT2	TGCACCTGCAGTGCAGATTCAGAAACGCTGTATTTT	1	TRBV1*00		TRBJ2-3*00	0.00301205
CD4+YFP- WT2	TGCACCTGCAGTGCAGCGGGGGGCCAAGACACCCAGTACTTT	1	TRBV1*00	TRBD2*00	TRBJ2-5*00	0.00301205
CD4+YFP- WT2	TGCACCTGCAGTGCAGCTGGGTACTCCGACTACACCTTC	1	TRBV1*00	TRBD2*00	TRBJ1-2*00	0.00301205
CD4+YFP- WT2	TGCACCTGCAGTGCAGGAACTGGGGGGAGGGCTGAGCAGTTCTTC	1	TRBV1*00	TRBD2*00	TRBJ2-1*00	0.00301205
CD4+YFP- WT2	TGCACCTGCAGTGCAGGGGGGACCGGGCAGCTCTACTTT	1	TRBV1*00	TRBD1*00	TRBJ2-2*00	0.00301205
CD4+YFP- WT2	TGCACCTGCAGTGCAGTAGGGGATAGTGCAGAAACGCTGTATTTT	1	TRBV1*00	TRBD1*00	TRBJ2-3*00	0.00301205
CD4+YFP- WT2	TGCACCTGCAGTGCCAGACACAATTCTGGAAATACGCTCTATTTT	1	TRBV1*00		TRBJ1-3*00	0.00301205
CD4+YFP- WT2	TGCACCTGCAGTGCCCACAGTCAAAACACCTTGTACTTT	1	TRBV1*00		TRBJ2-4*00	0.00301205
CD4+YFP- WT2	TGCACCTGCAGTGCGCTGGGGGACCAAGACACCCAGTACTTT	1	TRBV1*00	TRBD2*00	TRBJ2-5*00	0.00301205
CD4+YFP- WT2	TGCACCTGCAGTGCTTCCGGAAACTCCGACTACACCTTC	1	TRBV1*00		TRBJ1-2*00	0.00301205
CD4+YFP- WT2	TGCACCTGCAGTGGGACAACTAGTGCAGAAACGCTGTATTTT	1	TRBV1*00	TRBD1*00	TRBJ2-3*00	0.00301205
CD4+YFP- WT2	TGCACCTGCAGTGGGCGGGACAAAGACACCCAGTACTTT	1	TRBV1*00	TRBD1*00	TRBJ2-5*00	0.00301205
CD4+YFP- WT2	TGCTCCAGCAGTTGGGACACTGCAAACTCCGACTACACCTTC	1	TRBV23*00	TRBD1*00	TRBJ1-2*00	0.00301205
CD4+YFP- WT2	TGTAGTTCTAACGGGGATTCTGGAAATACGCTCTATTTT	1	TRBV30*00		TRBJ1-3*00	0.00301205
CD4+YFP- WT2	TGTAGTTCTAGAGGGACAGCAGAAACGCTGTATTTT	1	TRBV30*00	TRBD1*00	TRBJ2-3*00	0.00301205
CD4+YFP- WT2	TGTAGTTCTAGTCGGCCTTATGAACAGTACTTC	1	TRBV30*00		TRBJ2-7*00	0.00301205
CD4+YFP- WT2	TGTGCAAGCAGCCCCGAAGGGGACGAAAGATTATTTTTC	1	TRBV16*00	TRBD1*00	TRBJ1-4*00	0.00301205
CD4+YFP- WT2	TGTGCAAGCAGCCCCGACTGGGGGGTTGCTGAGCAGTTCTTC	1	TRBV16*00	TRBD2*00	TRBJ2-1*00	0.00301205
CD4+YFP- WT2	TGTGCAAGCAGCCCCGGACAGGCAAACACAGAAGTCTTCTTT	1	TRBV16*00	TRBD1*00	TRBJ1-1*00	0.00301205
CD4+YFP- WT2	TGTGCAAGCAGCCGGGACTGGGGGCAAGACACCCAGTACTTT	1	TRBV16*00	TRBD2*00	TRBJ2-5*00	0.00301205
CD4+YFP- WT2	TGTGCAAGCAGCGGGACAGGAAAAGACACCCAGTACTTT	1	TRBV16*00	TRBD1*00	TRBJ2-5*00	0.00301205
CD4+YFP- WT2	TGTGCAAGCAGCGGGGGGGCGCAGAACACCTTGTACTTT	1	TRBV16*00	TRBD2*00	TRBJ2-4*00	0.00301205
CD4+YFP- WT2	TGTGCAAGCAGCTCACAGGGGTATGAACAGTACTTC	1	TRBV16*00	TRBD1*00	TRBJ2-7*00	0.00301205
CD4+YFP- WT2	TGTGCAAGCAGCTCAGAAGACACCCAGTACTTT	1	TRBV16*00		TRBJ2-5*00	0.00301205
CD4+YFP- WT2	TGTGCAAGCAGCTCCGACTGGGGGAGAGCTGAGCAGTTCTTC	1	TRBV16*00	TRBD2*00	TRBJ2-1*00	0.00301205
CD4+YFP- WT2	TGTGCAAGCAGCTCCGGGACAGGGGGCGTCGAAACGCTGTATTTT	1	TRBV16*00	TRBD1*00	TRBJ2-3*00	0.00301205
CD4+YFP- WT2	TGTGCAAGCAGCTCGCCCGGGACACCTTATGAACAGTACTTC	1	TRBV16*00	TRBD1*00	TRBJ2-7*00	0.00301205
CD4+YFP- WT2	TGTGCAAGCAGCTCGGACGGAAACCAAGACACCCAGTACTTT	1	TRBV16*00		TRBJ2-5*00	0.00301205
CD4+YFP- WT2	TGTGCAAGCAGCTTACTGGGGGGTGAACAGTACTTC	1	TRBV16*00	TRBD2*00	TRBJ2-7*00	0.00301205
CD4+YFP- WT2	TGTGCAAGCAGCTTAGAAGGGGATGAACAGTACTTC	1	TRBV16*00	TRBD1*00	TRBJ2-7*00	0.00301205
CD4+YFP- WT2	TGTGCAAGCAGCTTAGATACGGCCACCTTGTACTTT	1	TRBV16*00		TRBJ2-4*00	0.00301205
CD4+YFP- WT2	TGTGCAAGCAGCTTAGATAGGGACAGGGGAGACACCCAGTACTTT	1	TRBV16*00	TRBD1*00	TRBJ2-5*00	0.00301205
CD4+YFP- WT2	TGTGCAAGCAGCTTAGATCGACAAGACACCCAGTACTTT	1	TRBV16*00		TRBJ2-5*00	0.00301205
CD4+YFP- WT2	TGTGCAAGCAGCTTAGATGAGGGTGAACAGTACTTC	1	TRBV16*00		TRBJ2-7*00	0.00301205
CD4+YFP- WT2	TGTGCAAGCAGCTTAGATGGGTACTCCGACTACACCTTC	1	TRBV16*00		TRBJ1-2*00	0.00301205
CD4+YFP- WT2	TGTGCAAGCAGCTTAGCCGGGAACACAGAAGTCTTCTTT	1	TRBV16*00	TRBD1*00	TRBJ1-1*00	0.00301205
CD4+YFP- WT2	TGTGCAAGCAGCTTAGCGGGGAACTATGCTGAGCAGTTCTTC	1	TRBV16*00		TRBJ2-1*00	0.00301205
CD4+YFP- WT2	TGTGCAAGCAGCTTAGCTGGATATGAACAGTACTTC	1	TRBV16*00		TRBJ2-7*00	0.00301205
CD4+YFP- WT2	TGTGCAAGCAGCTTAGGGACAGCCGCAAACTCCGACTACACCTTC	1	TRBV16*00	TRBD1*00	TRBJ1-2*00	0.00301205
CD4+YFP- WT2	TGTGCAAGCAGCTTAGGGGGGAGCTCCTATGAACAGTACTTC	1	TRBV16*00		TRBJ2-7*00	0.00301205
CD4+YFP- WT2	TGTGCAAGCAGCTTAGTCGGGAACACAGAAGTCTTCTTT	1	TRBV16*00		TRBJ1-1*00	0.00301205
CD4+YFP- WT2	TGTGCAAGCAGCTTAGTGGCAGAAACGCTGTATTTT	1	TRBV16*00		TRBJ2-3*00	0.00301205
CD4+YFP- WT2	TGTGCAAGCAGCTTAGTTGGGTACTCCTATGAACAGTACTTC	1	TRBV16*00		TRBJ2-7*00	0.00301205
CD4+YFP- WT2	TGTGCAAGCAGTGCAGAAACGCTGTATTTT	1	TRBV16*00		TRBJ2-3*00	0.00301205
CD4+YFP- WT2	TGTGCCAGCAAACGGACAGATTCTGGAAATACGCTCTATTTT	1	TRBV26*00	TRBD1*00	TRBJ1-3*00	0.00301205
CD4+YFP- WT2	TGTGCCAGCAAGGACAATTCTGGAAATACGCTCTATTTT	1	TRBV13-1*00		TRBJ1-3*00	0.00301205
CD4+YFP- WT2	TGTGCCAGCACCCCCGGGGGAAACTCCGACTACACCTTC	1	TRBV19*00	TRBD1*00	TRBJ1-2*00	0.00301205
CD4+YFP- WT2	TGTGCCAGCACCCTGGACGGTAACTATGCTGAGCAGTTCTTC	1	TRBV15*00	TRBD1*00	TRBJ2-1*00	0.00301205
CD4+YFP- WT2	TGTGCCAGCAGAACCGGGACAGACGCAGAAGTCTTCTTT	1	TRBV15*00	TRBD1*00	TRBJ1-1*00	0.00301205
CD4+YFP- WT2	TGTGCCAGCAGCAGGGGGCTGGCCAACGAAAGATTATTTTTC	1	TRBV4*00	TRBD1*00	TRBJ1-4*00	0.00301205
CD4+YFP- WT2	TGTGCCAGCAGCCAAAAAACCGGGACACATAGTGCAGAAACGCTGTATTTT	1	TRBV5*00	TRBD1*00	TRBJ2-3*00	0.00301205
CD4+YFP- WT2	TGTGCCAGCAGCCAACTGGGGGGGCGGGAACAGTACTTC	1	TRBV2*00	TRBD2*00	TRBJ2-7*00	0.00301205
CD4+YFP- WT2	TGTGCCAGCAGCCAAGAAACAGACAACCAGGCTCCGCTTTTT	1	TRBV5*00		TRBJ1-5*00	0.00301205
CD4+YFP- WT2	TGTGCCAGCAGCCAAGACAGCTCCTATGAACAGTACTTC	1	TRBV5*00		TRBJ2-7*00	0.00301205
CD4+YFP- WT2	TGTGCCAGCAGCCAAGACGACTGGGGGAACTATGCTGAGCAGTTCTTC	1	TRBV2*00	TRBD2*00	TRBJ2-1*00	0.00301205
CD4+YFP- WT2	TGTGCCAGCAGCCAAGAGGGGACAGAAGTCTTCTTT	1	TRBV5*00		TRBJ1-1*00	0.00301205
CD4+YFP- WT2	TGTGCCAGCAGCCAAGAGGGGGGGCGAGAAGACACCCAGTACTTA	1	TRBV5*00	TRBD2*00	TRBJ2-5*00	0.00301205
CD4+YFP- WT2	TGTGCCAGCAGCCAAGATAACACCAATAACTATGCTGAGCAGTTCTTC	1	TRBV5*00		TRBJ2-1*00	0.00301205
CD4+YFP- WT2	TGTGCCAGCAGCCAAGATAACTCCGACTACACCTTC	1	TRBV2*00		TRBJ1-2*00	0.00301205
CD4+YFP- WT2	TGTGCCAGCAGCCAAGATCCCGGAAATACGCTCTATTTT	1	TRBV5*00		TRBJ1-3*00	0.00301205
CD4+YFP- WT2	TGTGCCAGCAGCCAAGATTTACAGCAGGCTCCGCTTTTT	1	TRBV5*00		TRBJ1-5*00	0.00301205
CD4+YFP- WT2	TGTGCCAGCAGCCAAGCAGGGGTTGAACAGTACTTC	1	TRBV5*00	TRBD1*00	TRBJ2-7*00	0.00301205
CD4+YFP- WT2	TGTGCCAGCAGCCAAGGCGGACACTCCAACGAAAGATTATTTTTC	1	TRBV5*00	TRBD1*00	TRBJ1-4*00	0.00301205
CD4+YFP- WT2	TGTGCCAGCAGCCAAGGGGGGAGCTCCTATGAACAGTACTTC	1	TRBV2*00		TRBJ2-7*00	0.00301205
CD4+YFP- WT2	TGTGCCAGCAGCCAAGGGGGGGGAGGAGACACCCAGTACTTT	1	TRBV2*00	TRBD2*00	TRBJ2-5*00	0.00301205
CD4+YFP- WT2	TGTGCCAGCAGCCAAGTGGGGGACAAAAATGCTGAGCAGTTCTTC	1	TRBV2*00	TRBD1*00	TRBJ2-1*00	0.00301205
CD4+YFP- WT2	TGTGCCAGCAGCCACAGGGGAGACACCCAGTACTTT	1	TRBV4*00	TRBD1*00	TRBJ2-5*00	0.00301205
CD4+YFP- WT2	TGTGCCAGCAGCCACAGGGGTGGCACCCAGTACTTT	1	TRBV4*00	TRBD1*00	TRBJ2-5*00	0.00301205
CD4+YFP- WT2	TGTGCCAGCAGCCAGGGACGGACCTATGAACAGTACTTC	1	TRBV5*00	TRBD1*00	TRBJ2-7*00	0.00301205
CD4+YFP- WT2	TGTGCCAGCAGCCCCGCTTGGGGGGGTGCAGAAACGCTGTATTTT	1	TRBV26*00	TRBD2*00	TRBJ2-3*00	0.00301205
CD4+YFP- WT2	TGTGCCAGCAGCCCGCAGAATTCTGGAAATACGCTCTATTTT	1	TRBV3*00		TRBJ1-3*00	0.00301205
CD4+YFP- WT2	TGTGCCAGCAGCCCGGGGGCGGGCACCGGGCAGCTCTACTTT	1	TRBV2*00	TRBD1*00	TRBJ2-2*00	0.00301205
CD4+YFP- WT2	TGTGCCAGCAGCCCTGACAATAACTCCGACTACACCTTC	1	TRBV2*00		TRBJ1-2*00	0.00301205
CD4+YFP- WT2	TGTGCCAGCAGCCCTTACTGGGGGGAAAACACCTTGTACTTT	1	TRBV4*00	TRBD2*00	TRBJ2-4*00	0.00301205
CD4+YFP- WT2	TGTGCCAGCAGCCGACAGAGTGCAGAAACGCTGTATTTT	1	TRBV3*00	TRBD1*00	TRBJ2-3*00	0.00301205
CD4+YFP- WT2	TGTGCCAGCAGCCGACGGGCAAACACAGAAGTCTTCTTT	1	TRBV2*00		TRBJ1-1*00	0.00301205
CD4+YFP- WT2	TGTGCCAGCAGCCGGGACAGAAACACCTTGTACTTT	1	TRBV4*00	TRBD1*00	TRBJ2-4*00	0.00301205
CD4+YFP- WT2	TGTGCCAGCAGCCGGGACAGGGACACAGAAGTCTTCTTT	1	TRBV2*00	TRBD1*00	TRBJ1-1*00	0.00301205
CD4+YFP- WT2	TGTGCCAGCAGCCGGGACTGGGGGGAAGATGCTGAGCAGTTCTTC	1	TRBV4*00	TRBD2*00	TRBJ2-1*00	0.00301205
CD4+YFP- WT2	TGTGCCAGCAGCCGGGGACTGGGGGGAAGTGCAGAAACGCTGTATTTT	1	TRBV5*00	TRBD2*00	TRBJ2-3*00	0.00301205
CD4+YFP- WT2	TGTGCCAGCAGCCTACAGGGGAATACGCTCTATTTT	1	TRBV2*00	TRBD1*00	TRBJ1-3*00	0.00301205
CD4+YFP- WT2	TGTGCCAGCAGCCTCGACAGAAACTCCGACTACACCTTC	1	TRBV25*00	TRBD1*00	TRBJ1-2*00	0.00301205
CD4+YFP- WT2	TGTGCCAGCAGCCTCGGGATTAGTGCAGAAACGCTGTATTTT	1	TRBV4*00	TRBD1*00	TRBJ2-3*00	0.00301205
CD4+YFP- WT2	TGTGCCAGCAGCCTCGGGGGCGGAGCTGAGCAGTTCTTC	1	TRBV14*00	TRBD1*00	TRBJ2-1*00	0.00301205
CD4+YFP- WT2	TGTGCCAGCAGCCTCTCCGGGACAACAAACACCGGGCAGCTCTACTTT	1	TRBV5*00	TRBD1*00	TRBJ2-2*00	0.00301205
CD4+YFP- WT2	TGTGCCAGCAGCCTGACAACTAGTGCAGAAACGCTGTATTTT	1	TRBV13-1*00		TRBJ2-3*00	0.00301205
CD4+YFP- WT2	TGTGCCAGCAGCCTGACTGGGGGGGGTGAACAGTACTTC	1	TRBV2*00	TRBD2*00	TRBJ2-7*00	0.00301205
CD4+YFP- WT2	TGTGCCAGCAGCGAGACAGGGCAGGAACAGTACTTC	1	TRBV5*00	TRBD1*00	TRBJ2-7*00	0.00301205
CD4+YFP- WT2	TGTGCCAGCAGCGGGACTGGGGTTGCTGAGCAGTTCTTC	1	TRBV26*00	TRBD2*00	TRBJ2-1*00	0.00301205
CD4+YFP- WT2	TGTGCCAGCAGCGTCAGGGGAAGCCAGGCTCCGCTTTTT	1	TRBV4*00	TRBD1*00	TRBJ1-5*00	0.00301205
CD4+YFP- WT2	TGTGCCAGCAGCTACGCAGGAGACACCCAGTACTTT	1	TRBV4*00		TRBJ2-5*00	0.00301205
CD4+YFP- WT2	TGTGCCAGCAGCTCTGGGGGGTCCCAAGACACCCAGTACTTT	1	TRBV3*00	TRBD2*00	TRBJ2-5*00	0.00301205
CD4+YFP- WT2	TGTGCCAGCAGCTGGACTGGGTCAAACACCGGGCAGCTCTACTTT	1	TRBV4*00	TRBD2*00	TRBJ2-2*00	0.00301205
CD4+YFP- WT2	TGTGCCAGCAGCTTAAATTCCTATAATTCGCCCCTCTACTTT	1	TRBV4*00		TRBJ1-6*00	0.00301205
CD4+YFP- WT2	TGTGCCAGCAGCTTAACCCCGGGACAGGATTCTGGAAATACGCTCTATTTT	1	TRBV3*00	TRBD1*00	TRBJ1-3*00	0.00301205
CD4+YFP- WT2	TGTGCCAGCAGCTTAAGCTGGGCTAGTGCAGAAACGCTGTATTTT	1	TRBV3*00	TRBD2*00	TRBJ2-3*00	0.00301205
CD4+YFP- WT2	TGTGCCAGCAGCTTAAGGGGTTCTGGAAATACGCTCTATTTT	1	TRBV3*00	TRBD1*00	TRBJ1-3*00	0.00301205
CD4+YFP- WT2	TGTGCCAGCAGCTTACAAAACCAAGACACCCAGTACTTT	1	TRBV3*00		TRBJ2-5*00	0.00301205
CD4+YFP- WT2	TGTGCCAGCAGCTTACAGAATTCTGGAAATACGCTCTATTTT	1	TRBV4*00		TRBJ1-3*00	0.00301205
CD4+YFP- WT2	TGTGCCAGCAGCTTACAGGGTGACGAACAGTACTTC	1	TRBV3*00	TRBD1*00	TRBJ2-7*00	0.00301205
CD4+YFP- WT2	TGTGCCAGCAGCTTAGAAAACAACCAGGCTCCGCTTTTT	1	TRBV3*00		TRBJ1-5*00	0.00301205
CD4+YFP- WT2	TGTGCCAGCAGCTTAGAACAGGCTAGTGCAGAAACGCTGTATTTT	1	TRBV3*00	TRBD1*00	TRBJ2-3*00	0.00301205
CD4+YFP- WT2	TGTGCCAGCAGCTTAGAATAGTCAAAACACCTTGTACTTT	1	TRBV3*00		TRBJ2-4*00	0.00301205
CD4+YFP- WT2	TGTGCCAGCAGCTTAGAGACAGGGGATGCTGAGCAGTTCTTC	1	TRBV3*00	TRBD1*00	TRBJ2-1*00	0.00301205
CD4+YFP- WT2	TGTGCCAGCAGCTTAGAGCAGAAAGACACCCAGTACTTT	1	TRBV25*00		TRBJ2-5*00	0.00301205
CD4+YFP- WT2	TGTGCCAGCAGCTTAGAGGGACAGGGAAGCACCGGGCAGCTCTACTTT	1	TRBV3*00	TRBD1*00	TRBJ2-2*00	0.00301205
CD4+YFP- WT2	TGTGCCAGCAGCTTAGATAACTCCGACTACACCTTC	1	TRBV3*00		TRBJ1-2*00	0.00301205
CD4+YFP- WT2	TGTGCCAGCAGCTTAGCCAGTTCAAACTCCGACTACACCTTC	1	TRBV3*00		TRBJ1-2*00	0.00301205
CD4+YFP- WT2	TGTGCCAGCAGCTTAGGACTGGGGGTTAACTATGCTGAGCAGTTCTTC	1	TRBV3*00	TRBD2*00	TRBJ2-1*00	0.00301205
CD4+YFP- WT2	TGTGCCAGCAGCTTAGGGACTGGGGGGGCGGACACCCAGTACTTT	1	TRBV3*00	TRBD2*00	TRBJ2-5*00	0.00301205
CD4+YFP- WT2	TGTGCCAGCAGCTTAGTCAGTGCAGAAACGCTGTATTTT	1	TRBV3*00		TRBJ2-3*00	0.00301205
CD4+YFP- WT2	TGTGCCAGCAGCTTATCACCTAGTGCAGAAACGCTGTATTTT	1	TRBV3*00		TRBJ2-3*00	0.00301205
CD4+YFP- WT2	TGTGCCAGCAGCTTCAGGGGCTCCGACTACACCTTC	1	TRBV4*00	TRBD1*00	TRBJ1-2*00	0.00301205
CD4+YFP- WT2	TGTGCCAGCAGCTTGAGGGGCCTTTCTGGAAATACGCTCTATTTT	1	TRBV3*00	TRBD1*00	TRBJ1-3*00	0.00301205
CD4+YFP- WT2	TGTGCCAGCAGCTTTGGGGGGGCGACAGAAACGCTGTATTTT	1	TRBV3*00	TRBD2*00	TRBJ2-3*00	0.00301205
CD4+YFP- WT2	TGTGCCAGCAGCTTTTCCGGGGCTGAGCAGTTCTTC	1	TRBV3*00	TRBD1*00	TRBJ2-1*00	0.00301205
CD4+YFP- WT2	TGTGCCAGCAGGACCGGGACAGGGGACGAAAGATTATTTTTC	1	TRBV15*00	TRBD1*00	TRBJ1-4*00	0.00301205
CD4+YFP- WT2	TGTGCCAGCAGGCAGGGAGACACCGGGCAGCTCTACTTT	1	TRBV15*00	TRBD1*00	TRBJ2-2*00	0.00301205
CD4+YFP- WT2	TGTGCCAGCAGGCCGGGACAGGGGGCTGAGCAGTTCTTC	1	TRBV19*00	TRBD1*00	TRBJ2-1*00	0.00301205
CD4+YFP- WT2	TGTGCCAGCAGGCGAGACACCCAGTACTTT	1	TRBV2*00		TRBJ2-5*00	0.00301205
CD4+YFP- WT2	TGTGCCAGCAGGGATAACCAAGACACCCAGTACTTT	1	TRBV26*00		TRBJ2-5*00	0.00301205
CD4+YFP- WT2	TGTGCCAGCAGGGGAGACTCCGACTACACCTTC	1	TRBV26*00		TRBJ1-2*00	0.00301205
CD4+YFP- WT2	TGTGCCAGCAGTAAGGACAGGAGGGCTGAGCAGTTCTTC	1	TRBV19*00	TRBD1*00	TRBJ2-1*00	0.00301205
CD4+YFP- WT2	TGTGCCAGCAGTAGACGGGCTGAGCAGTTCTTC	1	TRBV19*00		TRBJ2-1*00	0.00301205
CD4+YFP- WT2	TGTGCCAGCAGTATAGATGGAGCTGAGCAGTTCTTC	1	TRBV19*00		TRBJ2-1*00	0.00301205
CD4+YFP- WT2	TGTGCCAGCAGTATAGCTGCAGGGAATTCTGGAAATACGCTCTATTTT	1	TRBV19*00		TRBJ1-3*00	0.00301205
CD4+YFP- WT2	TGTGCCAGCAGTATAGGGGGGGAAGACAACCAGTACTTT	1	TRBV19*00	TRBD2*00	TRBJ2-5*00	0.00301205
CD4+YFP- WT2	TGTGCCAGCAGTATCCAGGACCAAGACACCCAGTACTTT	1	TRBV19*00		TRBJ2-5*00	0.00301205
CD4+YFP- WT2	TGTGCCAGCAGTATCGAGGACAGGGAAGTCTTCTTT	1	TRBV19*00	TRBD1*00	TRBJ1-1*00	0.00301205
CD4+YFP- WT2	TGTGCCAGCAGTATGAGGAATTCGCCCCTCTACTTT	1	TRBV19*00		TRBJ1-6*00	0.00301205
CD4+YFP- WT2	TGTGCCAGCAGTATGCGGACAGGACAGTACTTC	1	TRBV19*00	TRBD1*00	TRBJ2-7*00	0.00301205
CD4+YFP- WT2	TGTGCCAGCAGTATGGACTGGGGGGGCGGAGACACCCAGTACTTT	1	TRBV19*00	TRBD2*00	TRBJ2-5*00	0.00301205
CD4+YFP- WT2	TGTGCCAGCAGTCACAGGGGAGACACCCAGTACTTT	1	TRBV14*00	TRBD1*00	TRBJ2-5*00	0.00301205
CD4+YFP- WT2	TGTGCCAGCAGTCAGGACAGGATTAGTGCAGAAACGCTGTATTTT	1	TRBV14*00	TRBD1*00	TRBJ2-3*00	0.00301205
CD4+YFP- WT2	TGTGCCAGCAGTCCAGGGAGCACCGGGCAGCTCTACTTT	1	TRBV26*00	TRBD1*00	TRBJ2-2*00	0.00301205
CD4+YFP- WT2	TGTGCCAGCAGTCCCGCCGGGGAAAACACCTTGTACTTT	1	TRBV13-1*00	TRBD1*00	TRBJ2-4*00	0.00301205
CD4+YFP- WT2	TGTGCCAGCAGTCCCTGGGGGGGCGTGGGTCAAAACACCTTGTACTTT	1	TRBV19*00	TRBD2*00	TRBJ2-4*00	0.00301205
CD4+YFP- WT2	TGTGCCAGCAGTCCTCAGGGTGACACCTTGTACTTT	1	TRBV15*00	TRBD1*00	TRBJ2-4*00	0.00301205
CD4+YFP- WT2	TGTGCCAGCAGTCGATGGGGGACTGATAACTATGCTGAGCAGTTCTTC	1	TRBV13-1*00	TRBD2*00	TRBJ2-1*00	0.00301205
CD4+YFP- WT2	TGTGCCAGCAGTCGGACAGGGCCAGACACCCAGTACTTT	1	TRBV13-3*00	TRBD1*00	TRBJ2-5*00	0.00301205
CD4+YFP- WT2	TGTGCCAGCAGTCGGACATATAACAACCAGGCTCCGCTTTTT	1	TRBV26*00	TRBD1*00	TRBJ1-5*00	0.00301205
CD4+YFP- WT2	TGTGCCAGCAGTCGGGACAATGCAAACTCCGACTACACCTTC	1	TRBV15*00	TRBD1*00	TRBJ1-2*00	0.00301205
CD4+YFP- WT2	TGTGCCAGCAGTCGGGACGGTGCAAACTCCGACTACACCTTC	1	TRBV13-1*00	TRBD1*00	TRBJ1-2*00	0.00301205
CD4+YFP- WT2	TGTGCCAGCAGTCTCAGGGGACAAGACACCCAGTACTTT	1	TRBV24*00	TRBD1*00	TRBJ2-5*00	0.00301205
CD4+YFP- WT2	TGTGCCAGCAGTCTGAACACCTATGAACAGTACTTC	1	TRBV26*00		TRBJ2-7*00	0.00301205
CD4+YFP- WT2	TGTGCCAGCAGTCTGACAGCAAACACCGGGCAGCTCTACTTT	1	TRBV24*00		TRBJ2-2*00	0.00301205
CD4+YFP- WT2	TGTGCCAGCAGTCTGACGGTCTATGCTGAGCAGTTCTTC	1	TRBV26*00		TRBJ2-1*00	0.00301205
CD4+YFP- WT2	TGTGCCAGCAGTCTGCGGGGGGGCGAAAGATTATTTTTC	1	TRBV24*00	TRBD2*00	TRBJ1-4*00	0.00301205
CD4+YFP- WT2	TGTGCCAGCAGTCTGGACACAGAAGTCTTCTTT	1	TRBV26*00		TRBJ1-1*00	0.00301205
CD4+YFP- WT2	TGTGCCAGCAGTGAAGTCAGGGGTGGCACAGAAGTCTTCTTT	1	TRBV13-1*00	TRBD1*00	TRBJ1-1*00	0.00301205
CD4+YFP- WT2	TGTGCCAGCAGTGACACAATTTCCAACGAAAGATTATTTTTC	1	TRBV13-3*00		TRBJ1-4*00	0.00301205
CD4+YFP- WT2	TGTGCCAGCAGTGACAGTGCAGAAACGCTGTATTTT	1	TRBV13-3*00		TRBJ2-3*00	0.00301205
CD4+YFP- WT2	TGTGCCAGCAGTGACCACACAAACTCCGACTACACCTTC	1	TRBV13-1*00		TRBJ1-2*00	0.00301205
CD4+YFP- WT2	TGTGCCAGCAGTGACGAGACAAACACAGAAGTCTTCTTT	1	TRBV13-1*00		TRBJ1-1*00	0.00301205
CD4+YFP- WT2	TGTGCCAGCAGTGAGCGGGATGTCACCCAGTACTTT	1	TRBV13-3*00	TRBD1*00	TRBJ2-5*00	0.00301205
CD4+YFP- WT2	TGTGCCAGCAGTGAGGGCAGGGCAAACTCCGACTACACCTTC	1	TRBV13-1*00		TRBJ1-2*00	0.00301205
CD4+YFP- WT2	TGTGCCAGCAGTGAGGGGACAGGGGGCTCCTATGAACAGTACTTC	1	TRBV13-1*00	TRBD1*00	TRBJ2-7*00	0.00301205
CD4+YFP- WT2	TGTGCCAGCAGTGAGTTGGGACAGGGGGCCGAAAGATTATTTTTC	1	TRBV13-1*00	TRBD1*00	TRBJ1-4*00	0.00301205
CD4+YFP- WT2	TGTGCCAGCAGTGATACAGGGTATTCTGGAAATACGCTCTATTTT	1	TRBV13-1*00	TRBD1*00	TRBJ1-3*00	0.00301205
CD4+YFP- WT2	TGTGCCAGCAGTGATACATGGGGGTATGCTGAGCAGTTCTTC	1	TRBV13-1*00	TRBD1*00	TRBJ2-1*00	0.00301205
CD4+YFP- WT2	TGTGCCAGCAGTGATATGGATGGTAGTGCAGAAACGCTGTATTTT	1	TRBV13-3*00		TRBJ2-3*00	0.00301205
CD4+YFP- WT2	TGTGCCAGCAGTGATCGGGACAGGGTAGACACCCAGTACTTT	1	TRBV13-3*00	TRBD1*00	TRBJ2-5*00	0.00301205
CD4+YFP- WT2	TGTGCCAGCAGTGATCGGGGGTACTCCGACTACACCTTC	1	TRBV13-1*00	TRBD1*00	TRBJ1-2*00	0.00301205
CD4+YFP- WT2	TGTGCCAGCAGTGATGCAAGGACAGGGGAGGCTGAGCAGTTCTTC	1	TRBV13-1*00	TRBD1*00	TRBJ2-1*00	0.00301205
CD4+YFP- WT2	TGTGCCAGCAGTGATGCAGGCCTCTCCTATGAACAGTACTTC	1	TRBV13-1*00		TRBJ2-7*00	0.00301205
CD4+YFP- WT2	TGTGCCAGCAGTGATGGCGTCAACTATGCTGAGCAGTTCTTC	1	TRBV13-1*00		TRBJ2-1*00	0.00301205
CD4+YFP- WT2	TGTGCCAGCAGTGATGGGACAGGGATTAACCAAGACACCCAGTACTTT	1	TRBV13-3*00	TRBD1*00	TRBJ2-5*00	0.00301205
CD4+YFP- WT2	TGTGCCAGCAGTGATGGGACAGGGGGCCAAGACACCCAGTACTTT	1	TRBV13-1*00	TRBD1*00	TRBJ2-5*00	0.00301205
CD4+YFP- WT2	TGTGCCAGCAGTGATGGGACTGCTGACACCCAGTACTTT	1	TRBV13-3*00	TRBD2*00	TRBJ2-5*00	0.00301205
CD4+YFP- WT2	TGTGCCAGCAGTGATGGGGGGCGCGGGTATGCTGAGCAGTTCTTC	1	TRBV13-1*00	TRBD1*00	TRBJ2-1*00	0.00301205
CD4+YFP- WT2	TGTGCCAGCAGTGATGGGGGGGGTTATGAACAGTACTTC	1	TRBV13-1*00	TRBD2*00	TRBJ2-7*00	0.00301205
CD4+YFP- WT2	TGTGCCAGCAGTGATGGTTCTGGAAATACGCTCTATTTT	1	TRBV13-1*00		TRBJ1-3*00	0.00301205
CD4+YFP- WT2	TGTGCCAGCAGTGATGTGAACCAAGACACCCAGTACTTT	1	TRBV13-1*00		TRBJ2-5*00	0.00301205
CD4+YFP- WT2	TGTGCCAGCAGTGATTCAAGTCAAAACACCTTGTACTTT	1	TRBV13-1*00		TRBJ2-4*00	0.00301205
CD4+YFP- WT2	TGTGCCAGCAGTGATTCCCAAGACACCCAGTACTTT	1	TRBV13-1*00		TRBJ2-5*00	0.00301205
CD4+YFP- WT2	TGTGCCAGCAGTGCAGGAAACTCCGACTACACCTTC	1	TRBV13-3*00		TRBJ1-2*00	0.00301205
CD4+YFP- WT2	TGTGCCAGCAGTGCCTCCAGGGGGCGCTATGAACAGTACTTC	1	TRBV13-1*00	TRBD1*00	TRBJ2-7*00	0.00301205
CD4+YFP- WT2	TGTGCCAGCAGTGGGACAGGGGATTCGCCCCTCTACTTT	1	TRBV13-3*00	TRBD1*00	TRBJ1-6*00	0.00301205
CD4+YFP- WT2	TGTGCCAGCAGTGGGACAGGGGGCATCTCCGACTACACCTTC	1	TRBV13-1*00	TRBD1*00	TRBJ1-2*00	0.00301205
CD4+YFP- WT2	TGTGCCAGCAGTGGGGACAACCAGGCTCCGCTTTTT	1	TRBV13-1*00		TRBJ1-5*00	0.00301205
CD4+YFP- WT2	TGTGCCAGCAGTGGGGACTGGAATGCTGAGCAGTTCTTC	1	TRBV13-1*00	TRBD2*00	TRBJ2-1*00	0.00301205
CD4+YFP- WT2	TGTGCCAGCAGTGGGGGAGGCCAAGACACCCAGTACTTT	1	TRBV13-1*00		TRBJ2-5*00	0.00301205
CD4+YFP- WT2	TGTGCCAGCAGTTCTGGGGAAGACACCCAGTACTTT	1	TRBV15*00	TRBD2*00	TRBJ2-5*00	0.00301205
CD4+YFP- WT2	TGTGCCAGCAGTTCTGGGGGGCCTAGTGCAGAAACGCTGTATTTT	1	TRBV14*00	TRBD2*00	TRBJ2-3*00	0.00301205
CD4+YFP- WT2	TGTGCCAGCAGTTTACAGAACGAAAGATTATTTTTC	1	TRBV19*00		TRBJ1-4*00	0.00301205
CD4+YFP- WT2	TGTGCCAGCAGTTTAGCGGGGGGGAGAGAACAGTACTTC	1	TRBV15*00	TRBD2*00	TRBJ2-7*00	0.00301205
CD4+YFP- WT2	TGTGCCAGCAGTTTAGGCAGTTCTGGAAATACGCTCTATTTT	1	TRBV14*00		TRBJ1-3*00	0.00301205
CD4+YFP- WT2	TGTGCCAGCAGTTTAGGGTATGAACAGTACTTC	1	TRBV15*00		TRBJ2-7*00	0.00301205
CD4+YFP- WT2	TGTGCCAGCAGTTTATACAATTCTGGAAATACGCTCTATTTT	1	TRBV15*00		TRBJ1-3*00	0.00301205
CD4+YFP- WT2	TGTGCCAGCAGTTTATGGAACACAGAAGTCTTCTTT	1	TRBV15*00		TRBJ1-1*00	0.00301205
CD4+YFP- WT2	TGTGCCAGCAGTTTCAGTTATGCTGAGCAGTTCTTC	1	TRBV13-3*00		TRBJ2-1*00	0.00301205
CD4+YFP- WT2	TGTGCCAGCAGTTTCATGGGGAACACAGAAGTCTTCTTT	1	TRBV14*00	TRBD2*00	TRBJ1-1*00	0.00301205
CD4+YFP- WT2	TGTGCCAGCAGTTTCGACTGGGTTAACTATGCTGAGCAGTTCTTC	1	TRBV15*00	TRBD2*00	TRBJ2-1*00	0.00301205
CD4+YFP- WT2	TGTGCCAGCAGTTTCGAGGGCGAACAGTACTTC	1	TRBV15*00		TRBJ2-7*00	0.00301205
CD4+YFP- WT2	TGTGCCAGCAGTTTGGGGGGGGCCGCCGGGCAGCTCTACTTT	1	TRBV15*00	TRBD2*00	TRBJ2-2*00	0.00301205
CD4+YFP- WT2	TGTGCCAGCAGTTTTGGCCTCTCCTATGAACAGTACTTC	1	TRBV15*00		TRBJ2-7*00	0.00301205
CD4+YFP- WT2	TGTGCCAGCCGGGACAGGGGTGCAGAAACGCTGTATTTT	1	TRBV12-1*00	TRBD1*00	TRBJ2-3*00	0.00301205
CD4+YFP- WT2	TGTGCCAGCGCCCTGGGGGGGCGGGCTGAGCAGTTCTTC	1	TRBV12-1*00	TRBD2*00	TRBJ2-1*00	0.00301205
CD4+YFP- WT2	TGTGCCAGCGGAAATTCTGGAAATACGCTCTATTTT	1	TRBV13-2*00		TRBJ1-3*00	0.00301205
CD4+YFP- WT2	TGTGCCAGCGGACAGCAAGACACCCAGTACTTT	1	TRBV13-2*00		TRBJ2-5*00	0.00301205
CD4+YFP- WT2	TGTGCCAGCGGGGACAGGGGGCGGGGTGCTGAGCAGTTCTTC	1	TRBV13-2*00	TRBD1*00	TRBJ2-1*00	0.00301205
CD4+YFP- WT2	TGTGCCAGCGGTCTGGGGAGCTCCTATGAACAGTACTTC	1	TRBV13-2*00		TRBJ2-7*00	0.00301205
CD4+YFP- WT2	TGTGCCAGCGGTGAAACACTGGGGGTTGAACAGTACTTC	1	TRBV13-2*00	TRBD2*00	TRBJ2-7*00	0.00301205
CD4+YFP- WT2	TGTGCCAGCGGTGAATGGGACAGGGAGGAGTCCTATGAACAGTACTTC	1	TRBV13-2*00	TRBD1*00	TRBJ2-7*00	0.00301205
CD4+YFP- WT2	TGTGCCAGCGGTGACAATTCTGGAAATACGCTCTATTTT	1	TRBV13-2*00		TRBJ1-3*00	0.00301205
CD4+YFP- WT2	TGTGCCAGCGGTGACAGGGGCTCCTATGAACAGTACTTC	1	TRBV13-2*00		TRBJ2-7*00	0.00301205
CD4+YFP- WT2	TGTGCCAGCGGTGACCTCAGGGTTTCCAACGAAAGATTATTTTTC	1	TRBV13-2*00	TRBD1*00	TRBJ1-4*00	0.00301205
CD4+YFP- WT2	TGTGCCAGCGGTGAGCACAGGGGGCGCTATGAACAGTACTTC	1	TRBV13-2*00	TRBD1*00	TRBJ2-7*00	0.00301205
CD4+YFP- WT2	TGTGCCAGCGGTGAGCCACAGGGGTATGCTGAGCAGTTCTTC	1	TRBV13-2*00	TRBD1*00	TRBJ2-1*00	0.00301205
CD4+YFP- WT2	TGTGCCAGCGGTGAGCCCTCAGGGACGCCCCTCTACTTT	1	TRBV13-2*00	TRBD1*00	TRBJ1-6*00	0.00301205
CD4+YFP- WT2	TGTGCCAGCGGTGATGAGGGAGGGAACTCCGACTACACCTTC	1	TRBV13-2*00		TRBJ1-2*00	0.00301205
CD4+YFP- WT2	TGTGCCAGCGGTGATGATTCGCCCCTCTACTTT	1	TRBV13-2*00		TRBJ1-6*00	0.00301205
CD4+YFP- WT2	TGTGCCAGCGGTGATGCACAGGGGGCGGACACCCAGTACTTT	1	TRBV13-2*00	TRBD1*00	TRBJ2-5*00	0.00301205
CD4+YFP- WT2	TGTGCCAGCGGTGATGCAGGTGCAGAAACGCTGTATTTT	1	TRBV13-2*00		TRBJ2-3*00	0.00301205
CD4+YFP- WT2	TGTGCCAGCGGTGATGCCTGGGGGGCTGACACCCAGTACTTT	1	TRBV13-2*00	TRBD2*00	TRBJ2-5*00	0.00301205
CD4+YFP- WT2	TGTGCCAGCGGTGATGCTGGGAGCTCCTATGAACAGTACTTC	1	TRBV13-2*00		TRBJ2-7*00	0.00301205
CD4+YFP- WT2	TGTGCCAGCGGTGATGGGACATCAAACTCCGACTACACCTTC	1	TRBV13-2*00	TRBD1*00	TRBJ1-2*00	0.00301205
CD4+YFP- WT2	TGTGCCAGCGGTGATGGGGGGCGCTTTGAACAGTACTTC	1	TRBV13-2*00	TRBD1*00	TRBJ2-7*00	0.00301205
CD4+YFP- WT2	TGTGCCAGCGGTGATGGGGGGGGAGACACCCAGTACTTT	1	TRBV13-2*00	TRBD2*00	TRBJ2-5*00	0.00301205
CD4+YFP- WT2	TGTGCCAGCGGTGCCCAGGCCTCCGACTACACCTTC	1	TRBV13-2*00	TRBD2*00	TRBJ1-2*00	0.00301205
CD4+YFP- WT2	TGTGCCAGCGGTGCCGACAGGGCTAGTGCAGAAACGCTGTATTTT	1	TRBV13-2*00	TRBD1*00	TRBJ2-3*00	0.00301205
CD4+YFP- WT2	TGTGCCAGCGGTGCGGGGGGACAAAACACCTTGTACTTT	1	TRBV13-2*00	TRBD2*00	TRBJ2-4*00	0.00301205
CD4+YFP- WT2	TGTGCCAGCGGTGGGGGCGAGTACTTC	1	TRBV13-2*00	TRBD1*00	TRBJ2-7*00	0.00301205
CD4+YFP- WT2	TGTGCCAGCTCGCAGAACTCCGACTACACCTTC	1	TRBV12-1*00		TRBJ1-2*00	0.00301205
CD4+YFP- WT2	TGTGCCAGCTCTCGCGGGGGTTATGCTGAGCAGTTCTTC	1	TRBV12-1*00	TRBD1*00	TRBJ2-1*00	0.00301205
CD4+YFP- WT2	TGTGCCAGCTCTCTAGTAAACTCCGACTACACCTTC	1	TRBV12-1*00		TRBJ1-2*00	0.00301205
CD4+YFP- WT2	TGTGCCAGCTCTCTCGACGTCAGCTCCTATGAACAGTACTTC	1	TRBV12-1*00		TRBJ2-7*00	0.00301205
CD4+YFP- WT2	TGTGCCAGCTCTCTCGATGGGGACACCCAGTACTTT	1	TRBV12-2*00		TRBJ2-5*00	0.00301205
CD4+YFP- WT2	TGTGCCAGCTCTCTCGCCTGGGGTAGTGCAGAAACGCTGTATTTT	1	TRBV12-1*00	TRBD2*00	TRBJ2-3*00	0.00301205
CD4+YFP- WT2	TGTGCCAGCTTCAAAAACACAGAAGTCTTCTTT	1	TRBV13-1*00		TRBJ1-1*00	0.00301205
CD4+YFP- WT2	TGTGCCAGGGACCTTCCTCCGCTGTATTTT	1	TRBV31*00	TRBD1*00	TRBJ2-3*00	0.00301205
CD4+YFP- WT2	TGTGCCCCAGGGGGGCCCGACTACACCTTC	1	TRBV13-3*00	TRBD1*00	TRBJ1-2*00	0.00301205
CD4+YFP- WT2	TGTGCCTCTAAAAGTCAAAACACCTTGTACTTT	1	TRBV31*00		TRBJ2-4*00	0.00301205
CD4+YFP- WT2	TGTGCCTGCCGGGACAGGGGAGACACCCAGTACTTT	1	TRBV31*00	TRBD1*00	TRBJ2-5*00	0.00301205
CD4+YFP- WT2	TGTGCCTGGAGCCCCGACACAGAAGTCTTCTTT	1	TRBV31*00		TRBJ1-1*00	0.00301205
CD4+YFP- WT2	TGTGCCTGGAGCCGGGACATCTCCTATGAACAGTACTTC	1	TRBV31*00	TRBD1*00	TRBJ2-7*00	0.00301205
CD4+YFP- WT2	TGTGCCTGGAGGACTGGGGGGGCTGAAACGCTGTATTTT	1	TRBV31*00	TRBD2*00	TRBJ2-3*00	0.00301205
CD4+YFP- WT2	TGTGCCTGGAGGGGACAGGGTAACACCGGGCAGCTCTACTTT	1	TRBV31*00	TRBD1*00	TRBJ2-2*00	0.00301205
CD4+YFP- WT2	TGTGCCTGGAGTCAGATCTATGCTGAGCAGTTCTTC	1	TRBV31*00		TRBJ2-1*00	0.00301205
CD4+YFP- WT2	TGTGCCTGGAGTCCAGGGGGCGACTCCGACTACACCTTC	1	TRBV31*00	TRBD1*00	TRBJ1-2*00	0.00301205
CD4+YFP- WT2	TGTGCCTGGAGTCGAGACAGGGCTGGAAATACGCTCTATTTT	1	TRBV31*00	TRBD1*00	TRBJ1-3*00	0.00301205
CD4+YFP- WT2	TGTGCCTGGAGTCTAAACTCCGACTACACCTTC	1	TRBV31*00		TRBJ1-2*00	0.00301205
CD4+YFP- WT2	TGTGCCTGGAGTCTAGAGGGGAGGAACTCCGACTACACCTTC	1	TRBV31*00	TRBD1*00	TRBJ1-2*00	0.00301205
CD4+YFP- WT2	TGTGCCTGGAGTCTAGGCAGCAACGAAAGATTATTTTTC	1	TRBV31*00		TRBJ1-4*00	0.00301205
CD4+YFP- WT2	TGTGCCTGGAGTCTAGTGGGTAATTCCTATAATTCGCCCCTCTACTTT	1	TRBV31*00		TRBJ1-6*00	0.00301205
CD4+YFP- WT2	TGTGCCTGGAGTGGCGGGAGACACCCAGTACTTT	1	TRBV31*00		TRBJ2-5*00	0.00301205
CD4+YFP- WT2	TGTGCCTGGGCAGGGTCCACAGAAGTCTTCTTT	1	TRBV31*00	TRBD1*00	TRBJ1-1*00	0.00301205
CD4+YFP- WT2	TGTGCCTGGGGACAGGGGAAAAACTCCGACTACACCTTC	1	TRBV31*00	TRBD1*00	TRBJ1-2*00	0.00301205
CD4+YFP- WT2	TGTGCTAGCACTGGTAGTCAAAACACCTTGTACTTT	1	TRBV21*00		TRBJ2-4*00	0.00301205
CD4+YFP- WT2	TGTGCTAGCAGCGGGACTGGGGACACCCAGTACTTT	1	TRBV17*00	TRBD2*00	TRBJ2-5*00	0.00301205
CD4+YFP- WT2	TGTGCTAGCAGCGGGGGGATTGCTGAGCAGTTCTTC	1	TRBV17*00	TRBD2*00	TRBJ2-1*00	0.00301205
CD4+YFP- WT2	TGTGCTAGCAGTAGAAGGACTGGGGGTTATGAACAGTACTTC	1	TRBV17*00	TRBD2*00	TRBJ2-7*00	0.00301205
CD4+YFP- WT2	TGTGCTAGCAGTAGAGGCAGGGACGGCTCCGACTACACCTTC	1	TRBV17*00	TRBD1*00	TRBJ1-2*00	0.00301205
CD4+YFP- WT2	TGTGCTAGCAGTAGTCTGGGGAACTATGCTGAGCAGTTCTCC	1	TRBV17*00	TRBD2*00	TRBJ2-1*00	0.00301205
CD4+YFP- WT2	TGTGCTAGCAGTCTTTATGCTGAGCAGTTCTTC	1	TRBV29*00		TRBJ2-1*00	0.00301205
CD4+YFP- WT2	TGTGCTAGCAGTTTCAACATCCAAGACACCCAGTACTTT	1	TRBV29*00		TRBJ2-5*00	0.00301205
CD4+YFP- WT2	TGTGCTAGCAGTTTCTGGGACACTAACTATGCTGAGCAGTTCTTC	1	TRBV29*00	TRBD1*00	TRBJ2-1*00	0.00301205
CD4+YFP- WT2	TGTGCTGGGAGTCTGGGGGTTTATGAACAGTACTTC	1	TRBV29*00	TRBD2*00	TRBJ2-7*00	0.00301205
CD4+YFP- WT2	TGTGGCAGCAGTTTAGACACAGAAGTCTTCTTT	1	TRBV15*00		TRBJ1-1*00	0.00301205
CD4+YFP- WT2	TGTGGTGCTAGGGAAGACACCCAGTACTTT	1	TRBV20*00		TRBJ2-5*00	0.00301205
CD4+YFP- WT2	TGTGGTGCTAGGGACAACTCCTATGAACAGTACTTC	1	TRBV20*00		TRBJ2-7*00	0.00301205
CD4+YFP- WT2	TGTGGTGCTAGGGACACTAACAACCAGGCTCCGCTTTTT	1	TRBV20*00		TRBJ1-5*00	0.00301205
CD4+YFP- WT2	TGTGGTGCTAGGGACAGTAGTGCAGAAACGCTGTATTTT	1	TRBV20*00		TRBJ2-3*00	0.00301205
CD4+YFP- WT2	TGTGGTGCTAGGGACATTAACCAAGACACCCAGTACTTT	1	TRBV20*00		TRBJ2-5*00	0.00301205
CD4+YFP- WT2	TGTGGTGCTAGGGACTGGGGGAACACCGGGCAGCTCTACTTT	1	TRBV20*00	TRBD2*00	TRBJ2-2*00	0.00301205
CD4+YFP- WT2	TGTGGTGCTAGGGATAGGACTGAGCAGTTCTTC	1	TRBV20*00		TRBJ2-1*00	0.00301205
CD4+YFP- WT2	TGTGGTGCTAGGGATATGGGCAGTCAAAACACCTTGTACTTT	1	TRBV20*00		TRBJ2-4*00	0.00301205
CD4+YFP- WT2	TGTGGTGCTAGGGGCAGTAGTCAAAACACCTTGTACTTT	1	TRBV20*00		TRBJ2-4*00	0.00301205
CD4+YFP- WT2	TGTGGTGCTAGGGGGACTGGGGCAGAAACGCTGTATTTT	1	TRBV20*00	TRBD2*00	TRBJ2-3*00	0.00301205
CD4+YFP- WT2	TGTGGTGCTAGGGGGGTTAACCAAGACACCCAGTACTTT	1	TRBV20*00		TRBJ2-5*00	0.00301205
CD4+YFP- WT2	TGTGGTGCTAGGGTTGGACTTAACTATGCTGAGCAGTTCTTC	1	TRBV20*00	TRBD2*00	TRBJ2-1*00	0.00301205
CD4+YFP- WT2	TGTGGTGCTATAGGACAGCAAGACACCCAGTACTTC	1	TRBV20*00	TRBD1*00	TRBJ2-5*00	0.00301205
CD4+YFP- WT2	TGTGGTGCTTTGACGGTAAACTCCGACTACACCTTC	1	TRBV20*00		TRBJ1-2*00	0.00301205
CD4+YFP- WT2	TGTGCCAGCAGCCAAGACAGCTATGAACAGTACTTC	1	TRBV5*00		TRBJ2-7*00	0.00301205
CD4+YFP- WT2	TGTGCAAGCAGCTTAGAATATGAACAGTACTTC	1	TRBV16*00		TRBJ2-7*00	0.00301205
CD4+YFP- WT2	TGTGCCAGCGGTGATTCCTATAATTCGCCCCTCTACTTT	1	TRBV13-2*00		TRBJ1-6*00	0.00301205
CD4+YFP- WT2	TGTGCCAGCAGTCTGGGAAATACGCTCTATTTT	1	TRBV26*00		TRBJ1-3*00	0.00301205
CD4+YFP- WT2	TGTGCCAGCAGTTTAGACACAGAAGTCTTCTTT	1	TRBV15*00		TRBJ1-1*00	0.00301205
CD4+YFP- WT2	TGTGCCAGCAGTCTGTCAACGTATGAACAGTACTTC	1	TRBV26*00		TRBJ2-7*00	0.00301205
CD4+YFP- WT2	TGTGCTAGCAGTAGGGACAACAACGAAAGATTATTTTTC	1	TRBV17*00	TRBD1*00	TRBJ1-4*00	0.00301205

## Sheet: CD4 DKO
Sample Name	CDR3 Sequence	clone Count	best V Hit	best D Hit	best J Hit	Frequency
CD4+YFP- DKO	TGTGCCAGCAGCCAAGATAGAGACACCCAGTACTTT	21	TRBV2*00		TRBJ2-5*00	0.0594901
CD4+YFP- DKO	TGTGCCAGCAGCCAAGATACGGGGGAAGACACCCAGTACTTT	12	TRBV5*00	TRBD1*00	TRBJ2-5*00	0.0339943
CD4+YFP- DKO	TGTGCCAGCGGGGACTGGGGAAACACCGGGCAGCTCTACTTT	5	TRBV13-2*00	TRBD2*00	TRBJ2-2*00	0.0141643
CD4+YFP- DKO	TGTGCAAGCAGCTTAGAGGACACCGGGCAGCTCTACTTT	4	TRBV16*00		TRBJ2-2*00	0.0113314
CD4+YFP- DKO	TGCACCTGCAGTGCTCGGAACTCCGACTACACCTTC	3	TRBV1*00		TRBJ1-2*00	0.00849858
CD4+YFP- DKO	TGTGCCAGCAGTCCGGGACTGGGGGGTCAAAACACCTTGTACTTT	3	TRBV26*00	TRBD2*00	TRBJ2-4*00	0.00849858
CD4+YFP- DKO	TGTGCCAGCAGTGAAAGGGATGAAGTCTTCTTT	3	TRBV13-1*00		TRBJ1-1*00	0.00849858
CD4+YFP- DKO	TGTGCCAGCAGTTCATCAAACACCGGGCAGCTCTACTTT	3	TRBV15*00		TRBJ2-2*00	0.00849858
CD4+YFP- DKO	TGTGCCAGCAGTTCTCGACTGGACTATGAACAGTACTTC	3	TRBV22*00		TRBJ2-7*00	0.00849858
CD4+YFP- DKO	TGCACCTGCAGTGCAAGTCAAAACACCTTGTACTTT	2	TRBV1*00		TRBJ2-4*00	0.00566572
CD4+YFP- DKO	TGCACCTGCAGTGCAGATCCAGGGCAGCTCTACTTT	2	TRBV1*00		TRBJ2-2*00	0.00566572
CD4+YFP- DKO	TGTGCCAGCAGCCAAGATAGTAGTCAAAACACCTTGTACTTT	2	TRBV2*00		TRBJ2-4*00	0.00566572
CD4+YFP- DKO	TGTGCCAGCAGCTCGACTGGGGGGAACTATGCTGAGCAGTTCTTC	2	TRBV25*00	TRBD2*00	TRBJ2-1*00	0.00566572
CD4+YFP- DKO	TGTGCCAGCAGCTGGGACACAAACCAAGACACCCAGTACTTT	2	TRBV3*00	TRBD1*00	TRBJ2-5*00	0.00566572
CD4+YFP- DKO	TGTGCCAGCAGTATCTGGAGTGCAGAAACGCTGTATTTT	2	TRBV19*00		TRBJ2-3*00	0.00566572
CD4+YFP- DKO	TGTGCCAGCAGTCTCCGGGACAGGAGCAACGAAAGATTATTTTTC	2	TRBV19*00	TRBD1*00	TRBJ1-4*00	0.00566572
CD4+YFP- DKO	TGTGCCAGCAGTCTGACTGGGGGGAACACCGGGCAGCTCTACTTT	2	TRBV24*00	TRBD2*00	TRBJ2-2*00	0.00566572
CD4+YFP- DKO	TGTGCCAGCAGTGATGACTGGGGGGCCTATGCTGAGCAGTTCTTC	2	TRBV13-1*00	TRBD2*00	TRBJ2-1*00	0.00566572
CD4+YFP- DKO	TGTGCCAGCAGTGATGGGGGGGCGGACACCCAGTACTTT	2	TRBV13-1*00	TRBD2*00	TRBJ2-5*00	0.00566572
CD4+YFP- DKO	TGTGCCAGCAGTGGACAGATTTCCAACGAAAGATTATTTTTC	2	TRBV13-1*00	TRBD1*00	TRBJ1-4*00	0.00566572
CD4+YFP- DKO	TGTGCCAGCAGTTTCGCCACAAACACCTTGTACTTT	2	TRBV14*00		TRBJ2-4*00	0.00566572
CD4+YFP- DKO	TGTGCCAGCGGTGACCCCCGTGCAGAAACGCTGTATTTT	2	TRBV13-2*00	TRBD1*00	TRBJ2-3*00	0.00566572
CD4+YFP- DKO	TGTGCCAGCTCTCTCGGGGAAGACACCCAGTACTTT	2	TRBV12-1*00		TRBJ2-5*00	0.00566572
CD4+YFP- DKO	TGTGCCTGGAGTCTAGGACATTCTGGAAATACGCTCTATTTT	2	TRBV31*00		TRBJ1-3*00	0.00566572
CD4+YFP- DKO	TGTGGTGCTAGGGACTGGGGACAAGACACCCAGTACTTT	2	TRBV20*00	TRBD2*00	TRBJ2-5*00	0.00566572
CD4+YFP- DKO	TGCACCTGCAGTGCAAGGGGGATTAACCAAGACACCCAGTACTTT	1	TRBV1*00	TRBD1*00	TRBJ2-5*00	0.00283286
CD4+YFP- DKO	TGCACCTGCAGTGCAGACAGGGTTGAACAGTACTTC	1	TRBV1*00	TRBD1*00	TRBJ2-7*00	0.00283286
CD4+YFP- DKO	TGCACCTGCAGTGCAGACTGGGGGGGGAGCTCCTATGAACAGTACTTC	1	TRBV1*00	TRBD2*00	TRBJ2-7*00	0.00283286
CD4+YFP- DKO	TGCACCTGCAGTGCAGATCTGGTCTCCTATGAACAGTACTTC	1	TRBV1*00		TRBJ2-7*00	0.00283286
CD4+YFP- DKO	TGCACCTGCAGTGCAGATTTGAACAGTACTTC	1	TRBV1*00		TRBJ2-7*00	0.00283286
CD4+YFP- DKO	TGCACCTGCAGTGCAGGACTGGGGGGGAGTGAACAGTACTTC	1	TRBV1*00	TRBD2*00	TRBJ2-7*00	0.00283286
CD4+YFP- DKO	TGCACCTGCAGTGCAGGGATTGCAAACACAGAAGTCTTCTTT	1	TRBV1*00		TRBJ1-1*00	0.00283286
CD4+YFP- DKO	TGCACCTGCAGTGCAGGGGGCGCGTCCTATGAACAGTACTTC	1	TRBV1*00	TRBD1*00	TRBJ2-7*00	0.00283286
CD4+YFP- DKO	TGCACCTGCAGTGCAGTGGAGGGGGCCAAAGACACCCAGTACTTT	1	TRBV1*00	TRBD1*00	TRBJ2-5*00	0.00283286
CD4+YFP- DKO	TGCACCTGCAGTGCAGTGGTGGGGGGCACCCAGTACTTT	1	TRBV1*00	TRBD2*00	TRBJ2-5*00	0.00283286
CD4+YFP- DKO	TGCACCTGCAGTGCCACGGCAGAAGTCTTCTTT	1	TRBV1*00		TRBJ1-1*00	0.00283286
CD4+YFP- DKO	TGCACCTGCAGTGCGAACAGGGGAAGAACCGGGCAGCTCTACTTT	1	TRBV1*00	TRBD1*00	TRBJ2-2*00	0.00283286
CD4+YFP- DKO	TGCACCTGCAGTGCGGGGGACTATGCTGAGCAGTTCTTC	1	TRBV1*00	TRBD1*00	TRBJ2-1*00	0.00283286
CD4+YFP- DKO	TGCACCTGCAGTGGGACGGATAACTATACTGAGCAGTTCTTC	1	TRBV1*00		TRBJ2-1*00	0.00283286
CD4+YFP- DKO	TGCACCTGCAGTGGGGATTCCTATGAACAGTACTTC	1	TRBV1*00		TRBJ2-7*00	0.00283286
CD4+YFP- DKO	TGCACCTGCAGTGGGGGGGAGGCTGAGCAGTTCTTC	1	TRBV1*00	TRBD2*00	TRBJ2-1*00	0.00283286
CD4+YFP- DKO	TGCTCCAGCAGGGGGACAGCACATTACTTC	1	TRBV23*00	TRBD1*00	TRBJ2-7*00	0.00283286
CD4+YFP- DKO	TGCTCCAGCAGTCAATCGGCAGGGGACCAAGACACCCAGTACTTT	1	TRBV23*00	TRBD1*00	TRBJ2-5*00	0.00283286
CD4+YFP- DKO	TGTACCAGCGGTGGGACACCAAACTCCGACTACACCTTC	1	TRBV13-2*00	TRBD1*00	TRBJ1-2*00	0.00283286
CD4+YFP- DKO	TGTGCAAGCAGACTGGGGGGATATGAACAGTACTTC	1	TRBV16*00	TRBD2*00	TRBJ2-7*00	0.00283286
CD4+YFP- DKO	TGTGCAAGCAGCAGGACAGAAGAAGTCTTCTTT	1	TRBV16*00	TRBD1*00	TRBJ1-1*00	0.00283286
CD4+YFP- DKO	TGTGCAAGCAGCTCAGACATCTATGCTGAGCAGTTCTTC	1	TRBV16*00		TRBJ2-1*00	0.00283286
CD4+YFP- DKO	TGTGCAAGCAGCTCCCTGGGGGGTAACCAAGACACCCAGTACTTT	1	TRBV16*00	TRBD2*00	TRBJ2-5*00	0.00283286
CD4+YFP- DKO	TGTGCAAGCAGCTCCCTTAACCAAGACACCCAGTACTTT	1	TRBV16*00		TRBJ2-5*00	0.00283286
CD4+YFP- DKO	TGTGCAAGCAGCTGGGGGGGCGGTGCAGAAACGCTGTATTTT	1	TRBV16*00	TRBD2*00	TRBJ2-3*00	0.00283286
CD4+YFP- DKO	TGTGCAAGCAGCTTAGAGAGGGGGCACACAGAAGTCTTCTTT	1	TRBV16*00	TRBD1*00	TRBJ1-1*00	0.00283286
CD4+YFP- DKO	TGTGCAAGCAGCTTAGAGGGAAACTCCGACTACACCTTC	1	TRBV16*00		TRBJ1-2*00	0.00283286
CD4+YFP- DKO	TGTGCAAGCAGCTTAGAGGGAGGCACCCAGTACTTT	1	TRBV16*00		TRBJ2-5*00	0.00283286
CD4+YFP- DKO	TGTGCAAGCAGCTTAGAGGGATACACCTTGTACTTT	1	TRBV16*00		TRBJ2-4*00	0.00283286
CD4+YFP- DKO	TGTGCAAGCAGCTTAGAGGGTCAAAACACCTTGTACTTT	1	TRBV16*00		TRBJ2-4*00	0.00283286
CD4+YFP- DKO	TGTGCAAGCAGCTTAGATGAACATAACTCCGACTACACCTTC	1	TRBV16*00		TRBJ1-2*00	0.00283286
CD4+YFP- DKO	TGTGCAAGCAGCTTAGGACAGGGAGAAGAACAGTACTTC	1	TRBV16*00	TRBD1*00	TRBJ2-7*00	0.00283286
CD4+YFP- DKO	TGTGCAAGCAGCTTAGGAGGGGGGCAAGACACCCAGTACTTT	1	TRBV16*00	TRBD1*00	TRBJ2-5*00	0.00283286
CD4+YFP- DKO	TGTGCAAGCAGCTTAGGGGCAAACACAGAAGTCTTCTTT	1	TRBV16*00		TRBJ1-1*00	0.00283286
CD4+YFP- DKO	TGTGCAAGCAGCTTAGGGGGTAGTGCAGAAACGCTGTATTTT	1	TRBV16*00		TRBJ2-3*00	0.00283286
CD4+YFP- DKO	TGTGCAAGCAGCTTAGTCGGTAACCAAGACACCCAGTACTTT	1	TRBV16*00		TRBJ2-5*00	0.00283286
CD4+YFP- DKO	TGTGCAAGCAGCTTAGTTGGCAACCAGGCTCCGCTTTTT	1	TRBV16*00		TRBJ1-5*00	0.00283286
CD4+YFP- DKO	TGTGCAAGCAGCTTCCAGGGGGAAAACACCTTGTACTTT	1	TRBV16*00	TRBD1*00	TRBJ2-4*00	0.00283286
CD4+YFP- DKO	TGTGCAAGCAGCTTGGCAGCAAACACAGAAGTCTTCTTT	1	TRBV16*00		TRBJ1-1*00	0.00283286
CD4+YFP- DKO	TGTGCAAGCAGCTTGGCCGGGAGAGACACCCAGTACTTT	1	TRBV16*00	TRBD1*00	TRBJ2-5*00	0.00283286
CD4+YFP- DKO	TGTGCAAGCCGCAGCACATATAATTCGCCCCTCTACTTT	1	TRBV16*00		TRBJ1-6*00	0.00283286
CD4+YFP- DKO	TGTGCCAGCAAAGACTGGGGAGTGCAGAAACGCTGTATTTT	1	TRBV13-1*00	TRBD2*00	TRBJ2-3*00	0.00283286
CD4+YFP- DKO	TGTGCCAGCACCTTCCAAGACACCCAGTACTTT	1	TRBV15*00		TRBJ2-5*00	0.00283286
CD4+YFP- DKO	TGTGCCAGCACTCAAGGGGGCTATGCTGAGCAGTTCTTC	1	TRBV13-1*00	TRBD1*00	TRBJ2-1*00	0.00283286
CD4+YFP- DKO	TGTGCCAGCAGAAGAAGGCTCCGCTTTTT	1	TRBV15*00		TRBJ1-5*00	0.00283286
CD4+YFP- DKO	TGTGCCAGCAGATCAAACACAGAAGTCTTCTTT	1	TRBV4*00		TRBJ1-1*00	0.00283286
CD4+YFP- DKO	TGTGCCAGCAGCAGACTGGGGGGGAGCTCCTATGAACAGTACTTC	1	TRBV3*00	TRBD2*00	TRBJ2-7*00	0.00283286
CD4+YFP- DKO	TGTGCCAGCAGCCAAATCCAGGGTAACCAAGACACCCAGTACTTT	1	TRBV5*00	TRBD1*00	TRBJ2-5*00	0.00283286
CD4+YFP- DKO	TGTGCCAGCAGCCAACAATCTAGTCAAAACACCTTGTACTTT	1	TRBV2*00		TRBJ2-4*00	0.00283286
CD4+YFP- DKO	TGTGCCAGCAGCCAAGAAGTGAACACCCAGTACTTT	1	TRBV5*00		TRBJ2-5*00	0.00283286
CD4+YFP- DKO	TGTGCCAGCAGCCAAGATAGGGGGAGAGACACCCAGTACTTT	1	TRBV5*00	TRBD1*00	TRBJ2-5*00	0.00283286
CD4+YFP- DKO	TGTGCCAGCAGCCAAGATCGACAATATGAACAGTACTTC	1	TRBV5*00		TRBJ2-7*00	0.00283286
CD4+YFP- DKO	TGTGCCAGCAGCCAAGATCGGAACACCGGGCAGCTCTACTTT	1	TRBV5*00		TRBJ2-2*00	0.00283286
CD4+YFP- DKO	TGTGCCAGCAGCCAAGATGGGGGACAACAAGACACCCAGTACTTT	1	TRBV2*00	TRBD1*00	TRBJ2-5*00	0.00283286
CD4+YFP- DKO	TGTGCCAGCAGCCAAGCGTACAGTTTTAACCAAGACACCCAGTACTTT	1	TRBV2*00		TRBJ2-5*00	0.00283286
CD4+YFP- DKO	TGTGCCAGCAGCCAAGGGAGGAATTCTGGAAATACGCTCTATTTT	1	TRBV2*00		TRBJ1-3*00	0.00283286
CD4+YFP- DKO	TGTGCCAGCAGCCAAGGGGGACACTCTTCTGGAAATACGCTCTATTTT	1	TRBV2*00	TRBD1*00	TRBJ1-3*00	0.00283286
CD4+YFP- DKO	TGTGCCAGCAGCCACAAACAATAGTCAAAACACCTTGTACTTT	1	TRBV2*00		TRBJ2-4*00	0.00283286
CD4+YFP- DKO	TGTGCCAGCAGCCAGACATCTAGTGCAGAAACGCTGTATTTT	1	TRBV2*00		TRBJ2-3*00	0.00283286
CD4+YFP- DKO	TGTGCCAGCAGCCAGCTAAACTCCGACTACACCTTC	1	TRBV2*00		TRBJ1-2*00	0.00283286
CD4+YFP- DKO	TGTGCCAGCAGCCAGGAATATGAACAGTACTTC	1	TRBV2*00		TRBJ2-7*00	0.00283286
CD4+YFP- DKO	TGTGCCAGCAGCCCACAGGGCTCTGGAAATACGCTCTATTTT	1	TRBV4*00	TRBD1*00	TRBJ1-3*00	0.00283286
CD4+YFP- DKO	TGTGCCAGCAGCCCCGGGACAGGGACCAACGAAAGATTATTTTTC	1	TRBV4*00	TRBD1*00	TRBJ1-4*00	0.00283286
CD4+YFP- DKO	TGTGCCAGCAGCCCCTCAGGGTTGTATGAACAGTACTTC	1	TRBV2*00	TRBD1*00	TRBJ2-7*00	0.00283286
CD4+YFP- DKO	TGTGCCAGCAGCCCCTCCTCCTATGAACAGTACTTC	1	TRBV2*00		TRBJ2-7*00	0.00283286
CD4+YFP- DKO	TGTGCCAGCAGCCCGGGACACCAAGACACCCAGTACTTT	1	TRBV3*00	TRBD1*00	TRBJ2-5*00	0.00283286
CD4+YFP- DKO	TGTGCCAGCAGCCCTCACAGGTTCTAGTGCAGAAACGCTGCATTTT	1	TRBV3*00	TRBD1*00	TRBJ2-3*00	0.00283286
CD4+YFP- DKO	TGTGCCAGCAGCCGGACTGGGGGGTTTGCTGAGCAGTTCTTC	1	TRBV4*00	TRBD2*00	TRBJ2-1*00	0.00283286
CD4+YFP- DKO	TGTGCCAGCAGCCTAAATTCCTATAATTCGCCCCTCTACTTT	1	TRBV15*00		TRBJ1-6*00	0.00283286
CD4+YFP- DKO	TGTGCCAGCAGCCTACAGGTCTCCTATGAACAGTACTTC	1	TRBV2*00	TRBD1*00	TRBJ2-7*00	0.00283286
CD4+YFP- DKO	TGTGCCAGCAGCCTCAGAGGTGGCCAAGACACCCAGTACTTT	1	TRBV2*00		TRBJ2-5*00	0.00283286
CD4+YFP- DKO	TGTGCCAGCAGCCTGGGGGGGCAAGACACCCAGTACTTT	1	TRBV5*00	TRBD2*00	TRBJ2-5*00	0.00283286
CD4+YFP- DKO	TGTGCCAGCAGCGGACAGGGAAACGAAAGATTATTTTTC	1	TRBV13-3*00	TRBD1*00	TRBJ1-4*00	0.00283286
CD4+YFP- DKO	TGTGCCAGCAGCTAATGGGACGGAAGTGCAGAAACGCTGTATTTT	1	TRBV4*00	TRBD1*00	TRBJ2-3*00	0.00283286
CD4+YFP- DKO	TGTGCCAGCAGCTACAGAATTCAAAACACCTTGTACTTT	1	TRBV4*00		TRBJ2-4*00	0.00283286
CD4+YFP- DKO	TGTGCCAGCAGCTCCAGCTCCTATGAACAGTACTTC	1	TRBV3*00		TRBJ2-7*00	0.00283286
CD4+YFP- DKO	TGTGCCAGCAGCTCGACTGGGGGGAAAAACACCTTGTACTTT	1	TRBV3*00	TRBD2*00	TRBJ2-4*00	0.00283286
CD4+YFP- DKO	TGTGCCAGCAGCTCGAGCTCCTATGAACAGTACTTC	1	TRBV25*00		TRBJ2-7*00	0.00283286
CD4+YFP- DKO	TGTGCCAGCAGCTCGTCCAGGGGTAGTGCAGAAACGCTGTATTTT	1	TRBV3*00	TRBD1*00	TRBJ2-3*00	0.00283286
CD4+YFP- DKO	TGTGCCAGCAGCTCTACTGGGTCTAGTGCAGAAACGCTGTATTTT	1	TRBV3*00	TRBD2*00	TRBJ2-3*00	0.00283286
CD4+YFP- DKO	TGTGCCAGCAGCTGGGACAGTGCAGAAACGCTGTATTTT	1	TRBV3*00	TRBD1*00	TRBJ2-3*00	0.00283286
CD4+YFP- DKO	TGTGCCAGCAGCTTAACTGGGGGGGGAGACACCCAGTACTTT	1	TRBV3*00	TRBD2*00	TRBJ2-5*00	0.00283286
CD4+YFP- DKO	TGTGCCAGCAGCTTACGGGGGGACTATGCTGAGCAGTTCTTC	1	TRBV3*00	TRBD2*00	TRBJ2-1*00	0.00283286
CD4+YFP- DKO	TGTGCCAGCAGCTTAGAAGGGGCAAACACCGGGCAGCTCTACTTT	1	TRBV3*00		TRBJ2-2*00	0.00283286
CD4+YFP- DKO	TGTGCCAGCAGCTTAGACAGCTATGCTGAGCAGTTCTTC	1	TRBV3*00		TRBJ2-1*00	0.00283286
CD4+YFP- DKO	TGTGCCAGCAGCTTAGAGACAGATTATGAACAGTACTTC	1	TRBV3*00	TRBD1*00	TRBJ2-7*00	0.00283286
CD4+YFP- DKO	TGTGCCAGCAGCTTAGAGCAAAACTCCGACTACACCTTC	1	TRBV3*00		TRBJ1-2*00	0.00283286
CD4+YFP- DKO	TGTGCCAGCAGCTTAGAGGGAGACGGAAATACGCTCTATTTT	1	TRBV3*00		TRBJ1-3*00	0.00283286
CD4+YFP- DKO	TGTGCCAGCAGCTTAGCGCCTACTAGTCAAAACACCTTGTACTTT	1	TRBV3*00		TRBJ2-4*00	0.00283286
CD4+YFP- DKO	TGTGCCAGCAGCTTATTGGACACCGGGCAGCTCTACTTT	1	TRBV3*00		TRBJ2-2*00	0.00283286
CD4+YFP- DKO	TGTGCCAGCAGCTTCCTTAACTATGCTGAGCAGTTCTTC	1	TRBV3*00		TRBJ2-1*00	0.00283286
CD4+YFP- DKO	TGTGCCAGCAGCTTTAACCAAGACACCCAGTACTTT	1	TRBV13-3*00		TRBJ2-5*00	0.00283286
CD4+YFP- DKO	TGTGCCAGCAGCTTTCAGGGGGCGCAAGTCTTCTTT	1	TRBV4*00	TRBD1*00	TRBJ1-1*00	0.00283286
CD4+YFP- DKO	TGTGCCAGCAGGACCCGGGGGCCCACCGGGCAGCTCTACTTT	1	TRBV13-3*00	TRBD1*00	TRBJ2-2*00	0.00283286
CD4+YFP- DKO	TGTGCCAGCAGGCTAAGAACAGAAGTCTTCTTT	1	TRBV4*00		TRBJ1-1*00	0.00283286
CD4+YFP- DKO	TGTGCCAGCAGGGGGGAAAGGGGTGCAGAAACGCTGTATTTT	1	TRBV13-3*00	TRBD1*00	TRBJ2-3*00	0.00283286
CD4+YFP- DKO	TGTGCCAGCAGTAACTGGGGAACCTATGAACAGTACTTC	1	TRBV13-3*00	TRBD2*00	TRBJ2-7*00	0.00283286
CD4+YFP- DKO	TGTGCCAGCAGTAAGACAATTTCCTATAATTCGCCCCTCTACTTT	1	TRBV19*00		TRBJ1-6*00	0.00283286
CD4+YFP- DKO	TGTGCCAGCAGTAGGACAGACGGCACCGGGCAGCTCTACTTT	1	TRBV14*00	TRBD1*00	TRBJ2-2*00	0.00283286
CD4+YFP- DKO	TGTGCCAGCAGTAGGACCCAAAACACCTTGTACTTT	1	TRBV14*00		TRBJ2-4*00	0.00283286
CD4+YFP- DKO	TGTGCCAGCAGTAGGTACCAAGACACCCAGTACTTT	1	TRBV19*00		TRBJ2-5*00	0.00283286
CD4+YFP- DKO	TGTGCCAGCAGTATAAACTGGGATGCTGAGCAGTTCTTC	1	TRBV19*00	TRBD2*00	TRBJ2-1*00	0.00283286
CD4+YFP- DKO	TGTGCCAGCAGTATAATCTCTAGTGCAGAAACGCTGTATTTT	1	TRBV19*00		TRBJ2-3*00	0.00283286
CD4+YFP- DKO	TGTGCCAGCAGTATAATGGGAGAGGAACAGTACTTC	1	TRBV19*00		TRBJ2-7*00	0.00283286
CD4+YFP- DKO	TGTGCCAGCAGTATAGGGACTGGGGGTGCAGAAACGCTGTATTTT	1	TRBV19*00	TRBD2*00	TRBJ2-3*00	0.00283286
CD4+YFP- DKO	TGTGCCAGCAGTATGAGGGCCGAAAGATTATTTTTC	1	TRBV19*00		TRBJ1-4*00	0.00283286
CD4+YFP- DKO	TGTGCCAGCAGTATGTCCTGGGCAAACACCGGGCAGCTCTACTTT	1	TRBV19*00		TRBJ2-2*00	0.00283286
CD4+YFP- DKO	TGTGCCAGCAGTCAAGACCAAGACACCCAGTACTTT	1	TRBV2*00		TRBJ2-5*00	0.00283286
CD4+YFP- DKO	TGTGCCAGCAGTCCAACAGCAAACTCCGACTACACCTTC	1	TRBV13-1*00		TRBJ1-2*00	0.00283286
CD4+YFP- DKO	TGTGCCAGCAGTCCCCTGGGGGGCGGGAACACCTTGTACTTT	1	TRBV26*00	TRBD2*00	TRBJ2-4*00	0.00283286
CD4+YFP- DKO	TGTGCCAGCAGTCCCGCCTATGAACAGTACTTC	1	TRBV19*00		TRBJ2-7*00	0.00283286
CD4+YFP- DKO	TGTGCCAGCAGTCGACAAAATTCTGGAAATACGCGCTATTTT	1	TRBV19*00		TRBJ1-3*00	0.00283286
CD4+YFP- DKO	TGTGCCAGCAGTCGCCGGGACATCTATGCTGAGCAGTTCTTC	1	TRBV26*00	TRBD1*00	TRBJ2-1*00	0.00283286
CD4+YFP- DKO	TGTGCCAGCAGTCGGACAGAAGACACCCAGTACTTT	1	TRBV24*00	TRBD1*00	TRBJ2-5*00	0.00283286
CD4+YFP- DKO	TGTGCCAGCAGTCGGACAGGGGGCGCCGACACCCAGTACTTT	1	TRBV14*00	TRBD1*00	TRBJ2-5*00	0.00283286
CD4+YFP- DKO	TGTGCCAGCAGTCGGGACAGGGGTGAAGACACCCAGTACTTT	1	TRBV13-3*00	TRBD1*00	TRBJ2-5*00	0.00283286
CD4+YFP- DKO	TGTGCCAGCAGTCTCAGAATCAATTCTGGAAATACGCTCTATTTT	1	TRBV26*00		TRBJ1-3*00	0.00283286
CD4+YFP- DKO	TGTGCCAGCAGTCTGACAGGGGGCTATGCTGAGCAGTTCTTC	1	TRBV26*00	TRBD1*00	TRBJ2-1*00	0.00283286
CD4+YFP- DKO	TGTGCCAGCAGTCTGCCAGGGCCCAACGAAAGATTATTTTTC	1	TRBV26*00	TRBD1*00	TRBJ1-4*00	0.00283286
CD4+YFP- DKO	TGTGCCAGCAGTCTGGACAGCTATGAACAGTACTTC	1	TRBV26*00	TRBD1*00	TRBJ2-7*00	0.00283286
CD4+YFP- DKO	TGTGCCAGCAGTCTGGCAGGGGACTCCGACTACACCTTC	1	TRBV26*00	TRBD1*00	TRBJ1-2*00	0.00283286
CD4+YFP- DKO	TGTGCCAGCAGTCTGGGAAACCAAGACACCCAGTACTTT	1	TRBV26*00		TRBJ2-5*00	0.00283286
CD4+YFP- DKO	TGTGCCAGCAGTCTGGGGTATGCTGAGCAGTTCTTC	1	TRBV26*00		TRBJ2-1*00	0.00283286
CD4+YFP- DKO	TGTGCCAGCAGTCTGTCGAGTCACACAGAAGTCTTCTTT	1	TRBV26*00		TRBJ1-1*00	0.00283286
CD4+YFP- DKO	TGTGCCAGCAGTCTTTCAGGAACCTATGAACAGTACTTC	1	TRBV24*00		TRBJ2-7*00	0.00283286
CD4+YFP- DKO	TGTGCCAGCAGTGAAAAACTGGGGGGAGAGGACACCCAGTACTTT	1	TRBV13-3*00	TRBD2*00	TRBJ2-5*00	0.00283286
CD4+YFP- DKO	TGTGCCAGCAGTGAACTGGGTAGTCAAAACACCTTGTACTTT	1	TRBV14*00	TRBD2*00	TRBJ2-4*00	0.00283286
CD4+YFP- DKO	TGTGCCAGCAGTGACAGGGGAGGATTGGAACAGTACTTC	1	TRBV13-1*00	TRBD1*00	TRBJ2-7*00	0.00283286
CD4+YFP- DKO	TGTGCCAGCAGTGACCCCGACAGGGGTGAACAGTACTTC	1	TRBV13-1*00	TRBD1*00	TRBJ2-7*00	0.00283286
CD4+YFP- DKO	TGTGCCAGCAGTGACGACAAAAGTCAAAACACCTTGTACTTT	1	TRBV13-1*00		TRBJ2-4*00	0.00283286
CD4+YFP- DKO	TGTGCCAGCAGTGAGGACAGGGGTGAACAGTACTTC	1	TRBV13-1*00	TRBD1*00	TRBJ2-7*00	0.00283286
CD4+YFP- DKO	TGTGCCAGCAGTGAGGGACATTATGAACAGTACTTC	1	TRBV13-3*00	TRBD1*00	TRBJ2-7*00	0.00283286
CD4+YFP- DKO	TGTGCCAGCAGTGAGGGTGCAGAAACGCTGTATTTT	1	TRBV13-1*00		TRBJ2-3*00	0.00283286
CD4+YFP- DKO	TGTGCCAGCAGTGATACCAGAAACTCCGACTACACCTTC	1	TRBV13-3*00		TRBJ1-2*00	0.00283286
CD4+YFP- DKO	TGTGCCAGCAGTGATCCAGACACAGAAGTCTTCTTT	1	TRBV13-1*00		TRBJ1-1*00	0.00283286
CD4+YFP- DKO	TGTGCCAGCAGTGATCCGGGGAGTCAAAACACCTTGTACTTT	1	TRBV13-1*00	TRBD1*00	TRBJ2-4*00	0.00283286
CD4+YFP- DKO	TGTGCCAGCAGTGATGACCGAGACACCCAGTACTTT	1	TRBV13-3*00		TRBJ2-5*00	0.00283286
CD4+YFP- DKO	TGTGCCAGCAGTGATGAGTATGCTGAGCAGTTCTTC	1	TRBV13-3*00		TRBJ2-1*00	0.00283286
CD4+YFP- DKO	TGTGCCAGCAGTGATGCAAGGGTCTATGCTGAGCAGTTCTTC	1	TRBV13-1*00		TRBJ2-1*00	0.00283286
CD4+YFP- DKO	TGTGCCAGCAGTGATGCAGGACAGTATGAACAGTACTTC	1	TRBV13-1*00	TRBD1*00	TRBJ2-7*00	0.00283286
CD4+YFP- DKO	TGTGCCAGCAGTGATGCCCGGGACAACTATGCTGAGCAGTTCTTC	1	TRBV13-1*00	TRBD1*00	TRBJ2-1*00	0.00283286
CD4+YFP- DKO	TGTGCCAGCAGTGATGCGGACTCCGACTACACCTTC	1	TRBV13-1*00		TRBJ1-2*00	0.00283286
CD4+YFP- DKO	TGTGCCAGCAGTGATGCTGGGGGGGTCTATGCTGAGCAGTTCTTC	1	TRBV13-1*00	TRBD2*00	TRBJ2-1*00	0.00283286
CD4+YFP- DKO	TGTGCCAGCAGTGATGGGGGGAGGGAGAACACCTTGTACTTT	1	TRBV13-1*00	TRBD1*00	TRBJ2-4*00	0.00283286
CD4+YFP- DKO	TGTGCCAGCAGTGATGTACGCGGTCAAAACACCTTGTACTTT	1	TRBV13-1*00		TRBJ2-4*00	0.00283286
CD4+YFP- DKO	TGTGCCAGCAGTGATTTCAGTGAACAGTACTTC	1	TRBV13-1*00		TRBJ2-7*00	0.00283286
CD4+YFP- DKO	TGTGCCAGCAGTGGACCCGCAGAAACGCTGTATTTT	1	TRBV15*00		TRBJ2-3*00	0.00283286
CD4+YFP- DKO	TGTGCCAGCAGTGGACTGGGGGGTGCAGAAACGCTGTATTTT	1	TRBV13-1*00	TRBD2*00	TRBJ2-3*00	0.00283286
CD4+YFP- DKO	TGTGCCAGCAGTGGCAACTCCGACTACACCTTC	1	TRBV13-1*00		TRBJ1-2*00	0.00283286
CD4+YFP- DKO	TGTGCCAGCAGTGGGACTGGAGGAGACACCCAGTACTTT	1	TRBV13-3*00	TRBD2*00	TRBJ2-5*00	0.00283286
CD4+YFP- DKO	TGTGCCAGCAGTGGGACTGGGTCAAACACCTTGTACTTT	1	TRBV13-1*00	TRBD2*00	TRBJ2-4*00	0.00283286
CD4+YFP- DKO	TGTGCCAGCAGTGGGGGGAGTCAAAACACCTTGTACTTT	1	TRBV13-1*00	TRBD1*00	TRBJ2-4*00	0.00283286
CD4+YFP- DKO	TGTGCCAGCAGTGGTGGAAATTCTGGAAATACGCTCTATTTT	1	TRBV13-3*00		TRBJ1-3*00	0.00283286
CD4+YFP- DKO	TGTGCCAGCAGTGTCGAGGGGGGCCAAGACACCCAGTACTTT	1	TRBV13-1*00	TRBD1*00	TRBJ2-5*00	0.00283286
CD4+YFP- DKO	TGTGCCAGCAGTGTGGGGGACCAAGACACCCAGTACTTT	1	TRBV13-1*00	TRBD2*00	TRBJ2-5*00	0.00283286
CD4+YFP- DKO	TGTGCCAGCAGTTCAGCCAACTCCGACTACACCTTC	1	TRBV14*00		TRBJ1-2*00	0.00283286
CD4+YFP- DKO	TGTGCCAGCAGTTTAAGCTATGAACAGTACTTC	1	TRBV15*00		TRBJ2-7*00	0.00283286
CD4+YFP- DKO	TGTGCCAGCAGTTTACTGGGGGGATATGAACAGTACTTC	1	TRBV15*00	TRBD2*00	TRBJ2-7*00	0.00283286
CD4+YFP- DKO	TGTGCCAGCAGTTTAGAAGAAACGCTGTATTTT	1	TRBV15*00		TRBJ2-3*00	0.00283286
CD4+YFP- DKO	TGTGCCAGCAGTTTAGACCTTAACCAAGACACCCAGTACTTT	1	TRBV15*00		TRBJ2-5*00	0.00283286
CD4+YFP- DKO	TGTGCCAGCAGTTTAGGACAGGGCCTTTATGAACAGTACTTC	1	TRBV15*00	TRBD1*00	TRBJ2-7*00	0.00283286
CD4+YFP- DKO	TGTGCCAGCAGTTTAGGCAATCAAGACACCCAGTACTTT	1	TRBV15*00		TRBJ2-5*00	0.00283286
CD4+YFP- DKO	TGTGCCAGCAGTTTAGTCAGGGGGGAACAGTACTTC	1	TRBV15*00	TRBD1*00	TRBJ2-7*00	0.00283286
CD4+YFP- DKO	TGTGCCAGCAGTTTATCAAATGCAAACACCGGGCAGCTCTACTTT	1	TRBV15*00		TRBJ2-2*00	0.00283286
CD4+YFP- DKO	TGTGCCAGCAGTTTATCAGGGGAGGAACAGTACTTC	1	TRBV15*00	TRBD1*00	TRBJ2-7*00	0.00283286
CD4+YFP- DKO	TGTGCCAGCAGTTTCCAATCCTATAATTCGCCCCTCTACTTT	1	TRBV14*00		TRBJ1-6*00	0.00283286
CD4+YFP- DKO	TGTGCCAGCAGTTTCGCGGACCAAGACACCCAGTACTTT	1	TRBV15*00		TRBJ2-5*00	0.00283286
CD4+YFP- DKO	TGTGCCAGCAGTTTCTCCGGGAGCTCCTATGAACAGTACTTC	1	TRBV14*00		TRBJ2-7*00	0.00283286
CD4+YFP- DKO	TGTGCCAGCAGTTTGGACTGGGGGAGCTATGCTGAGCAGTTCTTC	1	TRBV15*00	TRBD2*00	TRBJ2-1*00	0.00283286
CD4+YFP- DKO	TGTGCCAGCAGTTTGGCAAACACCGGGCAGCTCTACTTT	1	TRBV15*00		TRBJ2-2*00	0.00283286
CD4+YFP- DKO	TGTGCCAGCAGTTTGTCAGGGGGCAACGAAAGATTATTTTTC	1	TRBV26*00	TRBD1*00	TRBJ1-4*00	0.00283286
CD4+YFP- DKO	TGTGCCAGCAGTTTTTGGCTCGAAAGATTATTTTTC	1	TRBV14*00		TRBJ1-4*00	0.00283286
CD4+YFP- DKO	TGTGCCAGCGAGGGTTTCTCCTATGAACAGTACTTC	1	TRBV19*00		TRBJ2-7*00	0.00283286
CD4+YFP- DKO	TGTGCCAGCGCCAGAAACAACCAGGCTCCGCTTTTT	1	TRBV13-3*00		TRBJ1-5*00	0.00283286
CD4+YFP- DKO	TGTGCCAGCGGATGGACAGGGAATTCTGGAAATACGCTCTATTTT	1	TRBV13-2*00	TRBD1*00	TRBJ1-3*00	0.00283286
CD4+YFP- DKO	TGTGCCAGCGGCCTTCAGGGGGGAGAACAGTACTTC	1	TRBV13-2*00	TRBD1*00	TRBJ2-7*00	0.00283286
CD4+YFP- DKO	TGTGCCAGCGGGACAGAAGTCTTCTTT	1	TRBV13-2*00		TRBJ1-1*00	0.00283286
CD4+YFP- DKO	TGTGCCAGCGGGGACTGGGGAAACACCGGGCAGCTCTACATT	1	TRBV13-2*00	TRBD2*00	TRBJ2-2*00	0.00283286
CD4+YFP- DKO	TGTGCCAGCGGGGACTGGGGAAACACCGGGCAGCTCTTCTTT	1	TRBV13-2*00	TRBD2*00	TRBJ2-2*00	0.00283286
CD4+YFP- DKO	TGTGCCAGCGGGGGGACAGGAAGTGCAGAAACGCTGTATTTT	1	TRBV13-2*00	TRBD1*00	TRBJ2-3*00	0.00283286
CD4+YFP- DKO	TGTGCCAGCGGTCACAGAAATTCTGGAAATACGCTCTATTTT	1	TRBV13-2*00		TRBJ1-3*00	0.00283286
CD4+YFP- DKO	TGTGCCAGCGGTCTACAGACCTATGAACAGTACTTC	1	TRBV13-2*00		TRBJ2-7*00	0.00283286
CD4+YFP- DKO	TGTGCCAGCGGTGAACAATTCTATGCTGAGCAGTTCTTC	1	TRBV13-2*00		TRBJ2-1*00	0.00283286
CD4+YFP- DKO	TGTGCCAGCGGTGAACTGGGGAGTCAAAACACCTTGTACTTT	1	TRBV13-2*00	TRBD2*00	TRBJ2-4*00	0.00283286
CD4+YFP- DKO	TGTGCCAGCGGTGACCCGGGGAGGGGTGCAGAAACGCTGTATTTT	1	TRBV13-2*00	TRBD1*00	TRBJ2-3*00	0.00283286
CD4+YFP- DKO	TGTGCCAGCGGTGATAACAACCAGGCTCCGCTTTTT	1	TRBV13-2*00		TRBJ1-5*00	0.00283286
CD4+YFP- DKO	TGTGCCAGCGGTGATACCAGTTCTGGAAATACGCTCTATTTT	1	TRBV13-2*00		TRBJ1-3*00	0.00283286
CD4+YFP- DKO	TGTGCCAGCGGTGATAGGACATATAGTGCAGAAACGCTGTATTTT	1	TRBV13-2*00	TRBD1*00	TRBJ2-3*00	0.00283286
CD4+YFP- DKO	TGTGCCAGCGGTGATCACAGTCAAGACACCCAGTACTTT	1	TRBV13-2*00		TRBJ2-5*00	0.00283286
CD4+YFP- DKO	TGTGCCAGCGGTGATGACAGGAGGGAAGTCTTCTTT	1	TRBV13-2*00	TRBD1*00	TRBJ1-1*00	0.00283286
CD4+YFP- DKO	TGTGCCAGCGGTGATGCAAACCAGGCTCCGCTTTTT	1	TRBV13-2*00		TRBJ1-5*00	0.00283286
CD4+YFP- DKO	TGTGCCAGCGGTGATGCAAGGGGCACAGAAGTCTTCTTT	1	TRBV13-2*00	TRBD1*00	TRBJ1-1*00	0.00283286
CD4+YFP- DKO	TGTGCCAGCGGTGATGCAGGGGGCGACTCCGACTACACCTTC	1	TRBV13-2*00	TRBD1*00	TRBJ1-2*00	0.00283286
CD4+YFP- DKO	TGTGCCAGCGGTGATGCCGGGACTGGGGGAGACACCCAGTACTTT	1	TRBV13-2*00	TRBD2*00	TRBJ2-5*00	0.00283286
CD4+YFP- DKO	TGTGCCAGCGGTGATGCGAGAGGCAACTCCGACTACACCTTC	1	TRBV13-2*00		TRBJ1-2*00	0.00283286
CD4+YFP- DKO	TGTGCCAGCGGTGATGCGGGGGGCTCCAACGAAAGATTATTTTTC	1	TRBV13-2*00	TRBD2*00	TRBJ1-4*00	0.00283286
CD4+YFP- DKO	TGTGCCAGCGGTGATGGACAGGGAAACACAGAAGTCTTCTTT	1	TRBV13-2*00	TRBD1*00	TRBJ1-1*00	0.00283286
CD4+YFP- DKO	TGTGCCAGCGGTGATGGGACAGGGTATGCTGAGCAGTTCTTC	1	TRBV13-2*00	TRBD1*00	TRBJ2-1*00	0.00283286
CD4+YFP- DKO	TGTGCCAGCGGTGATGGGGGGTCTAGTGCAGAAACGCTGTATTTT	1	TRBV13-2*00	TRBD1*00	TRBJ2-3*00	0.00283286
CD4+YFP- DKO	TGTGCCAGCGGTGATTGGGGGGTGAGGGCTGAGCAGTTCTTC	1	TRBV13-2*00	TRBD2*00	TRBJ2-1*00	0.00283286
CD4+YFP- DKO	TGTGCCAGCGGTGCCGGGACAGCAAACTCCGACTACACCTTC	1	TRBV13-2*00	TRBD1*00	TRBJ1-2*00	0.00283286
CD4+YFP- DKO	TGTGCCAGCGGTGGACTGGGGGGTGAGCAGTTCTTC	1	TRBV13-2*00	TRBD2*00	TRBJ2-1*00	0.00283286
CD4+YFP- DKO	TGTGCCAGCGGTGGAGGGACAGCAAACTCCGACTACACCTTC	1	TRBV13-2*00	TRBD1*00	TRBJ1-2*00	0.00283286
CD4+YFP- DKO	TGTGCCAGCGGTGGGGGAGATAACTATGCTGAGCAGTTCTTC	1	TRBV13-2*00		TRBJ2-1*00	0.00283286
CD4+YFP- DKO	TGTGCCAGCTCTCAACAAAACCAAGACACCCAGTACTTT	1	TRBV12-1*00		TRBJ2-5*00	0.00283286
CD4+YFP- DKO	TGTGCCAGCTCTCCCCGGGACAGTTCCTATAATTCGCCCCTCTACTTT	1	TRBV12-2*00	TRBD1*00	TRBJ1-6*00	0.00283286
CD4+YFP- DKO	TGTGCCAGCTCTCTCACAAACCAAGACACCCAGTACTTT	1	TRBV12-1*00		TRBJ2-5*00	0.00283286
CD4+YFP- DKO	TGTGCCAGCTCTCTCCTCTATGAACAGTACTTC	1	TRBV12-1*00		TRBJ2-7*00	0.00283286
CD4+YFP- DKO	TGTGCCAGCTCTCTCGAGGGGGCGCCGAGTGCAGAAACGCTGTATTTT	1	TRBV12-1*00	TRBD1*00	TRBJ2-3*00	0.00283286
CD4+YFP- DKO	TGTGCCAGCTCTCTCGATAATTCGCCCCTCTACTTT	1	TRBV12-2*00		TRBJ1-6*00	0.00283286
CD4+YFP- DKO	TGTGCCAGCTCTCTCGTTGAACAGTACTTC	1	TRBV12-1*00		TRBJ2-7*00	0.00283286
CD4+YFP- DKO	TGTGCCTGGACAGTCCAAGACACCCAGTACTTT	1	TRBV31*00		TRBJ2-5*00	0.00283286
CD4+YFP- DKO	TGTGCCTGGAGACCGGGACAGGGAAACTCCGACTACACCTTC	1	TRBV31*00	TRBD1*00	TRBJ1-2*00	0.00283286
CD4+YFP- DKO	TGTGCCTGGAGCCCAGGGGGGGGCGACACAGAAGTCTTCTTT	1	TRBV31*00	TRBD2*00	TRBJ1-1*00	0.00283286
CD4+YFP- DKO	TGTGCCTGGAGCCCCGGGACTGGGGGTAGTGCAGAAACGCTGTATTTT	1	TRBV31*00	TRBD2*00	TRBJ2-3*00	0.00283286
CD4+YFP- DKO	TGTGCCTGGAGCCCCTTGGGGGGGAGGCTTGAACAGTACTTC	1	TRBV31*00	TRBD2*00	TRBJ2-7*00	0.00283286
CD4+YFP- DKO	TGTGCCTGGAGCCTGGACCATAACAACCAGGCTCCGCTTTTT	1	TRBV31*00		TRBJ1-5*00	0.00283286
CD4+YFP- DKO	TGTGCCTGGAGTCAACAAAACACCTTGTACTTT	1	TRBV31*00		TRBJ2-4*00	0.00283286
CD4+YFP- DKO	TGTGCCTGGAGTCAAGACACCCAGTACTTT	1	TRBV31*00		TRBJ2-5*00	0.00283286
CD4+YFP- DKO	TGTGCCTGGAGTCAGCGACAGCCAAACTCCGACTACACCTTC	1	TRBV31*00	TRBD1*00	TRBJ1-2*00	0.00283286
CD4+YFP- DKO	TGTGCCTGGAGTCCGCAGGGGGGCTCCGACTACACCTTC	1	TRBV31*00	TRBD1*00	TRBJ1-2*00	0.00283286
CD4+YFP- DKO	TGTGCCTGGAGTCGACTGGTAGTGCAGAAACGCTGTATTTT	1	TRBV31*00		TRBJ2-3*00	0.00283286
CD4+YFP- DKO	TGTGCCTGGAGTCTAACGCAGTATGAACAGTACTTC	1	TRBV31*00		TRBJ2-7*00	0.00283286
CD4+YFP- DKO	TGTGCCTGGAGTCTAAGGGGTAGTGCAGAAACGCTGTATTTT	1	TRBV31*00	TRBD1*00	TRBJ2-3*00	0.00283286
CD4+YFP- DKO	TGTGCCTGGAGTCTACAGGGGGCGGACACAGAAGTCTTCTTT	1	TRBV31*00	TRBD1*00	TRBJ1-1*00	0.00283286
CD4+YFP- DKO	TGTGCCTGGAGTCTAGAGGGGGGGGCTGAGCAGTTCTTC	1	TRBV31*00	TRBD2*00	TRBJ2-1*00	0.00283286
CD4+YFP- DKO	TGTGCCTGGAGTCTAGCTGTTAACTATGCTGAGCAGTTCTTC	1	TRBV31*00		TRBJ2-1*00	0.00283286
CD4+YFP- DKO	TGTGCCTGGAGTCTCCCCAATTCTGGAAATACGCTCTATTTT	1	TRBV31*00		TRBJ1-3*00	0.00283286
CD4+YFP- DKO	TGTGCCTGGAGTCTGACTGGTAACTATGCTGAGCAGTTCTTC	1	TRBV31*00	TRBD2*00	TRBJ2-1*00	0.00283286
CD4+YFP- DKO	TGTGCCTGGAGTCTGGGGGGCTCCTATGAACAGTACTTC	1	TRBV31*00	TRBD2*00	TRBJ2-7*00	0.00283286
CD4+YFP- DKO	TGTGCCTGGGCCTCCGGGACAGCCTATGAACAGTACTTC	1	TRBV31*00	TRBD1*00	TRBJ2-7*00	0.00283286
CD4+YFP- DKO	TGTGCTAGCAGTAGAGATGGGACTGGCAAAGACACCCAGTACTTT	1	TRBV17*00	TRBD2*00	TRBJ2-5*00	0.00283286
CD4+YFP- DKO	TGTGCTAGCAGTAGAGTGGGACAGGGGTATGAACAGTACTTC	1	TRBV17*00	TRBD1*00	TRBJ2-7*00	0.00283286
CD4+YFP- DKO	TGTGCTAGCAGTAGCTATTCTGGAAATACGCTCTATTTT	1	TRBV17*00		TRBJ1-3*00	0.00283286
CD4+YFP- DKO	TGTGCTAGCAGTAGGGACAGGTGGAGTTCCGACTACACCTTC	1	TRBV17*00	TRBD1*00	TRBJ1-2*00	0.00283286
CD4+YFP- DKO	TGTGCTAGCAGTAGGGGGGACACCTTGTACTTT	1	TRBV17*00	TRBD1*00	TRBJ2-4*00	0.00283286
CD4+YFP- DKO	TGTGCTAGCAGTCTCTGGGGGGACTATGCTGAGCAGTTCTTC	1	TRBV17*00	TRBD2*00	TRBJ2-1*00	0.00283286
CD4+YFP- DKO	TGTGCTAGCAGTTCTAGGGCTGAGCAGTTCTTC	1	TRBV29*00		TRBJ2-1*00	0.00283286
CD4+YFP- DKO	TGTGCTAGCAGTTTAGGGGGGGGACGTGCAGAAACGCTGTATTTT	1	TRBV29*00	TRBD2*00	TRBJ2-3*00	0.00283286
CD4+YFP- DKO	TGTGCTAGCAGTTTATCAGGGGGCCTTAACTATGCTGAGCAGTTCTTC	1	TRBV29*00	TRBD1*00	TRBJ2-1*00	0.00283286
CD4+YFP- DKO	TGTGCTAGCAGTTTATTCCTATGAACAGTACTTC	1	TRBV29*00		TRBJ2-7*00	0.00283286
CD4+YFP- DKO	TGTGCTAGCAGTTTCCGGGGCCCGTCCGACTACACCTTC	1	TRBV29*00	TRBD1*00	TRBJ1-2*00	0.00283286
CD4+YFP- DKO	TGTGCTAGCAGTTTTAGTGCAGAAACGCTGTATTTT	1	TRBV29*00		TRBJ2-3*00	0.00283286
CD4+YFP- DKO	TGTGCTAGCGGACAGAACGCAAACACCGGGCAGCTCTACTTT	1	TRBV29*00	TRBD1*00	TRBJ2-2*00	0.00283286
CD4+YFP- DKO	TGTGGTGCTACGGGGGACTCCTATGAACAGTACTTC	1	TRBV20*00	TRBD1*00	TRBJ2-7*00	0.00283286
CD4+YFP- DKO	TGTGGTGCTAGAAAGGGCTATGCTGAGCAGTTCTTC	1	TRBV20*00		TRBJ2-1*00	0.00283286
CD4+YFP- DKO	TGTGGTGCTAGGACAACAAACTCCGACTACACCTTC	1	TRBV20*00		TRBJ1-2*00	0.00283286
CD4+YFP- DKO	TGTGGTGCTAGGAGGGTTAGCTCCTATGAACAGTACTTC	1	TRBV20*00		TRBJ2-7*00	0.00283286
CD4+YFP- DKO	TGTGGTGCTAGGCTGGGGGGTGGAGACACCCAGTACTTT	1	TRBV20*00	TRBD2*00	TRBJ2-5*00	0.00283286
CD4+YFP- DKO	TGTGGTGCTAGGGACTGGGGAAACACCGGGCAGCTCTACTTT	1	TRBV20*00	TRBD2*00	TRBJ2-2*00	0.00283286
CD4+YFP- DKO	TGTGGTGCTAGGGATAACCAAGACACCCAGTACTTT	1	TRBV20*00		TRBJ2-5*00	0.00283286
CD4+YFP- DKO	TGTGGTGCTAGGGATCTGGGCGAAAGATTATTTTTC	1	TRBV20*00		TRBJ1-4*00	0.00283286
CD4+YFP- DKO	TGTGGTGCTAGGGATCTTCTGGGGGCAGAAACGCTGTATTTT	1	TRBV20*00	TRBD2*00	TRBJ2-3*00	0.00283286
CD4+YFP- DKO	TGTGGTGCTAGGGCCAGGGCCAACACAGAAGTCTTCTTT	1	TRBV20*00	TRBD1*00	TRBJ1-1*00	0.00283286
CD4+YFP- DKO	TGTGGTGCTAGGGGGACAGTGGGCTCCGACTACACCTTC	1	TRBV20*00	TRBD1*00	TRBJ1-2*00	0.00283286
CD4+YFP- DKO	TGTGGTGCTAGTCAGAATTCTGGAAATACGCTCTATTTT	1	TRBV20*00		TRBJ1-3*00	0.00283286
CD4+YFP- DKO	TGTGCCAGCTCTCTCGACGGTGGGGGGAAAGACACCCAGTACTTT	1	TRBV12-1*00	TRBD2*00	TRBJ2-5*00	0.00283286
CD4+YFP- DKO	TGTGCTAGCAGTCCCGCCCGTTCTGGAAATACGCTCTATTTT	1	TRBV29*00	TRBD1*00	TRBJ1-3*00	0.00283286
CD4+YFP- DKO	TGTGCCAGCAGCCAAGACTGGGGGGGCTATGCTGAGCAGTTCTTC	1	TRBV2*00	TRBD2*00	TRBJ2-1*00	0.00283286
CD4+YFP- DKO	TGTGCTAGCAGTAGTTACAACTATGCTGAGCAGTTCTTC	1	TRBV17*00		TRBJ2-1*00	0.00283286
CD4+YFP- DKO	TGTGGTGCTAGGGACTGGGGCTCCTATGAACAGTACTTC	1	TRBV20*00	TRBD2*00	TRBJ2-7*00	0.00283286
CD4+YFP- DKO	TGTGCCAGCAGTGATAACACAGTCTCCTATGAACAGTACTTC	1	TRBV13-3*00		TRBJ2-7*00	0.00283286
CD4+YFP- DKO	TGTGCCAGCGGGACAACAAACTCCGACTACACCTTC	1	TRBV13-3*00	TRBD1*00	TRBJ1-2*00	0.00283286
CD4+YFP- DKO	TGTGCCAGCGGTGACAGTTATGAACAGTACTTC	1	TRBV13-2*00		TRBJ2-7*00	0.00283286

## Sheet: CD4 DKOstar
Sample Name	CDR3 Sequence	clone Count	best V Hit	best D Hit	best J Hit	Frequency
CD4+YFP- DKO*	TGTGCCAGCAGTCTAGAAAACACCGGGCAGCTCTACTTT	629	TRBV15*00		TRBJ2-2*00	0.835325
CD4+YFP- DKO*	TGTGCCAGCAGCTCTGACAATTATGAACAGTACTTC	3	TRBV25*00		TRBJ2-7*00	0.00398406
CD4+YFP- DKO*	TGCACCTGCAGTGCAGACTGGAGCTCCTATGAACAGTACTTC	2	TRBV1*00		TRBJ2-7*00	0.00265604
CD4+YFP- DKO*	TGTGCCAGCAGCCCCGGACAAATCCAAGACACCCAGTACTTT	2	TRBV4*00	TRBD1*00	TRBJ2-5*00	0.00265604
CD4+YFP- DKO*	TGTGCCAGCAGTGATCAGGGGGGAGTCTTCTTT	2	TRBV13-3*00	TRBD1*00	TRBJ1-1*00	0.00265604
CD4+YFP- DKO*	TGTGCCAGCAGTGATGTGGTTAACCAAGACACCCAGTACTTT	2	TRBV13-1*00		TRBJ2-5*00	0.00265604
CD4+YFP- DKO*	TGTGCCAGCGGTGATCCAGACTGGGGGTCAACCCAGTACTTT	2	TRBV13-2*00	TRBD2*00	TRBJ2-5*00	0.00265604
CD4+YFP- DKO*	TGTGCTAGCAGTTTAGGGGGACAGGGGAAAGACACCCAGTACTTT	2	TRBV29*00	TRBD1*00	TRBJ2-5*00	0.00265604
CD4 DKO*	TGTGCCAGCAGCCTCCAAGACACCCAGTACTTT	2	TRBV3*00		TRBJ2-5*00	0.00265604
CD4+YFP- DKO*	TGCACCTGCAGTGCAGACACCGGGCAGCTCTACTTT	1	TRBV1*00		TRBJ2-2*00	0.00132802
CD4+YFP- DKO*	TGCACCTGCAGTGCAGAGAACTGGGGGGATGAACAGTACTTC	1	TRBV1*00	TRBD2*00	TRBJ2-7*00	0.00132802
CD4+YFP- DKO*	TGCACCTGCAGTGCAGAGGGACTCCAAGACACCCAGTACTTT	1	TRBV1*00	TRBD2*00	TRBJ2-5*00	0.00132802
CD4+YFP- DKO*	TGCACCTGCAGTGCAGGGGCTGCTGAGCAGTTCTTC	1	TRBV1*00		TRBJ2-1*00	0.00132802
CD4+YFP- DKO*	TGCTCCAGCAGTCAATCGAACTATGCTGAGCAGTTCTTC	1	TRBV23*00		TRBJ2-1*00	0.00132802
CD4+YFP- DKO*	TGTGCAAGCAGCATCTATGCTGAGCAGTTCTTC	1	TRBV16*00		TRBJ2-1*00	0.00132802
CD4+YFP- DKO*	TGTGCAAGCAGCCCACAGGGGGCTGGGTCCGACTACACCTTC	1	TRBV16*00	TRBD1*00	TRBJ1-2*00	0.00132802
CD4+YFP- DKO*	TGTGCAAGCAGCCCCCTTGCTGAGCAGTTCTTC	1	TRBV16*00	TRBD1*00	TRBJ2-1*00	0.00132802
CD4+YFP- DKO*	TGTGCAAGCAGCCCGCCCCGGTGGTATGAACAGTACTTC	1	TRBV16*00	TRBD1*00	TRBJ2-7*00	0.00132802
CD4+YFP- DKO*	TGTGCAAGCAGCCCGGACAGTGCAGAAACGCTGTATTTT	1	TRBV16*00		TRBJ2-3*00	0.00132802
CD4+YFP- DKO*	TGTGCAAGCAGCTCCGACCAAGACACCCAGTACTTT	1	TRBV16*00		TRBJ2-5*00	0.00132802
CD4+YFP- DKO*	TGTGCAAGCAGCTCGACGGTCACAGAAGTCTTCTTT	1	TRBV16*00		TRBJ1-1*00	0.00132802
CD4+YFP- DKO*	TGTGCAAGCAGCTTAGAAGACACAGAAGTCTTCTTT	1	TRBV16*00		TRBJ1-1*00	0.00132802
CD4+YFP- DKO*	TGTGCCAGAAGGGACATCCAAGACACCCAGTACTTT	1	TRBV13-3*00	TRBD1*00	TRBJ2-5*00	0.00132802
CD4+YFP- DKO*	TGTGCCAGCAGAACCACAATTAACCAAGACACCCAGTACTTT	1	TRBV19*00		TRBJ2-5*00	0.00132802
CD4+YFP- DKO*	TGTGCCAGCAGAGCGGGACTGGGGGCTAGTGCAGAAACGCTGTATTTT	1	TRBV15*00	TRBD2*00	TRBJ2-3*00	0.00132802
CD4+YFP- DKO*	TGTGCCAGCAGCAGGGGTAGTCAAAACACCTTGTACTTT	1	TRBV15*00	TRBD1*00	TRBJ2-4*00	0.00132802
CD4+YFP- DKO*	TGTGCCAGCAGCCAACCTGGGAGGGCTCCGCTTTTT	1	TRBV5*00	TRBD2*00	TRBJ1-5*00	0.00132802
CD4+YFP- DKO*	TGTGCCAGCAGCCAAGAAGACAATAACTATGCTGAGCAGTTCTTC	1	TRBV5*00		TRBJ2-1*00	0.00132802
CD4+YFP- DKO*	TGTGCCAGCAGCCAAGACCTGGGGGGAATTTATGAACAGTACTTC	1	TRBV5*00	TRBD2*00	TRBJ2-7*00	0.00132802
CD4+YFP- DKO*	TGTGCCAGCAGCCAAGAGCAGGGGAGGGGAGACACCCAGTACTTT	1	TRBV5*00	TRBD1*00	TRBJ2-5*00	0.00132802
CD4+YFP- DKO*	TGTGCCAGCAGCCAAGAGGCTGGGGGGCGAGAACAGTACTTC	1	TRBV2*00	TRBD2*00	TRBJ2-7*00	0.00132802
CD4+YFP- DKO*	TGTGCCAGCAGCCAAGAGGGGGGGCGCACCGGGCAGCTCTACTTT	1	TRBV2*00	TRBD2*00	TRBJ2-2*00	0.00132802
CD4+YFP- DKO*	TGTGCCAGCAGCCAAGGATCTGGGCGTGCAGAAACGCTGTATTTT	1	TRBV5*00		TRBJ2-3*00	0.00132802
CD4+YFP- DKO*	TGTGCCAGCAGCCAAGGCTATGAACAGTACTTC	1	TRBV5*00		TRBJ2-7*00	0.00132802
CD4+YFP- DKO*	TGTGCCAGCAGCCAAGTTGTCGTCGACACAGAAGTCTTCTTT	1	TRBV2*00		TRBJ1-1*00	0.00132802
CD4+YFP- DKO*	TGTGCCAGCAGCCCAGGGGGGTATGAACAGTACTTC	1	TRBV14*00	TRBD1*00	TRBJ2-7*00	0.00132802
CD4+YFP- DKO*	TGTGCCAGCAGCCCGACAGGGAGTTCTGGAAATACGCTCTATTTT	1	TRBV3*00	TRBD1*00	TRBJ1-3*00	0.00132802
CD4+YFP- DKO*	TGTGCCAGCAGCCCGGGACAGTACTATGCTGAGCAGTTCTTC	1	TRBV15*00	TRBD1*00	TRBJ2-1*00	0.00132802
CD4+YFP- DKO*	TGTGCCAGCAGCCCTGGGGGTAGTGCAGAAACGCTGTATTTT	1	TRBV5*00	TRBD2*00	TRBJ2-3*00	0.00132802
CD4+YFP- DKO*	TGTGCCAGCAGCCGGGACAGGGGGAGTGCAGAAACGCTGTATTTT	1	TRBV5*00	TRBD1*00	TRBJ2-3*00	0.00132802
CD4+YFP- DKO*	TGTGCCAGCAGCCGTAACCAAGACACCCAGTACTTT	1	TRBV19*00		TRBJ2-5*00	0.00132802
CD4+YFP- DKO*	TGTGCCAGCAGCCTACAGAACCAGGCTCCGCTTTTT	1	TRBV4*00		TRBJ1-5*00	0.00132802
CD4+YFP- DKO*	TGTGCCAGCAGCTACAACAACGAAAGATTATTTTTC	1	TRBV4*00		TRBJ1-4*00	0.00132802
CD4+YFP- DKO*	TGTGCCAGCAGCTACCAAGACACCCAGTACTTT	1	TRBV5*00		TRBJ2-5*00	0.00132802
CD4+YFP- DKO*	TGTGCCAGCAGCTCCACAGGGGACACCCAGTACTTT	1	TRBV14*00	TRBD1*00	TRBJ2-5*00	0.00132802
CD4+YFP- DKO*	TGTGCCAGCAGCTGGGGGGGCGCAGAAACGCTGTATTTT	1	TRBV4*00	TRBD2*00	TRBJ2-3*00	0.00132802
CD4+YFP- DKO*	TGTGCCAGCAGGGACACCAACCAGGCTCCGCTTTTT	1	TRBV13-1*00	TRBD1*00	TRBJ1-5*00	0.00132802
CD4+YFP- DKO*	TGTGCCAGCAGTATAACCGTTAACCAAGACACCCAGTACTTT	1	TRBV19*00		TRBJ2-5*00	0.00132802
CD4+YFP- DKO*	TGTGCCAGCAGTATACCGGCAGAAGTCTTCTTT	1	TRBV19*00		TRBJ1-1*00	0.00132802
CD4+YFP- DKO*	TGTGCCAGCAGTATAGAGGGGGGCGAACAGTACTTC	1	TRBV19*00	TRBD2*00	TRBJ2-7*00	0.00132802
CD4+YFP- DKO*	TGTGCCAGCAGTATAGATGGGGAGGGCACCCAGTACTTT	1	TRBV19*00	TRBD2*00	TRBJ2-5*00	0.00132802
CD4+YFP- DKO*	TGTGCCAGCAGTATCCCACCATCAAACACCGGGCAGCTCTACTTT	1	TRBV19*00		TRBJ2-2*00	0.00132802
CD4+YFP- DKO*	TGTGCCAGCAGTCCAGAAACACCGGGCAGCTCTACTTT	1	TRBV15*00		TRBJ2-2*00	0.00132802
CD4+YFP- DKO*	TGTGCCAGCAGTCCCGGACACCTTATGAACAGTACTTC	1	TRBV22*00	TRBD1*00	TRBJ2-7*00	0.00132802
CD4+YFP- DKO*	TGTGCCAGCAGTCCGACAACTAGTGCAGAAACGCTGTATTTT	1	TRBV26*00		TRBJ2-3*00	0.00132802
CD4+YFP- DKO*	TGTGCCAGCAGTCTCTTGGGGGACTACACCTTC	1	TRBV24*00	TRBD2*00	TRBJ1-2*00	0.00132802
CD4+YFP- DKO*	TGTGCCAGCAGTCTGACAGGGGATAATTCGCCCCTCTACTTT	1	TRBV26*00	TRBD1*00	TRBJ1-6*00	0.00132802
CD4+YFP- DKO*	TGTGCCAGCAGTCTGGACTCCGACTACACCTTC	1	TRBV26*00		TRBJ1-2*00	0.00132802
CD4+YFP- DKO*	TGTGCCAGCAGTCTGGGGGACAGAGAAGTCTTCTTT	1	TRBV26*00		TRBJ1-1*00	0.00132802
CD4+YFP- DKO*	TGTGCCAGCAGTCTGTTGGGGGACACCGGGCAGCTCTACTTT	1	TRBV26*00	TRBD2*00	TRBJ2-2*00	0.00132802
CD4+YFP- DKO*	TGTGCCAGCAGTGAACAGGGGGCCAACGAAAGATTATTTTTC	1	TRBV13-3*00	TRBD1*00	TRBJ1-4*00	0.00132802
CD4+YFP- DKO*	TGTGCCAGCAGTGACACGACAGGGGGCAACTCCGACTACACCTTC	1	TRBV13-3*00	TRBD1*00	TRBJ1-2*00	0.00132802
CD4+YFP- DKO*	TGTGCCAGCAGTGACGGGTACTCCGACTACACCTTC	1	TRBV13-1*00		TRBJ1-2*00	0.00132802
CD4+YFP- DKO*	TGTGCCAGCAGTGAGATTGGGGACACCGGGCAGCTCTACTTT	1	TRBV13-3*00	TRBD2*00	TRBJ2-2*00	0.00132802
CD4+YFP- DKO*	TGTGCCAGCAGTGAGGGGGGCTGGGCTGAGCAGTTCTTC	1	TRBV13-1*00	TRBD2*00	TRBJ2-1*00	0.00132802
CD4+YFP- DKO*	TGTGCCAGCAGTGATAACTCCGACTACACCTTC	1	TRBV13-3*00		TRBJ1-2*00	0.00132802
CD4+YFP- DKO*	TGTGCCAGCAGTGATAGGTATTCTGGAAATACGCTCTATTTT	1	TRBV13-1*00		TRBJ1-3*00	0.00132802
CD4+YFP- DKO*	TGTGCCAGCAGTGATCCGGGGGCTGGCTCCGACTACACCTTC	1	TRBV13-1*00	TRBD1*00	TRBJ1-2*00	0.00132802
CD4+YFP- DKO*	TGTGCCAGCAGTGATGCCAATTCTGGAAATACGCTCTATTTT	1	TRBV13-1*00		TRBJ1-3*00	0.00132802
CD4+YFP- DKO*	TGTGCCAGCAGTGATGTGGACAGGGAGGGCACCCAGTACTTT	1	TRBV13-3*00	TRBD1*00	TRBJ2-5*00	0.00132802
CD4+YFP- DKO*	TGTGCCAGCAGTGATTACGGAACTAACGAAAGATTATTTTTC	1	TRBV13-1*00		TRBJ1-4*00	0.00132802
CD4+YFP- DKO*	TGTGCCAGCAGTGATTCCTGGCAGGGCACCGGGCAGCTCTACTTT	1	TRBV13-3*00	TRBD1*00	TRBJ2-2*00	0.00132802
CD4+YFP- DKO*	TGTGCCAGCAGTGGAGACAGGAGCTCCTATGAACAGTACTTC	1	TRBV13-3*00		TRBJ2-7*00	0.00132802
CD4+YFP- DKO*	TGTGCCAGCAGTGGAGGACAGAACACAGAAGTCTTCTTT	1	TRBV13-1*00	TRBD1*00	TRBJ1-1*00	0.00132802
CD4+YFP- DKO*	TGTGCCAGCAGTGGCAACGAAAGATTATTTTTC	1	TRBV13-1*00		TRBJ1-4*00	0.00132802
CD4+YFP- DKO*	TGTGCCAGCAGTTCAGCTAGTCAAAACACCTTGTACTTT	1	TRBV22*00		TRBJ2-4*00	0.00132802
CD4+YFP- DKO*	TGTGCCAGCAGTTCGGACTGGGGGGATGCTGAGCAGTTCTTC	1	TRBV26*00	TRBD2*00	TRBJ2-1*00	0.00132802
CD4+YFP- DKO*	TGTGCCAGCAGTTCTGGGGGGGCTGAAGACACCCAGTACTTT	1	TRBV15*00	TRBD2*00	TRBJ2-5*00	0.00132802
CD4+YFP- DKO*	TGTGCCAGCAGTTGACTAGTGCAGAAACGCTGTATTTT	1	TRBV19*00		TRBJ2-3*00	0.00132802
CD4+YFP- DKO*	TGTGCCAGCAGTTTACAGTACACCGGGCAGCTCTACTTT	1	TRBV14*00		TRBJ2-2*00	0.00132802
CD4+YFP- DKO*	TGTGCCAGCAGTTTAGACTCCGACTACACCTTC	1	TRBV15*00		TRBJ1-2*00	0.00132802
CD4+YFP- DKO*	TGTGCCAGCAGTTTCGGCAGGTATGAACAGTACTTC	1	TRBV14*00		TRBJ2-7*00	0.00132802
CD4+YFP- DKO*	TGTGCCAGCAGTTTCTGGAGTCAAAACACCTTGTACTTT	1	TRBV14*00		TRBJ2-4*00	0.00132802
CD4+YFP- DKO*	TGTGCCAGCAGTTTGGCCAGGGGTAACCAAGACACCCAGTACTTT	1	TRBV14*00	TRBD1*00	TRBJ2-5*00	0.00132802
CD4+YFP- DKO*	TGTGCCAGCAGTTTGTATGCTGAGCAGTTCTTC	1	TRBV14*00		TRBJ2-1*00	0.00132802
CD4+YFP- DKO*	TGTGCCAGCCGAGGGGGGATTTCCAACGAAAGATTATTTTTC	1	TRBV12-1*00	TRBD1*00	TRBJ1-4*00	0.00132802
CD4+YFP- DKO*	TGTGCCAGCGGCACTTCCTATAATTCGCCCCTCTACTTT	1	TRBV4*00		TRBJ1-6*00	0.00132802
CD4+YFP- DKO*	TGTGCCAGCGGGGACTGGGGGTCTAGTCAAAACACCTTGTACTTT	1	TRBV13-2*00	TRBD2*00	TRBJ2-4*00	0.00132802
CD4+YFP- DKO*	TGTGCCAGCGGTCCAACAAACTCCGACTACACCTTC	1	TRBV13-2*00		TRBJ1-2*00	0.00132802
CD4+YFP- DKO*	TGTGCCAGCGGTGATGCAGGGTATAACAACCAGGCTCCGCTTTTT	1	TRBV13-2*00		TRBJ1-5*00	0.00132802
CD4+YFP- DKO*	TGTGCCAGCGGTGATGCCGGACAGAACACAGAAGTCTTCTTT	1	TRBV13-2*00	TRBD1*00	TRBJ1-1*00	0.00132802
CD4+YFP- DKO*	TGTGCCAGCGGTGATGCCGGGGGAAGGCAAAACACCTTGTACTTT	1	TRBV13-2*00	TRBD1*00	TRBJ2-4*00	0.00132802
CD4+YFP- DKO*	TGTGCCAGCGGTGATGCGAGCAGAAACTCCGACTACACCTTC	1	TRBV13-2*00		TRBJ1-2*00	0.00132802
CD4+YFP- DKO*	TGTGCCAGCGGTGATGTGGGGGCTCCGCTTTTT	1	TRBV13-2*00		TRBJ1-5*00	0.00132802
CD4+YFP- DKO*	TGTGCCAGCGGTGATTACAATAGTGCAGAAACGCTGTATTTT	1	TRBV13-2*00		TRBJ2-3*00	0.00132802
CD4+YFP- DKO*	TGTGCCAGCGGTGATTGGGTTTACCAAGACACCCAGTACTTT	1	TRBV13-2*00		TRBJ2-5*00	0.00132802
CD4+YFP- DKO*	TGTGCCAGCGGTGGGGGTAACCAAGACACCCAGTACTTT	1	TRBV13-2*00		TRBJ2-5*00	0.00132802
CD4+YFP- DKO*	TGTGCCAGCGGTGTCAACACCCTTGAACAGTACTTC	1	TRBV13-2*00		TRBJ2-7*00	0.00132802
CD4+YFP- DKO*	TGTGCCAGCTCTCTCGAGCCCAGGAGCTCCTATGAACAGTACTTC	1	TRBV12-1*00		TRBJ2-7*00	0.00132802
CD4+YFP- DKO*	TGTGCCTGGACCCCCACCAATGCTGAGCAGTTCTTC	1	TRBV31*00	TRBD2*00	TRBJ2-1*00	0.00132802
CD4+YFP- DKO*	TGTGCCTGGAGCCAGGACAGGGGGCCCGACTACACCTTC	1	TRBV31*00	TRBD1*00	TRBJ1-2*00	0.00132802
CD4+YFP- DKO*	TGTGCCTGGAGTCTAAACAAAAACACAGAAGTCTTCTTT	1	TRBV31*00		TRBJ1-1*00	0.00132802
CD4+YFP- DKO*	TGTGCCTGGAGTCTAGGCAGGGCCTATAATTCGCCCCTCTACTTT	1	TRBV31*00	TRBD1*00	TRBJ1-6*00	0.00132802
CD4+YFP- DKO*	TGTGCCTGGTCGGACAATTCTGGAAATACGCTCTATTTT	1	TRBV31*00		TRBJ1-3*00	0.00132802
CD4+YFP- DKO*	TGTGCTAGCAGTCCCGACAGGTATGAACAGTACTTC	1	TRBV17*00	TRBD1*00	TRBJ2-7*00	0.00132802
CD4+YFP- DKO*	TGTGCTAGCAGTTACGGGGACAGGCAAGACACCAAGTACTTT	1	TRBV29*00	TRBD1*00	TRBJ2-5*00	0.00132802
CD4+YFP- DKO*	TGTGCTAGCAGTTTGGCCAGGGCAAACTCCGACTACACCTTC	1	TRBV29*00		TRBJ1-2*00	0.00132802
CD4+YFP- DKO*	TGTGCTAGCAGTTTGGGGCCAGGGGGGAACTCCGACTACACCTTC	1	TRBV29*00	TRBD1*00	TRBJ1-2*00	0.00132802
CD4+YFP- DKO*	TGTGCTAGCGCCTATGAACAGTACTTC	1	TRBV21*00		TRBJ2-7*00	0.00132802
CD4+YFP- DKO*	TGTGGTGCTAGAACAACTTATAACAACCAGGCTCCGCTTTTT	1	TRBV20*00		TRBJ1-5*00	0.00132802
CD4+YFP- DKO*	TGTGGTGCTAGCAGGGACTATGCTGAGCAGTTCTTC	1	TRBV20*00	TRBD1*00	TRBJ2-1*00	0.00132802
CD4+YFP- DKO*	TGTGGTGCTAGGAAGTCTAGTGCAGAAACGCTGTATTTT	1	TRBV20*00		TRBJ2-3*00	0.00132802
CD4+YFP- DKO*	TGTGGTGCTAGGACAGGGGGCTATGCTGAGCAGTTCTTC	1	TRBV20*00	TRBD1*00	TRBJ2-1*00	0.00132802
CD4+YFP- DKO*	TGTGGTGCTAGGCCTAGTGCAGAAACGCTGTATTTT	1	TRBV20*00		TRBJ2-3*00	0.00132802
CD4+YFP- DKO*	TGTGGTGCTAGGGAGGCCCGGACGGACACCCAGTACTTT	1	TRBV20*00	TRBD1*00	TRBJ2-5*00	0.00132802
CD4+YFP- DKO*	TGTGGTGCTAGTGGGCGGTATGCTGAGCAGTTCTTC	1	TRBV20*00	TRBD1*00	TRBJ2-1*00	0.00132802
