# Supplementary material for: Loss of TET2 and TET3 in regulatory T cells unleashes effector function
Source: Nat Commun. 2019 May 1;10:2011. doi: 10.1038/s41467-019-09541-y (PMC6494907; doi:10.1038/s41467-019-09541-y)
Supplement: Supplementary file 8 — Supplementary Data 5 [file 41467_2019_9541_MOESM8_ESM.xlsx]

## Sheet: Treg WT1
Supplementary Data 5. CDR3 sequences for Treg cells and CD4+ T cells from mLNs
Sample name	CDR3 Sequence	clone Count	best V Hit	best D Hit	best J Hit	Frequency
Treg WT1	TGTGCCAGCAGTAACGGGGGCCAATATGAACAGTACTTC	3	TRBV19*00	TRBD1*00	TRBJ2-7*00	0.0117647
Treg WT1	TGTGCTAGCAGTTTAGACTGGGGGTCCACCGGGCAGCTCTACTTT	2	TRBV29*00	TRBD2*00	TRBJ2-2*00	0.0078431
Treg WT1	TGTGCCAGCAGTATGCCGGGGGGAGGGAATGCTGAGCAGTTCTTC	2	TRBV19*00	TRBD2*00	TRBJ2-1*00	0.0078431
Treg WT1	TGTGCCAGCAGCTTGAGGACATCTAGTGCAGAAACGCTGTATTTT	2	TRBV3*00	TRBD1*00	TRBJ2-3*00	0.0078431
Treg WT1	TGTGCCAGCAGCCGGGGGCACCCTAGTGCAGAAACGCTGTATTTT	2	TRBV5*00	TRBD1*00	TRBJ2-3*00	0.0078431
Treg WT1	TGTGCCAGCCAGGGACTGGGGAGTGCAGAAACGCTGTATTTT	2	TRBV3*00	TRBD2*00	TRBJ2-3*00	0.0078431
Treg WT1	TGTGCCAGCAGTTTAGGGGGTTCTGGAAATACGCTCTATTTT	2	TRBV15*00		TRBJ1-3*00	0.0078431
Treg WT1	TGTGCCAGCAGTGATGGGGGTAACCAAGACACCCAGTACTTT	2	TRBV13-1*00		TRBJ2-5*00	0.0078431
Treg WT1	TGTGCCAGCAGCTTACTGGCGAGCTCCTATGAACAGTACTTC	2	TRBV3*00		TRBJ2-7*00	0.0078431
Treg WT1	TGTGCCAGCAGCCGCGCATCAAACACCGGGCAGCTCTACTTT	2	TRBV4*00		TRBJ2-2*00	0.0078431
Treg WT1	TGTGCCAGCAGCCGGGACAATAACTATGCTGAGCAGTTCTTC	2	TRBV19*00	TRBD1*00	TRBJ2-1*00	0.0078431
Treg WT1	TGTGCTAGCAGTTTATCGGTGAAGGACACCCAGTACTTT	2	TRBV29*00		TRBJ2-5*00	0.0078431
Treg WT1	TGTGCTAGCAGTTTAGGGGCTGGAAATACGCTCTATTTT	2	TRBV29*00		TRBJ1-3*00	0.0078431
Treg WT1	TGTGCCAGCTCTCAACAGGGAGGCGAAAGATTATTTTTC	2	TRBV12-1*00	TRBD1*00	TRBJ1-4*00	0.0078431
Treg WT1	TGTGCCAGCGGTGATTGGAACACCGGGCAGCTCTACTTT	2	TRBV13-2*00		TRBJ2-2*00	0.0078431
Treg WT1	TGTGCCAGCAGTCCCCGGAACAGCTATGAACAGTACTTC	2	TRBV26*00	TRBD1*00	TRBJ2-7*00	0.0078431
Treg WT1	TGTGCCAGCAGTATAGCAGGTGCAGAAACGCTGTATTTT	2	TRBV19*00		TRBJ2-3*00	0.0078431
Treg WT1	TGTGCCAGCAGCTTAACGGCAAACTCCGACTACACCTTC	2	TRBV3*00		TRBJ1-2*00	0.0078431
Treg WT1	TGTGCCAGCGCCGTTTAACTATGCTGAGCAGTTCTTC	2	TRBV19*00		TRBJ2-1*00	0.0078431
Treg WT1	TGTGCCAGCTCTCTCGATGCTGAGGAACAGTACTTC	2	TRBV12-2*00		TRBJ2-7*00	0.0078431
Treg WT1	TGTGCCAGCGGTGATCACAACTCCGACTACACCTTC	2	TRBV13-2*00		TRBJ1-2*00	0.0078431
Treg WT1	TGTGCCAGCAGTGATCACAGTTATGAACAGTACTTC	2	TRBV13-3*00		TRBJ2-7*00	0.0078431
Treg WT1	TGTGCCAGCAGCTTAGTAGGGGTTGAACAGTACTTC	2	TRBV3*00	TRBD1*00	TRBJ2-7*00	0.0078431
Treg WT1	TGTGCCAGCAGCCGGACAGGAAATACGCTCTATTTT	2	TRBV2*00	TRBD1*00	TRBJ1-3*00	0.0078431
Treg WT1	TGTGCCAGCAGCAGACAAACCGGGCAGCTCTACTTT	2	TRBV2*00		TRBJ2-2*00	0.0078431
Treg WT1	TGTGGTGCTAGCCGTAACCAAGACACCCAGTACTTT	2	TRBV20*00		TRBJ2-5*00	0.0078431
Treg WT1	TGTGCCAGCAGCCCACAGGAAAGATTATTTTTC	2	TRBV3*00		TRBJ1-4*00	0.0078431
Treg WT1	TGTGCCAGCAGTCGGGGACAGGGGAGGGGTGCAGAAACGCTGTATTTT	1	TRBV26*00	TRBD1*00	TRBJ2-3*00	0.0039216
Treg WT1	TGTGCAAGCAGCTTGGACTCTAATTCCTATAATTCGCCCCTCTACTTT	1	TRBV16*00		TRBJ1-6*00	0.0039216
Treg WT1	TGTGCCAGCTCTCTAGGGACAGCCGAGCTCCTATGAACAGTACTTC	1	TRBV12-2*00	TRBD1*00	TRBJ2-7*00	0.0039216
Treg WT1	TGTGCTAGCAGTAGACGGACAGGGAGCTCCTATGAACAGTACTTC	1	TRBV17*00	TRBD1*00	TRBJ2-7*00	0.0039216
Treg WT1	TGTGCTAGCAGTAGAACCCACAGATCCAACGAAAGATTATTTTTC	1	TRBV17*00		TRBJ1-4*00	0.0039216
Treg WT1	TGTGCCAGCTCTCTCGGTTGGGATTCTGGAAATACGCTCTATTTT	1	TRBV12-1*00		TRBJ1-3*00	0.0039216
Treg WT1	TGTGCCAGCCGCCCTCGGGACAGTTCTGGAAATACGCTCTATTTT	1	TRBV19*00	TRBD1*00	TRBJ1-3*00	0.0039216
Treg WT1	TGTGCCAGCGGTGGCGGACTGGGGCTGGGAGAAACGCTGTATTTT	1	TRBV13-2*00	TRBD2*00	TRBJ2-3*00	0.0039216
Treg WT1	TGTGCCAGCGGTGATGCACAGGGCAACTATGCTGAGCAGTTCTTC	1	TRBV13-2*00	TRBD1*00	TRBJ2-1*00	0.0039216
Treg WT1	TGTGCCAGCAGTTTCGTCACAGCTAGTGCAGAAACGCTGTATTTT	1	TRBV14*00		TRBJ2-3*00	0.0039216
Treg WT1	TGTGCCAGCAGTCTGAGTGGGGCTAGTGCAGAAACGCTGTATTTT	1	TRBV26*00	TRBD2*00	TRBJ2-3*00	0.0039216
Treg WT1	TGTGCCAGCAGTGATCTGGGGGCTAGTGCAGAAACGCTGTATTTT	1	TRBV13-3*00	TRBD2*00	TRBJ2-3*00	0.0039216
Treg WT1	TGTGCCAGCAGTGATCCTGGGGGGAACTATGCTGAGCAGTTCTTC	1	TRBV13-3*00	TRBD2*00	TRBJ2-1*00	0.0039216
Treg WT1	TGTGCCAGCAGTGACCGGGACAGGGGGCATGCTGAGCAGTTCTTC	1	TRBV13-3*00	TRBD1*00	TRBJ2-1*00	0.0039216
Treg WT1	TGTGCCAGCAGTATAGACAGATCAAACACCGGGCAGCTCTACTTT	1	TRBV19*00		TRBJ2-2*00	0.0039216
Treg WT1	TGTGCCAGCAGCTATCGGGGGTCTAGTGCAGAAACGCTGTATTTT	1	TRBV4*00	TRBD1*00	TRBJ2-3*00	0.0039216
Treg WT1	TGTGCCAGCAGCCTCGACAGGGCCACAAACTCCGACTACACCTTC	1	TRBV26*00	TRBD1*00	TRBJ1-2*00	0.0039216
Treg WT1	TGTGCCAGCAGCCAGGACTGGGGGGGAGCAGAAACGCTGTATTTT	1	TRBV5*00	TRBD2*00	TRBJ2-3*00	0.0039216
Treg WT1	TGTGCCAGCAGCCAAGATCCGGGGGGACAAGACACCCAGTACTTT	1	TRBV2*00	TRBD2*00	TRBJ2-5*00	0.0039216
Treg WT1	TGTGCCAGCAGCCAAGATCCGGGGAACCAAGACACCCAGTACTTT	1	TRBV5*00		TRBJ2-5*00	0.0039216
Treg WT1	TGTGCCAGCAGCCAAGAAGGGGCAAACACCGGGCAGCTCTACTTT	1	TRBV5*00		TRBJ2-2*00	0.0039216
Treg WT1	TGTGCCAGCAGCCAAGAAAGTAGTAACCAAGACACCCAGTACTTT	1	TRBV5*00		TRBJ2-5*00	0.0039216
Treg WT1	TGTGCCAGCAGGCCTCACTGGGGGAGCTCCTATGAACAGTACTTC	1	TRBV14*00	TRBD2*00	TRBJ2-7*00	0.0039216
Treg WT1	TGTGCAAGCAGCTTATTACAGGGGGCCAACGAAAGATTATTTTTC	1	TRBV16*00	TRBD1*00	TRBJ1-4*00	0.0039216
Treg WT1	TGTGCAAGCAGCTTAGACAGGGGGAGTGCAGAAACGCTGTATTTT	1	TRBV16*00	TRBD1*00	TRBJ2-3*00	0.0039216
Treg WT1	TGTGCAAGCAGCTTAACGGGGGGCCGTGCAGAAACGCTGTATTTT	1	TRBV16*00	TRBD2*00	TRBJ2-3*00	0.0039216
Treg WT1	TGCTCCAGCAGTCAACCGGGACTGGGGTGGGCTGAGCAGTTCTTC	1	TRBV23*00	TRBD2*00	TRBJ2-1*00	0.0039216
Treg WT1	TGCACCTGCAGTGCAGATTGGGGGGCTGGAAATACGCTCTATTTT	1	TRBV1*00	TRBD2*00	TRBJ1-3*00	0.0039216
Treg WT1	TGTGCCTGGAGTCTGGAGGGGGCCTCAAGACACCCAGTACTTT	1	TRBV31*00	TRBD1*00	TRBJ2-5*00	0.0039216
Treg WT1	TGTGCTAGCAGTCTCAGGGGGCGCAGAGACACCCAGTACTTT	1	TRBV21*00	TRBD1*00	TRBJ2-5*00	0.0039216
Treg WT1	TGTGCTAGCAGCCCGACTTTTAACCAAGACACCCAGTACTTT	1	TRBV17*00		TRBJ2-5*00	0.0039216
Treg WT1	TGTGCTAGCAAGAAGAATTCCTATAATTCGCCCCTCTACTTT	1	TRBV29*00		TRBJ1-6*00	0.0039216
Treg WT1	TGTGCCAGCGGGAGGGGGAATTCCAACGAAAGATTATTTTTC	1	TRBV13-2*00	TRBD1*00	TRBJ1-4*00	0.0039216
Treg WT1	TGTGCCAGCAGTTTTGGACAGAGCTCCTATGAACAGTACTTC	1	TRBV15*00	TRBD1*00	TRBJ2-7*00	0.0039216
Treg WT1	TGTGCCAGCAGTTTAGTGGGTTCTGGAAATACGCTCTATTTT	1	TRBV15*00		TRBJ1-3*00	0.0039216
Treg WT1	TGTGCCAGCAGTTCCGGGACAGGGGGCGAAAGATTATTTTTC	1	TRBV15*00	TRBD1*00	TRBJ1-4*00	0.0039216
Treg WT1	TGTGCCAGCAGTTGGGGACAGATCTATGCTGAGCAGTTCTTC	1	TRBV15*00	TRBD1*00	TRBJ2-1*00	0.0039216
Treg WT1	TGTGCCAGCAGTCTCGACAATTCTGGAAATACGCTCTATTTT	1	TRBV26*00		TRBJ1-3*00	0.0039216
Treg WT1	TGTGCCAGCAGTCTGGGACAGGGCAACGAAAGATTATTTTTC	1	TRBV26*00	TRBD1*00	TRBJ1-4*00	0.0039216
Treg WT1	TGTGCCAGCAGTCCCAGGGGTAACTATGCTGAGCAGTTCTTC	1	TRBV14*00	TRBD1*00	TRBJ2-1*00	0.0039216
Treg WT1	TGTGCCAGCAGTGTGGGGGAAGACCAAGACACCCAGTACTTT	1	TRBV13-3*00	TRBD2*00	TRBJ2-5*00	0.0039216
Treg WT1	TGTGCCAGCAGTGATTCGGGGGGTGCAAAAACGCTGTATTTT	1	TRBV13-1*00	TRBD1*00	TRBJ2-3*00	0.0039216
Treg WT1	TGTGCCAGCAGTGATCCAGGTTCTGGAAATACGCTCTATTTT	1	TRBV13-3*00		TRBJ1-3*00	0.0039216
Treg WT1	TGTGCCAGCAGTGATCAGGGAAGGTACTCCGACTACACCTTC	1	TRBV13-1*00	TRBD1*00	TRBJ1-2*00	0.0039216
Treg WT1	TGTGCCAGCAGTGATGCTGGGGGCTCCTATGAACAGTACTTC	1	TRBV13-1*00	TRBD2*00	TRBJ2-7*00	0.0039216
Treg WT1	TGTGCCAGCAGTGATGCGGCAGGGACCACAGAAGTCTTCTTT	1	TRBV13-1*00	TRBD1*00	TRBJ1-1*00	0.0039216
Treg WT1	TGTGCCAGCAGTGAATCAGGGACGAGGGACACCCAGTACTTT	1	TRBV13-1*00	TRBD1*00	TRBJ2-5*00	0.0039216
Treg WT1	TGTGCCAGCAGCTTCCGGGACAGGGGTGACACCCAGTACTTT	1	TRBV3*00	TRBD1*00	TRBJ2-5*00	0.0039216
Treg WT1	TGTGCCAGCAGCTTCGACAGTTCTGGAAATACGCTCTATTTT	1	TRBV3*00	TRBD1*00	TRBJ1-3*00	0.0039216
Treg WT1	TGTGCCAGCAGCTTATCCGGGGTCTATGCTGAGCAGTTCTTC	1	TRBV3*00	TRBD1*00	TRBJ2-1*00	0.0039216
Treg WT1	TGTGCCAGCAGCTTACGGGGGTTTCAAAACACCTTGTACTTT	1	TRBV3*00	TRBD1*00	TRBJ2-4*00	0.0039216
Treg WT1	TGTGCCAGCAGCTTAGGGACAGGGATCTCCGACTACACCTTC	1	TRBV3*00	TRBD1*00	TRBJ1-2*00	0.0039216
Treg WT1	TGTGCCAGCAGCTCAGACAGGGGCTATGCTGAGCAGTTCTTC	1	TRBV3*00	TRBD1*00	TRBJ2-1*00	0.0039216
Treg WT1	TGTGCCAGCAGCCCCTCCGGGACAAACACAGAAGTCTTCTTT	1	TRBV5*00	TRBD1*00	TRBJ1-1*00	0.0039216
Treg WT1	TGTGCCAGCAGCCCGGGACAGTACCAAGACACCCAGTACTTT	1	TRBV5*00	TRBD1*00	TRBJ2-5*00	0.0039216
Treg WT1	TGTGCCAGCAGCCACTGGGAGAGTCAAAACACCTTGTACTTT	1	TRBV13-3*00	TRBD2*00	TRBJ2-4*00	0.0039216
Treg WT1	TGTGCCAGCAGCCAAGACGGACAAAACTCCGACTACACCTTC	1	TRBV2*00	TRBD1*00	TRBJ1-2*00	0.0039216
Treg WT1	TGTGCCAGCAGCCAAGAGGGGGGCTATGCTGAGCAGTTCTTC	1	TRBV2*00	TRBD2*00	TRBJ2-1*00	0.0039216
Treg WT1	TGTGCCAGCAGCCAAGAGACAGGGAACTCCGACTACACCTTC	1	TRBV2*00	TRBD1*00	TRBJ1-2*00	0.0039216
Treg WT1	TGTGCCAGCAGCCAAGAACAGGGAGGCTCCGACTACACCTTC	1	TRBV5*00	TRBD1*00	TRBJ1-2*00	0.0039216
Treg WT1	TGTGCCAGCAGCCAAGAACAGGGAGGAGCTGAGCAGTTCTTC	1	TRBV5*00	TRBD1*00	TRBJ2-1*00	0.0039216
Treg WT1	TGTGCCAGCAACCCGGGACTGGGGGTTGCTGAGCAGTTCTTC	1	TRBV15*00	TRBD2*00	TRBJ2-1*00	0.0039216
Treg WT1	TGTGCAAGCAGCTTAGCGGGACACTATGCTGAGCAGTTCTTC	1	TRBV16*00	TRBD1*00	TRBJ2-1*00	0.0039216
Treg WT1	TGTGCAAGCAGCTTAGATCCAAGTCAAAACACCTTGTACTTT	1	TRBV16*00		TRBJ2-4*00	0.0039216
Treg WT1	TGTGCAAGCAGCTTAGAGGCCCCCGCGGACACCCAGTACTTT	1	TRBV16*00	TRBD1*00	TRBJ2-5*00	0.0039216
Treg WT1	TGTGCAAGCAGCCCCGACACGAACACCGGGCAGCTCTACTTT	1	TRBV16*00		TRBJ2-2*00	0.0039216
Treg WT1	TGTGCAAGCAGCCGGACAACAAACACCGGGCAGCTCTACTTT	1	TRBV16*00	TRBD1*00	TRBJ2-2*00	0.0039216
Treg WT1	TGTGGTGCTAGGGATCTGGGGGGGCGCTCTGAGCAGTTCTTC	1	TRBV20*00	TRBD2*00	TRBJ2-1*00	0.0039216
Treg WT1	TGCTCCAGCAGTCAATCTGGGGGGTCGGACACCCAGTACTTT	1	TRBV23*00	TRBD2*00	TRBJ2-5*00	0.0039216
Treg WT1	TGCACCTGCAGTGCGCCAGGGAACTATGCTGAGCAGTTCTTC	1	TRBV1*00	TRBD1*00	TRBJ2-1*00	0.0039216
Treg WT1	TGCACCTGCAGTGCAGGGCGGAACTATGCTGAGCAGTTCTTC	1	TRBV1*00		TRBJ2-1*00	0.0039216
Treg WT1	TGCACCTGCAGTGCAGGACATTCTGGAAATACGCTCTATTTT	1	TRBV1*00		TRBJ1-3*00	0.0039216
Treg WT1	TGCACCTGCAGTGCAGATCCGGCAAACTCCGACTACACCTTC	1	TRBV1*00		TRBJ1-2*00	0.0039216
Treg WT1	TGCACCTGCAGTGCAGACAATTCTGGAAATACGCTCTATTTT	1	TRBV1*00		TRBJ1-3*00	0.0039216
Treg WT1	TGCACCTGCAGTAAACAGCATTCTGGAAATACGCTCTATTTT	1	TRBV1*00		TRBJ1-3*00	0.0039216
Treg WT1	TGTGCTAGCAGTTCAGTTAACCAAGACACCCAGTACTTT	1	TRBV29*00		TRBJ2-5*00	0.0039216
Treg WT1	TGTGCTAGCAGTCTCACAGGGAACTCCGACTACACCTTC	1	TRBV21*00	TRBD1*00	TRBJ1-2*00	0.0039216
Treg WT1	TGTGCCTGGAGTCTGGCAGCAAACTCCGACTACACCTTC	1	TRBV31*00		TRBJ1-2*00	0.0039216
Treg WT1	TGTGCCTGGAGTCTATTTGGGGGGGCTGAGCAGTTCTTC	1	TRBV31*00	TRBD2*00	TRBJ2-1*00	0.0039216
Treg WT1	TGTGCCTGGAGTCTACAGGGAAACTCCGACTACACCTTC	1	TRBV31*00	TRBD1*00	TRBJ1-2*00	0.0039216
Treg WT1	TGTGCCTGGAGTCACTGGAGCTCCTATGAACAGTACTTC	1	TRBV31*00		TRBJ2-7*00	0.0039216
Treg WT1	TGTGCCTGGAGTAGGGGGGCAAACTCCGACTACACCTTC	1	TRBV31*00	TRBD1*00	TRBJ1-2*00	0.0039216
Treg WT1	TGTGCCAGCTCTCTCCTGGGGGGCTATGAACAGTACTTC	1	TRBV12-2*00	TRBD2*00	TRBJ2-7*00	0.0039216
Treg WT1	TGTGCCAGCTCTCTCGCCCAGTATGCTGAGCAGTTCTTC	1	TRBV12-1*00	TRBD2*00	TRBJ2-1*00	0.0039216
Treg WT1	TGTGCCAGCTCTCTCGACGGGAACTCCGACTACACCTTC	1	TRBV12-1*00		TRBJ1-2*00	0.0039216
Treg WT1	TGTGCCAGCTCTCTCGAACGGGGTGAAACGCTGTATTTT	1	TRBV12-1*00		TRBJ2-3*00	0.0039216
Treg WT1	TGTGCCAGCGGTGATGACTTTCAAAACACCTTGTACTTT	1	TRBV13-2*00		TRBJ2-4*00	0.0039216
Treg WT1	TGTGCCAGCGGTGATAACTGGTCCTATGAACAGTACTTC	1	TRBV13-2*00	TRBD2*00	TRBJ2-7*00	0.0039216
Treg WT1	TGTGCCAGCGGTGACCACATCCAAGACACCCAGTACTTT	1	TRBV13-2*00		TRBJ2-5*00	0.0039216
Treg WT1	TGTGCCAGCGGTGAGGGGGGTGCAGAAACGCTGTATTTT	1	TRBV13-2*00	TRBD1*00	TRBJ2-3*00	0.0039216
Treg WT1	TGTGCCAGCAGTTTGGACTGGGGGTATGAACAGTACTTC	1	TRBV15*00	TRBD2*00	TRBJ2-7*00	0.0039216
Treg WT1	TGTGCCAGCAGTTTAGGGGGGAACGAAAGATTATTTTTC	1	TRBV15*00	TRBD1*00	TRBJ1-4*00	0.0039216
Treg WT1	TGTGCCAGCAGTTCGGATTCTGGAAATACGCTCTATTTT	1	TRBV15*00		TRBJ1-3*00	0.0039216
Treg WT1	TGTGCCAGCAGTCTCTACAGTCAAGACACCCAGTACTTT	1	TRBV24*00		TRBJ2-5*00	0.0039216
Treg WT1	TGTGCCAGCAGTCTGGGCAGCTCCTATGAACAGTACTTC	1	TRBV26*00		TRBJ2-7*00	0.0039216
Treg WT1	TGTGCCAGCAGTCTGAACAGGGGGCAGGAACAGTACTTC	1	TRBV26*00	TRBD1*00	TRBJ2-7*00	0.0039216
Treg WT1	TGTGCCAGCAGTCAAACAGGGAACGAAAGATTATTTTTC	1	TRBV24*00	TRBD1*00	TRBJ1-4*00	0.0039216
Treg WT1	TGTGCCAGCAGTGGGCACAGGGGGCGTGAACAGTACTTC	1	TRBV13-1*00	TRBD1*00	TRBJ2-7*00	0.0039216
Treg WT1	TGTGCCAGCAGTGATGGGGGGAACTCCGACTACACCTTC	1	TRBV13-1*00	TRBD1*00	TRBJ1-2*00	0.0039216
Treg WT1	TGTGCCAGCAGTGACTGGGGGGAAAACACCTTGTACTTT	1	TRBV13-1*00	TRBD2*00	TRBJ2-4*00	0.0039216
Treg WT1	TGTGCCAGCAGTGACAGGGACGACGAAAGATTATTTTTC	1	TRBV13-1*00	TRBD1*00	TRBJ1-4*00	0.0039216
Treg WT1	TGTGCCAGCAGTGAGGGGGGGGTTGCTGAGCAGTTCTTC	1	TRBV13-3*00	TRBD2*00	TRBJ2-1*00	0.0039216
Treg WT1	TGTGCCAGCAGCTTCCGGGACAGCCAGGCTCCGCTTTTT	1	TRBV3*00	TRBD1*00	TRBJ1-5*00	0.0039216
Treg WT1	TGTGCCAGCAGCTTGGCAGGGTTCGGGCAGCTCTACTTT	1	TRBV3*00	TRBD1*00	TRBJ2-2*00	0.0039216
Treg WT1	TGTGCCAGCAGCTTGGAGGGCGATGCTGAGCAGTTCTTC	1	TRBV3*00	TRBD1*00	TRBJ2-1*00	0.0039216
Treg WT1	TGTGCCAGCAGCTTAGACTTAAACACAGAAGTCTTCTTT	1	TRBV3*00		TRBJ1-1*00	0.0039216
Treg WT1	TGTGCCAGCAGCTTAGACAGGAACTCCGACTACACCTTC	1	TRBV3*00	TRBD1*00	TRBJ1-2*00	0.0039216
Treg WT1	TGTGCCAGCAGCTTAGAGGGACAACAGGCTCCGCTTTTT	1	TRBV3*00	TRBD1*00	TRBJ1-5*00	0.0039216
Treg WT1	TGTGCCAGCAGCTGGGGGGGGCCGGCTGAGCAGTTCTTC	1	TRBV4*00	TRBD2*00	TRBJ2-1*00	0.0039216
Treg WT1	TGTGCCAGCAGCTACAGAAACACCGGGCAGCTCTACTTT	1	TRBV3*00		TRBJ2-2*00	0.0039216
Treg WT1	TGTGCCAGCAGCCCCCCGGGTGGGGACACCCAGTACTTT	1	TRBV2*00	TRBD1*00	TRBJ2-5*00	0.0039216
Treg WT1	TGTGCCAGCAGCCCCCAGAGCTCCTATGAACAGTACTTC	1	TRBV5*00		TRBJ2-7*00	0.0039216
Treg WT1	TGTGCCAGCAGCCCGACACCAAACACAGAAGTCTTCTTT	1	TRBV26*00		TRBJ1-1*00	0.0039216
Treg WT1	TGTGCCAGCAGCCGGGACTGGGATGCTGAGCAGTTCTTC	1	TRBV2*00	TRBD2*00	TRBJ2-1*00	0.0039216
Treg WT1	TGTGCCAGCAGCCGGGACACAAACACAGAAGTCTTCTTT	1	TRBV2*00	TRBD1*00	TRBJ1-1*00	0.0039216
Treg WT1	TGTGCCAGCAGCCAGGGACAGCAAGACACCCAGTACTTT	1	TRBV5*00	TRBD1*00	TRBJ2-5*00	0.0039216
Treg WT1	TGTGCCAGCAGCCAAGACCAGGAAGGCACCCAGTACTTT	1	TRBV5*00		TRBJ2-5*00	0.0039216
Treg WT1	TGTGCCAGCAGCCAAGACAGGAACTCCGACTACACCTTC	1	TRBV5*00		TRBJ1-2*00	0.0039216
Treg WT1	TGTGCCAGCAGCCAAGAGAGAAACACAGAAGTCTTCTTT	1	TRBV5*00		TRBJ1-1*00	0.0039216
Treg WT1	TGTGCCAGCAGCGACAGTAACCAAGACACCCAGTACTTT	1	TRBV14*00	TRBD1*00	TRBJ2-5*00	0.0039216
Treg WT1	TGTGCCAGCAGGGACAATTCTGGAAATACGCTCTATTTT	1	TRBV13-3*00		TRBJ1-3*00	0.0039216
Treg WT1	TGTGCCAGCAAAAACCTTAACCAAGACACCCAGTACTTT	1	TRBV13-1*00		TRBJ2-5*00	0.0039216
Treg WT1	TGTGCAAGCAGCTTCCGGGCAAACTCCGACTACACCTTC	1	TRBV16*00		TRBJ1-2*00	0.0039216
Treg WT1	TGTGCAAGCAGCTTAGGGACTGGAAATACGCTCTATTTT	1	TRBV16*00		TRBJ1-3*00	0.0039216
Treg WT1	TGTGCAAGCAGCTTAGATACCAACTATGAACAGTACTTC	1	TRBV16*00		TRBJ2-7*00	0.0039216
Treg WT1	TGTGGTGCTAGCGGGACTGGGCAAGACACCCAGTACTTC	1	TRBV20*00	TRBD2*00	TRBJ2-5*00	0.0039216
Treg WT1	TGTGGTGCCGGGGGGGGTGGTGCAGAAACGCTGTATTTT	1	TRBV20*00	TRBD2*00	TRBJ2-3*00	0.0039216
Treg WT1	TGCACCTGTGGACAGTCAAACACCGGGCAGCTCTACTTT	1	TRBV1*00	TRBD1*00	TRBJ2-2*00	0.0039216
Treg WT1	TGCACCTGCAGTGCTGGGGGGCCCTATGAACAGTACTTC	1	TRBV1*00	TRBD2*00	TRBJ2-7*00	0.0039216
Treg WT1	TGCACCTGCAGTGATAAGGGGCAAGACACCCAGTACTTT	1	TRBV1*00	TRBD1*00	TRBJ2-5*00	0.0039216
Treg WT1	TGTGCCAGCAGTACTCAAACACCGGGCAGCTCTACTTT	1	TRBV19*00		TRBJ2-2*00	0.0039216
Treg WT1	TGTGCCAGCTCTCTCTTCGGGGGGGAACAGTACTTC	1	TRBV12-1*00	TRBD2*00	TRBJ2-7*00	0.0039216
Treg WT1	TGTGCCAGCTCTCTCGGGAACTCCGACTACACCTTC	1	TRBV12-1*00		TRBJ1-2*00	0.0039216
Treg WT1	TGTGCCAGCTCCCTGGGGTTCTATGAACAGTACTTC	1	TRBV12-1*00	TRBD2*00	TRBJ2-7*00	0.0039216
Treg WT1	TGTGCCAGCGGTGATGCTAACTCCGACTACACCTTC	1	TRBV13-2*00		TRBJ1-2*00	0.0039216
Treg WT1	TGTGCCAGCGGTGAGGGGGCGTATGAACAGTACTTC	1	TRBV13-2*00	TRBD1*00	TRBJ2-7*00	0.0039216
Treg WT1	TGTGCCAGCACCGGTTCTGGAAATACGCTCTATTTT	1	TRBV19*00		TRBJ1-3*00	0.0039216
Treg WT1	TGTGCCAGCAGTTTCTGGGGCACAGAAGTCTTCTTT	1	TRBV22*00	TRBD2*00	TRBJ1-1*00	0.0039216
Treg WT1	TGTGCCAGCAGTTTGAGTCAAAACACCTTGTACTTT	1	TRBV14*00		TRBJ2-4*00	0.0039216
Treg WT1	TGTGCCAGCAGTCTCAACACCGGGCAGCTCTACTTT	1	TRBV26*00		TRBJ2-2*00	0.0039216
Treg WT1	TGTGCCAGCAGTCTGATAAACACAGAAGTCTTCTTT	1	TRBV26*00		TRBJ1-1*00	0.0039216
Treg WT1	TGTGCCAGCAGTCCCAGTCAAAACACCTTGTACTTT	1	TRBV15*00		TRBJ2-4*00	0.0039216
Treg WT1	TGTGCCAGCAGTCATTCTGGAAATACGCTCTATTTT	1	TRBV24*00		TRBJ1-3*00	0.0039216
Treg WT1	TGTGCCAGCAGTGGGACTGGGGGTTCCCAGTACTTT	1	TRBV13-1*00	TRBD2*00	TRBJ2-5*00	0.0039216
Treg WT1	TGTGCCAGCAGTGATGCAGGGGGAGAACAGTACTTC	1	TRBV13-1*00	TRBD1*00	TRBJ2-7*00	0.0039216
Treg WT1	TGTGCCAGCAGTGAGGGGGGGGATGAACAGTACTTC	1	TRBV13-1*00	TRBD2*00	TRBJ2-7*00	0.0039216
Treg WT1	TGTGCCAGCAGTGAAGGGGGGAGTGAACAGTACTTC	1	TRBV13-3*00	TRBD1*00	TRBJ2-7*00	0.0039216
Treg WT1	TGTGCCAGCAGTATCAGCTGGGGTGAACAGTACTTC	1	TRBV19*00	TRBD2*00	TRBJ2-7*00	0.0039216
Treg WT1	TGTGCCAGCAGTATGGGAAACTCCGACTACACCTTC	1	TRBV19*00		TRBJ1-2*00	0.0039216
Treg WT1	TGTGCCAGCAGCTTTCAGGGGCAAGAAGTCTTCTTT	1	TRBV3*00	TRBD1*00	TRBJ1-1*00	0.0039216
Treg WT1	TGTGCCAGCAGCTTGACATACACAGAAGTCTTCTTT	1	TRBV25*00		TRBJ1-1*00	0.0039216
Treg WT1	TGTGCCAGCAGCTTGAGCTCCTATGAACAGTACTTC	1	TRBV3*00		TRBJ2-7*00	0.0039216
Treg WT1	TGTGCCAGCAGCTTAGCTGGGTATGAACAGTACTTC	1	TRBV3*00		TRBJ2-7*00	0.0039216
Treg WT1	TGTGCCAGCAGCTTAGCAGGATATGAACAGTACTTC	1	TRBV3*00		TRBJ2-7*00	0.0039216
Treg WT1	TGTGCCAGCAGCTTAGGGGATTCCGACTACACCTTC	1	TRBV3*00		TRBJ1-2*00	0.0039216
Treg WT1	TGTGCCAGCAGCTCCTGGGGGAACACCTTGTACTTT	1	TRBV3*00	TRBD2*00	TRBJ2-4*00	0.0039216
Treg WT1	TGTGCCAGCAGCTCCAGGTACTCCGACTACACCTTC	1	TRBV3*00		TRBJ1-2*00	0.0039216
Treg WT1	TGTGCCAGCAGCTCCAGAAACTCCGACTACACCTTC	1	TRBV3*00		TRBJ1-2*00	0.0039216
Treg WT1	TGTGCCAGCAGCTACAGCCCTGGGGCTCCGCTTTTT	1	TRBV4*00	TRBD1*00	TRBJ1-5*00	0.0039216
Treg WT1	TGTGCCAGCAGCCTTAGTGCAGAAACGCTGTATTTT	1	TRBV3*00		TRBJ2-3*00	0.0039216
Treg WT1	TGTGCCAGCAGCCCCGGGTATGCTGAGCAGTTCTTC	1	TRBV15*00	TRBD1*00	TRBJ2-1*00	0.0039216
Treg WT1	TGTGCCAGCAGCCCCGACAGGGTTGAACAGTACTTC	1	TRBV2*00	TRBD1*00	TRBJ2-7*00	0.0039216
Treg WT1	TGTGCCAGCAGCCCCAGGGACCAGGCTCCGCTTTTT	1	TRBV2*00	TRBD1*00	TRBJ1-5*00	0.0039216
Treg WT1	TGTGCCAGCAGCCGGGGTCAAAACACCTTGTACTTT	1	TRBV3*00		TRBJ2-4*00	0.0039216
Treg WT1	TGTGCCAGCAGCCGGGACAACGAAAGATTATTTTTC	1	TRBV2*00		TRBJ1-4*00	0.0039216
Treg WT1	TGTGCCAGCAGCCGACATCAAAACACCTTGTACTTT	1	TRBV2*00		TRBJ2-4*00	0.0039216
Treg WT1	TGTGCCAGCAGCCGACAGAACGAAAGATTATTTTTC	1	TRBV3*00	TRBD1*00	TRBJ1-4*00	0.0039216
Treg WT1	TGTGCCAGCAGCCAAGAGCAAAACACCTTGTACTTT	1	TRBV2*00		TRBJ2-4*00	0.0039216
Treg WT1	TGTGCCAGCAGCCAAGAAAACACAGAAGTCTTCTTT	1	TRBV5*00		TRBJ1-1*00	0.0039216
Treg WT1	TGTGCCAGCAGCGCCCGACAGGGGGACTACACCTTC	1	TRBV2*00	TRBD1*00	TRBJ1-2*00	0.0039216
Treg WT1	TGTGCCAGCAGGGAGACAGACTATGAACAGTACTTC	1	TRBV3*00	TRBD1*00	TRBJ2-7*00	0.0039216
Treg WT1	TGTGCCAGCAGACTGGGGGTAGGTGAACAGTACTTC	1	TRBV13-3*00	TRBD2*00	TRBJ2-7*00	0.0039216
Treg WT1	TGTGCAAGCAGCTTAGGGAACACAGAAGTCTTCTTT	1	TRBV16*00		TRBJ1-1*00	0.0039216
Treg WT1	TGTGCAAGCAGCTTAGATCAAGGGGGGCAGTACTTC	1	TRBV16*00	TRBD1*00	TRBJ2-7*00	0.0039216
Treg WT1	TGTGCAAGCAGCTTAGAGGACACAGAAGTCTTCTTT	1	TRBV16*00		TRBJ1-1*00	0.0039216
Treg WT1	TGTGGTGCTAGGACTGGGTATGCTGAGCAGTTCTTC	1	TRBV20*00	TRBD2*00	TRBJ2-1*00	0.0039216
Treg WT1	TGCTCCAGCAGTCAATCGGGGGACACCCAGTACTTT	1	TRBV23*00		TRBJ2-5*00	0.0039216
Treg WT1	TGCACCTGCAGTGCAGATCCGGACACCTTGTACTTT	1	TRBV1*00		TRBJ2-4*00	0.0039216
Treg WT1	TGTGCCAGCTCTCTGGAAAACACCTTGTACTTT	1	TRBV12-1*00		TRBJ2-4*00	0.0039216
Treg WT1	TGTGCCAGCAGTTTCCAAGCTGAGCAGTTCTTC	1	TRBV15*00		TRBJ2-1*00	0.0039216
Treg WT1	TGTGCCAGCAGTTTGGATGCTGAGCAGTTCTTC	1	TRBV26*00		TRBJ2-1*00	0.0039216
Treg WT1	TGTGCCAGCAGTTTAGCCGGAGAAGTCTTCTTT	1	TRBV15*00		TRBJ1-1*00	0.0039216
Treg WT1	TGTGCCAGCAGTCGCTCCTATGAACAGTACTTC	1	TRBV15*00		TRBJ2-7*00	0.0039216
Treg WT1	TGTGCCAGCAGTGCCTCCTATGAACAGTACTTC	1	TRBV15*00		TRBJ2-7*00	0.0039216
Treg WT1	TGTGCCAGCAGTGGGGACTCCGACTACACCTTC	1	TRBV13-1*00		TRBJ1-2*00	0.0039216
Treg WT1	TGTGCCAGCAGCTTTCAAAACACCTTGTACTTT	1	TRBV3*00		TRBJ2-4*00	0.0039216
Treg WT1	TGTGCCAGCAGCTTGCGGGAAACGCTGTATTTT	1	TRBV3*00		TRBJ2-3*00	0.0039216
Treg WT1	TGTGCCAGCAGCTTAAGGGACACCCAGTACTTT	1	TRBV3*00		TRBJ2-5*00	0.0039216
Treg WT1	TGTGCCAGCAGCTTAAAGTATGAACAGTACTTC	1	TRBV3*00		TRBJ2-7*00	0.0039216
Treg WT1	TGTGCCAGCAGCTGGGATGCTGAGCAGTTCTTC	1	TRBV3*00		TRBJ2-1*00	0.0039216
Treg WT1	TGTGCCAGCAGCCCGCAAGACACCCAGTACTTT	1	TRBV15*00		TRBJ2-5*00	0.0039216
Treg WT1	TGTGCCAGCAGCCAAGAAGAGGAACAGTACTTC	1	TRBV5*00		TRBJ2-7*00	0.0039216
Treg WT1	TGTGCCAGCAGCGTTGGAAACACCTTGTACTTT	1	TRBV15*00		TRBJ2-4*00	0.0039216
Treg WT1	TGTGCCAGCAGCACTGGGGAAACGCTGTATTTT	1	TRBV15*00	TRBD2*00	TRBJ2-3*00	0.0039216
Treg WT1	TGTGGTGCTCAAAACTATGCTGAGCAGTTCTTC	1	TRBV20*00		TRBJ2-1*00	0.0039216
Treg WT1	TGCACCTGCAGTGGCACCGGGCAGCTCTACTTT	1	TRBV1*00		TRBJ2-2*00	0.0039216
Treg WT1	TGTGCCTGGAGTCTAGGACACCTTGTACTTT	1	TRBV31*00		TRBJ2-4*00	0.0039216
Treg WT1	TGTGCTAGCAGTCAAGACACCCAGTACTTT	1	TRBV29*00		TRBJ2-5*00	0.0039216
Treg WT1	TGTGCCAGCAGCCGGACAGAAGTCTTCTTT	1	TRBV3*00		TRBJ1-1*00	0.0039216
Treg WT1	TGTGCCAGCAAAAACACAGAAGTCTTCTTT	1	TRBV19*00		TRBJ1-1*00	0.0039216

## Sheet: Treg WT2
Sample name	CDR3 Sequence	clone Count	best V Hit	best D Hit	best J Hit	Frequency
Treg WT2	TGTGCCAGCAGCCAAGGGACAAACACAGAAGTCTTCTTT	3	TRBV5*00		TRBJ1-1*00	0.012
Treg WT2	TGTGCCAGCAGGCAACAGAACACAGAAGTCTTCTTT	3	TRBV19*00		TRBJ1-1*00	0.012
Treg WT2	TGTGCCAGCAGCCAAGAACAGGGGAACACCGGGCAGCTCTACTTT	2	TRBV5*00	TRBD1*00	TRBJ2-2*00	0.008
Treg WT2	TGTGCCAGCAGTTCCTGGGGGCGGACCGGGCAGCTCTACTTT	2	TRBV2*00	TRBD1*00	TRBJ2-2*00	0.008
Treg WT2	TGTGCCAGCAGCTTAGTAGGGAACACCGGGCAGCTCTACTTT	2	TRBV3*00		TRBJ2-2*00	0.008
Treg WT2	TGCACCTGCAGTGAACAGCATTCTGGAAATACGCTCTATTTT	2	TRBV1*00		TRBJ1-3*00	0.008
Treg WT2	TGTGCCAGCTCTTTCGACATACAAAACACCTTGTACTTT	2	TRBV12-1*00		TRBJ2-4*00	0.008
Treg WT2	TGTGCCAGCAGTTGGGGGGACTATGCTGAGCAGTTCTTC	2	TRBV15*00	TRBD2*00	TRBJ2-1*00	0.008
Treg WT2	TGTGCCAGCAGTGGGGACAGGGGAGATGAACAGTACTTC	2	TRBV13-1*00	TRBD1*00	TRBJ2-7*00	0.008
Treg WT2	TGTGCCAGCAGCGGACAGAGTCAAAACACCTTGTACTTT	2	TRBV3*00	TRBD1*00	TRBJ2-4*00	0.008
Treg WT2	TGTGCCAGCTCTCTGGGGAACTCCGACTACACCTTC	2	TRBV12-1*00		TRBJ1-2*00	0.008
Treg WT2	TGTGCCAGCGGTGCCCTATATGCTGAGCAGTTCTTC	2	TRBV13-2*00		TRBJ2-1*00	0.008
Treg WT2	TGTGCCAGCAGTTTAGACAGTTATGAACAGTACTTC	2	TRBV15*00		TRBJ2-7*00	0.008
Treg WT2	TGTGCCAGCAGTCTGCCAGATGCTGAGCAGTTCTTC	2	TRBV26*00		TRBJ2-1*00	0.008
Treg WT2	TGTGCCAGCAGTACTAGTGCAGAAACGCTGTATTTT	2	TRBV26*00		TRBJ2-3*00	0.008
Treg WT2	TGTGCCAGCAGCCTCGACAAGACTGAGCAGTTCTTC	2	TRBV5*00		TRBJ2-1*00	0.008
Treg WT2	TGTGCCAGCAGCTCGGAGAATACGCTCTATTTT	2	TRBV2*00		TRBJ1-3*00	0.008
Treg WT2	TGTGCCAGCAGCCAAGATCACAGGGTCGGGAACAACCAGGCTCCGCTTTTT	1	TRBV5*00	TRBD1*00	TRBJ1-5*00	0.004
Treg WT2	TGTGCCAGCAGCCAAGAGGGACTGGGGACTAGTGCAGAAACGCTGCATTTT	1	TRBV5*00	TRBD2*00	TRBJ2-3*00	0.004
Treg WT2	TGTGCCAGCGGTGATGCACCCGGGACAGCAAACTCCGACTACACCTTC	1	TRBV13-2*00	TRBD1*00	TRBJ1-2*00	0.004
Treg WT2	TGTGCCAGCAGCCGACAGGGTTCTTCCTATAATTCGCCCCTCTACTTT	1	TRBV5*00	TRBD1*00	TRBJ1-6*00	0.004
Treg WT2	TGTGCCAGCAGCATACAGGGGGGTAATTCTGGAAATACGCTCTATTTT	1	TRBV3*00	TRBD1*00	TRBJ1-3*00	0.004
Treg WT2	TGTGCTAGCAGTTTACAGGACTGGAACACCGGGCAGCTCTACTTT	1	TRBV29*00	TRBD2*00	TRBJ2-2*00	0.004
Treg WT2	TGTGCCTGGAGTCCTAGGGGAACTAGTGCAGAAACGCTGTATTTT	1	TRBV31*00	TRBD1*00	TRBJ2-3*00	0.004
Treg WT2	TGTGCCAGCTCTCTCTGGGGGAGTTCCACCGGGCAGCTCTACTTT	1	TRBV12-1*00	TRBD2*00	TRBJ2-2*00	0.004
Treg WT2	TGTGCCAGCTCTCTCGAACAGGGGAGTGCAGAAACGCTGTATTTT	1	TRBV12-1*00	TRBD1*00	TRBJ2-3*00	0.004
Treg WT2	TGTGCCAGCTCTCCTCCGGGACAGAGCTCCTATGAACAGTACTTC	1	TRBV12-1*00	TRBD1*00	TRBJ2-7*00	0.004
Treg WT2	TGTGCCAGCTCTCCATCAGGGGAGGCCTATGCTGAGCAGTTCTTC	1	TRBV12-1*00	TRBD1*00	TRBJ2-1*00	0.004
Treg WT2	TGTGCCAGCGGTGATGCTGGGGGGGCGCGGAACACCCAGTACTTT	1	TRBV13-2*00	TRBD2*00	TRBJ2-5*00	0.004
Treg WT2	TGTGCCAGCGGTGATGCTGGGAGTCACACCGGGCAGCTCTACTTT	1	TRBV13-2*00		TRBJ2-2*00	0.004
Treg WT2	TGTGCCAGCAGTTTCCAACAGGGGGCGGGGGCTGAGCAGTTCTTC	1	TRBV14*00	TRBD1*00	TRBJ2-1*00	0.004
Treg WT2	TGTGCCAGCAGTGCATGGGGGACTAGTGCAGAAACGCTGTATTTT	1	TRBV19*00	TRBD2*00	TRBJ2-3*00	0.004
Treg WT2	TGTGCCAGCAGTGATGCAAGGCAGGGAGGCTCCGACTACACCTTC	1	TRBV13-3*00	TRBD1*00	TRBJ1-2*00	0.004
Treg WT2	TGTGCCAGCAGTGATGACTGGGGTAGTCAAAACACCTTGTACTTT	1	TRBV13-1*00	TRBD2*00	TRBJ2-4*00	0.004
Treg WT2	TGTGCCAGCAGTATTCCTGGGGGTAACTATGCTGAGCAGTTCTTC	1	TRBV19*00	TRBD2*00	TRBJ2-1*00	0.004
Treg WT2	TGTGCCAGCAGTATAGTCCGGGACACAAACTCCGACTACACCTTC	1	TRBV19*00	TRBD1*00	TRBJ1-2*00	0.004
Treg WT2	TGTGCCAGCAGTATAGCGGGGACAGGGGTCCATGAACAGTACTTC	1	TRBV19*00	TRBD1*00	TRBJ2-7*00	0.004
Treg WT2	TGTGCCAGCAGCTTACGGACTGGGGGGGCGCGAGAACAGTACTTC	1	TRBV3*00	TRBD2*00	TRBJ2-7*00	0.004
Treg WT2	TGTGCCAGCAGCTTAGAGGGGACAGCAAACACAGAAGTCTTCTTT	1	TRBV3*00	TRBD1*00	TRBJ1-1*00	0.004
Treg WT2	TGTGCCAGCAGCTCTGACCGGGACTGGGGAGAAACGCTGTATTTT	1	TRBV25*00	TRBD2*00	TRBJ2-3*00	0.004
Treg WT2	TGTGCCAGCAGCCAGGGACTGTCTAGTCAAAACACCTTGTACTTT	1	TRBV3*00	TRBD2*00	TRBJ2-4*00	0.004
Treg WT2	TGTGCCAGCAGCCAAGGGACTGGAAACTATGCTGAGCAGTTCTTC	1	TRBV5*00	TRBD2*00	TRBJ2-1*00	0.004
Treg WT2	TGTGCAAGCAGCTTAGGGTGGGTCTCTGGAAATACGCTCTATTTT	1	TRBV16*00		TRBJ1-3*00	0.004
Treg WT2	TGTGGTGCTGGAGGGACAGGGGTTAGTGCAGAAACGCTGTATTTT	1	TRBV20*00	TRBD1*00	TRBJ2-3*00	0.004
Treg WT2	TGCACCTGCAGTGCAGATGACAGGAACAACCAGGCTCCGCTTTTT	1	TRBV1*00	TRBD1*00	TRBJ1-5*00	0.004
Treg WT2	TGCACCTGCAGTGCAGAGACACATTCTGGAAATACGCTCTATTTT	1	TRBV1*00		TRBJ1-3*00	0.004
Treg WT2	TGTGCTAGCAGTTTAGGACAGAGGGACTATGAACAGTACTTC	1	TRBV29*00	TRBD1*00	TRBJ2-7*00	0.004
Treg WT2	TGTGCCTGGAGTCTCGGACTGGGGGGGCATGAACAGTACTTC	1	TRBV31*00	TRBD2*00	TRBJ2-7*00	0.004
Treg WT2	TGTGCCTGGAGTCTAGCAGGGGAGAGAGACACCCAGTACTTT	1	TRBV31*00	TRBD1*00	TRBJ2-5*00	0.004
Treg WT2	TGTGCCTGGAGGCGGACTGGGGGGGCCTATGAACAGTACTTC	1	TRBV31*00	TRBD2*00	TRBJ2-7*00	0.004
Treg WT2	TGTGCCAGCTCTCTGTGGGGGGGTCAAAACACCTTGTACTTT	1	TRBV12-1*00	TRBD2*00	TRBJ2-4*00	0.004
Treg WT2	TGTGCCAGCTCCCCACAGGGTTCTGGAAATACGCTCTATTTT	1	TRBV12-1*00	TRBD1*00	TRBJ1-3*00	0.004
Treg WT2	TGTGCCAGCGCCTGGACAGATTCTGGAAATACGCTCTATTTT	1	TRBV13-1*00	TRBD1*00	TRBJ1-3*00	0.004
Treg WT2	TGTGCCAGCGGTGATGCTGGGAGTCAAAACACCTTGTACTTT	1	TRBV13-2*00		TRBJ2-4*00	0.004
Treg WT2	TGTGCCAGCGGTGATGCCTGGGGGGCGTATGAACAGTACTTC	1	TRBV13-2*00	TRBD2*00	TRBJ2-7*00	0.004
Treg WT2	TGTGCCAGCGGTGATGCGGGGGTCTCCTATGAACAGTACTTC	1	TRBV13-2*00	TRBD1*00	TRBJ2-7*00	0.004
Treg WT2	TGTGCCAGCACCCCGACTGGGGGGACCGGGCAGCTCTACTTT	1	TRBV13-3*00	TRBD2*00	TRBJ2-2*00	0.004
Treg WT2	TGTGCCAGCAGTTTCCCTCGACAGAATTCGCCCCTCTACTTT	1	TRBV19*00	TRBD1*00	TRBJ1-6*00	0.004
Treg WT2	TGTGCCAGCAGTTTGGCGGCGAGCTATGCTGAGCAGTTCTTC	1	TRBV15*00		TRBJ2-1*00	0.004
Treg WT2	TGTGCCAGCAGTTTGGACTGGGGGGCGTATGAACAGTACTTC	1	TRBV14*00	TRBD2*00	TRBJ2-7*00	0.004
Treg WT2	TGTGCCAGCAGTCTTGGGACATCAAACTCCGACTACACCTTC	1	TRBV15*00	TRBD1*00	TRBJ1-2*00	0.004
Treg WT2	TGTGCCAGCAGTCGACTGGGGGGGCGGGCTGAGCAGTTCTTC	1	TRBV14*00	TRBD2*00	TRBJ2-1*00	0.004
Treg WT2	TGTGCCAGCAGTGGACAGGGTTCTGGAAATACGCTCTATTTT	1	TRBV13-1*00	TRBD1*00	TRBJ1-3*00	0.004
Treg WT2	TGTGCCAGCAGTGATGCAGCGAGCTCCTATGAACAGCACTTC	1	TRBV13-3*00		TRBJ2-7*00	0.004
Treg WT2	TGTGCCAGCAGTGATGCAAGGGCAGGGTTTGAACAGTACTTC	1	TRBV13-1*00	TRBD1*00	TRBJ2-7*00	0.004
Treg WT2	TGTGCCAGCAGTGATAGGGGGAACTATGCTGAGCAGTTCTTC	1	TRBV13-1*00	TRBD1*00	TRBJ2-1*00	0.004
Treg WT2	TGTGCCAGCAGTATCGGGACTGGGGGGAACACCTTGTACTTT	1	TRBV15*00	TRBD2*00	TRBJ2-4*00	0.004
Treg WT2	TGTGCCAGCAGTATGCGGGGGAGCACCGGGCAGCTCTACTTT	1	TRBV19*00	TRBD1*00	TRBJ2-2*00	0.004
Treg WT2	TGTGCCAGCAGTATGACGGGACCGGGAGCTGAGCAGTTCTTC	1	TRBV19*00	TRBD1*00	TRBJ2-1*00	0.004
Treg WT2	TGTGCCAGCAGTATAGAACAGGGGAATTATGAACAGTACTTC	1	TRBV19*00	TRBD1*00	TRBJ2-7*00	0.004
Treg WT2	TGTGCCAGCAGTACGACAGATTCTGGAAATACGCTCTATTTT	1	TRBV13-3*00	TRBD1*00	TRBJ1-3*00	0.004
Treg WT2	TGTGCCAGCAGTAGGGGACAGGGGGGCTCCGACTACACCTTC	1	TRBV19*00	TRBD1*00	TRBJ1-2*00	0.004
Treg WT2	TGTGCCAGCAGCTTGGGACTGGGCCCCTATGAACAGTACTTC	1	TRBV3*00	TRBD2*00	TRBJ2-7*00	0.004
Treg WT2	TGTGCCAGCAGCTTACCTGGGAACACCGGGCAGCTCTACTTT	1	TRBV3*00	TRBD2*00	TRBJ2-2*00	0.004
Treg WT2	TGTGCCAGCAGCTTACGGTCTAGTCAAAACACCTTGTACTTT	1	TRBV3*00		TRBJ2-4*00	0.004
Treg WT2	TGTGCCAGCAGCTTACACAGGGGGCTCTCCGACTACACCTTC	1	TRBV3*00	TRBD1*00	TRBJ1-2*00	0.004
Treg WT2	TGTGCCAGCAGCTTAGGGCTGGGGGGGCGTGAACAGTACTTC	1	TRBV3*00	TRBD2*00	TRBJ2-7*00	0.004
Treg WT2	TGTGCCAGCAGCTTAGGGCAGGCAAACTCCGACTACACCTTC	1	TRBV3*00		TRBJ1-2*00	0.004
Treg WT2	TGTGCCAGCAGCTTAGAGGGAAGTGCAGAAACGCTGTATTTT	1	TRBV3*00		TRBJ2-3*00	0.004
Treg WT2	TGTGCCAGCAGCTCACAGGGGAACACCGGGCAGCTCTACTTT	1	TRBV3*00	TRBD1*00	TRBJ2-2*00	0.004
Treg WT2	TGTGCCAGCAGCTGGACTTTTAACCAAGACACCCAGTACTTT	1	TRBV4*00	TRBD2*00	TRBJ2-5*00	0.004
Treg WT2	TGTGCCAGCAGCCTACAGGGAGAGGCAGAAACGCTGTATTTT	1	TRBV5*00	TRBD1*00	TRBJ2-3*00	0.004
Treg WT2	TGTGCCAGCAGCCCCCGGGACAGGGGGCGGGAACAGTACTTC	1	TRBV5*00	TRBD1*00	TRBJ2-7*00	0.004
Treg WT2	TGTGCCAGCAGCCGGACAATTTCTGGAAATACGCTCTATTTT	1	TRBV3*00	TRBD1*00	TRBJ1-3*00	0.004
Treg WT2	TGTGCCAGCAGCCAAGGGGAAAACACCGGGCAGCTCTACTTT	1	TRBV2*00		TRBJ2-2*00	0.004
Treg WT2	TGTGCCAGCAGCCAAGGGATTAACCAAGACACCCAGTACTTT	1	TRBV5*00		TRBJ2-5*00	0.004
Treg WT2	TGTGCCAGCAGCCAAGATTACAACCAAGACACCCAGTACTTT	1	TRBV5*00		TRBJ2-5*00	0.004
Treg WT2	TGTGCCAGCAGCCAAGACGGGACAATCACAGAAGTCTTCTTT	1	TRBV2*00	TRBD1*00	TRBJ1-1*00	0.004
Treg WT2	TGTGCCAGCAGCCAAGACATAAACACCGGGCAGCTCTACTTT	1	TRBV2*00		TRBJ2-2*00	0.004
Treg WT2	TGTGCCAGCAGCGGCTGGGGGGGTGCAGAAACGCTGTATTTT	1	TRBV2*00	TRBD2*00	TRBJ2-3*00	0.004
Treg WT2	TGTGCAAGCAGCTTCGGGGGTAGTGCAGAAACGCTGTATTTT	1	TRBV16*00	TRBD1*00	TRBJ2-3*00	0.004
Treg WT2	TGTGCAAGCAGCTTAGAGAGGGCCCCCTATGAACAGTACTTC	1	TRBV16*00		TRBJ2-7*00	0.004
Treg WT2	TGTGCAAGCAGCTCACAGGGAAACCAAGACACCCAGTACTTT	1	TRBV16*00	TRBD1*00	TRBJ2-5*00	0.004
Treg WT2	TGTGGTGCTAGGGATCAGTTTTCCAACGAAAGATTATTTTTC	1	TRBV20*00		TRBJ1-4*00	0.004
Treg WT2	TGCTCCAGCAGTCCCTCGGGGGGCACCGGGCAGCTCTACTTT	1	TRBV23*00	TRBD2*00	TRBJ2-2*00	0.004
Treg WT2	TGCACCTGCACCCCCGGGGCTAGTGCAGAAACGCTGTATTTT	1	TRBV1*00	TRBD1*00	TRBJ2-3*00	0.004
Treg WT2	TGCACCTGCAGTGCACAGATCCCTGGAAATACGCTCTATTTT	1	TRBV1*00		TRBJ1-3*00	0.004
Treg WT2	TGCACCTGCAGTGCAGGGTTTTCCAACGAAAGATTATTTTTC	1	TRBV1*00		TRBJ1-4*00	0.004
Treg WT2	TGCACCTGCAGTGCAGATCCGAGCAACGAAAGATTATTTTTC	1	TRBV1*00		TRBJ1-4*00	0.004
Treg WT2	TGCACCTGCAGTGGACCGGGACAGGGGGCTGAGCAGTTCTTC	1	TRBV1*00	TRBD1*00	TRBJ2-1*00	0.004
Treg WT2	TGTGCTAGCAGTATCCTTAGTGCAGAAACGCTGTATTTT	1	TRBV17*00		TRBJ2-3*00	0.004
Treg WT2	TGTGCTAGCAGTAGTTGGGGTCAAAACACCTTGTACTTT	1	TRBV17*00		TRBJ2-4*00	0.004
Treg WT2	TGTGCTAGCAGTAGACAGGCGGGGACAGAAGTCTTCTTT	1	TRBV17*00		TRBJ1-1*00	0.004
Treg WT2	TGTGCCTGGAGTTTCAGGGGAAGCGAAAGATTATTTTTC	1	TRBV31*00	TRBD1*00	TRBJ1-4*00	0.004
Treg WT2	TGTGCCTGGAGTCTGGGGGGGCTGGCTGAGCAGTTCTTC	1	TRBV31*00	TRBD2*00	TRBJ2-1*00	0.004
Treg WT2	TGTGCCTGGAGTCTAGCCAGAAACTCCGACTACACCTTC	1	TRBV31*00		TRBJ1-2*00	0.004
Treg WT2	TGTGCCTGGAGTCCTTGGGACTCCTATGAACAGTACTTC	1	TRBV31*00		TRBJ2-7*00	0.004
Treg WT2	TGTGCCTGGAGTCCGGACTGGGTAGCTGAGCAGTTCTTC	1	TRBV31*00	TRBD2*00	TRBJ2-1*00	0.004
Treg WT2	TGTGCCAGCTCTCTCCAGAACACCGGGCAGCTCTACTTT	1	TRBV12-1*00		TRBJ2-2*00	0.004
Treg WT2	TGTGCCAGCTCTCTCGAAAACTCCTATGAACAGTACTTC	1	TRBV12-1*00		TRBJ2-7*00	0.004
Treg WT2	TGTGCCAGCTCTCTACCATCTGGAAATACGCTCTATTTT	1	TRBV12-2*00		TRBJ1-3*00	0.004
Treg WT2	TGTGCCAGCTCTCGACTGGGTAGGGCTGAGCAGTTCTTC	1	TRBV12-1*00	TRBD2*00	TRBJ2-1*00	0.004
Treg WT2	TGTGCCAGCCACAGATTTTCTGGAAATACGCTCTATTTT	1	TRBV12-2*00		TRBJ1-3*00	0.004
Treg WT2	TGTGCCAGCGGTGTGGGACAATATGCTGAGCAGTTCTTC	1	TRBV13-2*00	TRBD1*00	TRBJ2-1*00	0.004
Treg WT2	TGTGCCAGCGGTGGGACAGGACATGCTGAGCAGTTCTTC	1	TRBV13-2*00	TRBD1*00	TRBJ2-1*00	0.004
Treg WT2	TGTGCCAGCGGTGAACGGGGTGCAGAAACGCTGTATTTT	1	TRBV13-2*00		TRBJ2-3*00	0.004
Treg WT2	TGTGCCAGCGGGACTGGGGTCTATGCTGAGCAGTTCTTC	1	TRBV13-2*00	TRBD2*00	TRBJ2-1*00	0.004
Treg WT2	TGTGCCAGCAGTTTTGCAAACACCGGGCAGCTCTACTTT	1	TRBV14*00		TRBJ2-2*00	0.004
Treg WT2	TGTGCCAGCAGTTTCGGGACAGTTTATGAACAGTACTTT	1	TRBV15*00	TRBD1*00	TRBJ2-7*00	0.004
Treg WT2	TGTGCCAGCAGTTTCAGGGAAGACTCCGACTACACCTTC	1	TRBV13-3*00	TRBD1*00	TRBJ1-2*00	0.004
Treg WT2	TGTGCCAGCAGTTCCATTAACAACCAGGCTCCGCTTTTT	1	TRBV14*00		TRBJ1-5*00	0.004
Treg WT2	TGTGCCAGCAGTCTGTCAGGGTTCTCCGACTACACCTTC	1	TRBV26*00		TRBJ1-2*00	0.004
Treg WT2	TGTGCCAGCAGTCTGGTCAACCAAGACACCCAGTACTTC	1	TRBV26*00		TRBJ2-5*00	0.004
Treg WT2	TGTGCCAGCAGTCTGATTAACCAAGACACCCAGTACTTT	1	TRBV24*00		TRBJ2-5*00	0.004
Treg WT2	TGTGCCAGCAGTCTACAGGGGAGGGACACCCAGTACTTT	1	TRBV24*00	TRBD1*00	TRBJ2-5*00	0.004
Treg WT2	TGTGCCAGCAGTCCCGTGGGTGCAGAAACGCTGTATTTT	1	TRBV15*00		TRBJ2-3*00	0.004
Treg WT2	TGTGCCAGCAGTCCCGGGGGCAACTCCGACTACACCTTC	1	TRBV26*00	TRBD1*00	TRBJ1-2*00	0.004
Treg WT2	TGTGCCAGCAGTCGGGACTGGGCCTATGAACAGTACTTC	1	TRBV19*00	TRBD2*00	TRBJ2-7*00	0.004
Treg WT2	TGTGCCAGCAGTGTCGACAGGGGCTATGAACAGTACTTC	1	TRBV22*00		TRBJ2-7*00	0.004
Treg WT2	TGTGCCAGCAGTGTGGGTAACCAAGACACCCAGTACTTT	1	TRBV13-3*00		TRBJ2-5*00	0.004
Treg WT2	TGTGCCAGCAGTGGTCGACAGGACTGGCCCCTCTACTTT	1	TRBV13-3*00	TRBD1*00	TRBJ1-6*00	0.004
Treg WT2	TGTGCCAGCAGTGGGGACAGTGCAGAAACGCTGTATTTT	1	TRBV13-1*00	TRBD1*00	TRBJ2-3*00	0.004
Treg WT2	TGTGCCAGCAGTGGACATAACTATGCTGAGCAGTTCTTC	1	TRBV26*00		TRBJ2-1*00	0.004
Treg WT2	TGTGCCAGCAGTGATGCAGGGACAGGGGAAGTCTTCTTT	1	TRBV13-1*00	TRBD1*00	TRBJ1-1*00	0.004
Treg WT2	TGTGCCAGCAGTGATGGTGGGGCGGACACCCAGTACTTT	1	TRBV13-1*00	TRBD1*00	TRBJ2-5*00	0.004
Treg WT2	TGTGCCAGCAGTGATGGGCCCACCGGGCAGCTCTACTTT	1	TRBV13-1*00		TRBJ2-2*00	0.004
Treg WT2	TGTGCCAGCAGTGATGGGCAGCAAGACACCCAGTACTTT	1	TRBV13-1*00		TRBJ2-5*00	0.004
Treg WT2	TGTGCCAGCAGTGACAGGGGAGGAAACACCTTGTACTTT	1	TRBV13-1*00	TRBD1*00	TRBJ2-4*00	0.004
Treg WT2	TGTGCCAGCAGTGACAACTATAATTCGCCCCTCTACTTT	1	TRBV13-3*00		TRBJ1-6*00	0.004
Treg WT2	TGTGCCAGCAGTGAAAGGGGGAACACAGAAGTCTTCTTT	1	TRBV13-1*00	TRBD1*00	TRBJ1-1*00	0.004
Treg WT2	TGTGCCAGCAGTAGGGACAAAAACTCCGACTACACCTTC	1	TRBV19*00	TRBD1*00	TRBJ1-2*00	0.004
Treg WT2	TGTGCCAGCAGCTTTGCTGGGACAGAAACGCTGTATTTT	1	TRBV3*00	TRBD2*00	TRBJ2-3*00	0.004
Treg WT2	TGTGCCAGCAGCTTTGACAGGGAAGACACCCAGTACTTT	1	TRBV3*00	TRBD1*00	TRBJ2-5*00	0.004
Treg WT2	TGTGCCAGCAGCTTTACTAGTCAAAACACCTTGTACTTT	1	TRBV3*00		TRBJ2-4*00	0.004
Treg WT2	TGTGCCAGCAGCTTCACAGGTCAAAACACCTTGTACTTT	1	TRBV3*00		TRBJ2-4*00	0.004
Treg WT2	TGTGCCAGCAGCTTAGTTACAAACTCCGACTACACCTTC	1	TRBV3*00		TRBJ1-2*00	0.004
Treg WT2	TGTGCCAGCAGCTTAGAGGGGAACGAAAGATTATTTTTC	1	TRBV3*00	TRBD1*00	TRBJ1-4*00	0.004
Treg WT2	TGTGCCAGCAGCTTAATTGGGGGAAACACCTTGTACTTT	1	TRBV3*00	TRBD2*00	TRBJ2-4*00	0.004
Treg WT2	TGTGCCAGCAGCTTAATCAGCCTTTATGAACAGTACTTC	1	TRBV3*00		TRBJ2-7*00	0.004
Treg WT2	TGTGCCAGCAGCTTAACTGCAAACTCCGACTACACCTTC	1	TRBV3*00		TRBJ1-2*00	0.004
Treg WT2	TGTGCCAGCAGCTTAAAGCAAAACACAGAAGTCTTCTTT	1	TRBV3*00		TRBJ1-1*00	0.004
Treg WT2	TGTGCCAGCAGCTGGACTGGTCAAAACACCTTGTACTTT	1	TRBV3*00		TRBJ2-4*00	0.004
Treg WT2	TGTGCCAGCAGCTACCTGGGTCAAGACACCCAGTACTTT	1	TRBV4*00	TRBD2*00	TRBJ2-5*00	0.004
Treg WT2	TGTGCCAGCAGCCTGACAGCAAACTCCGACTACACCTTC	1	TRBV2*00		TRBJ1-2*00	0.004
Treg WT2	TGTGCCAGCAGCCAAGAATCAAACACAGAAGTCTTCTTT	1	TRBV2*00		TRBJ1-1*00	0.004
Treg WT2	TGTGCCAGCAGCCAAAATAGTCAAAACACCTTGTACTTT	1	TRBV5*00		TRBJ2-4*00	0.004
Treg WT2	TGTGCCAGCAGCAGGACAGGGATTGCTGAGCAGTTCTTC	1	TRBV26*00	TRBD1*00	TRBJ2-1*00	0.004
Treg WT2	TGTGCCAGCAGCAGATCAGGGTACTCCGACTACACCTTC	1	TRBV3*00	TRBD1*00	TRBJ1-2*00	0.004
Treg WT2	TGTGCCAGCAGGCGGGCGGCAAACACAGAAGTCTTCTTT	1	TRBV3*00	TRBD1*00	TRBJ1-1*00	0.004
Treg WT2	TGTGCCAGCAGATCAACAGGGACAGACACCCAGTACTTT	1	TRBV19*00	TRBD1*00	TRBJ2-5*00	0.004
Treg WT2	TGTGCCAGCAGAAGACACGCAAACTCCGACTACACCTTC	1	TRBV15*00		TRBJ1-2*00	0.004
Treg WT2	TGTGCAAGCAGCTTAGATCGCTGGTATGAACAGTACTTC	1	TRBV16*00		TRBJ2-7*00	0.004
Treg WT2	TGTGCAAGCAGCTTAGACAGTCAAAACACCTTGTACTTT	1	TRBV16*00		TRBJ2-4*00	0.004
Treg WT2	TGTGCAAGCAGCTTAGACAACACCGGGCAGCTCTACTTT	1	TRBV16*00		TRBJ2-2*00	0.004
Treg WT2	TGTGGTGCTGCCCGGGACAGGGACACAGAAGTCTTCTTT	1	TRBV20*00	TRBD1*00	TRBJ1-1*00	0.004
Treg WT2	TGTGGTGCTAGGGTCAGGGGGCGATCCGACTACACCTTC	1	TRBV20*00	TRBD1*00	TRBJ1-2*00	0.004
Treg WT2	TGTGGTGCTAGGGGCAGGGTGGACTCCGACTACACCTTC	1	TRBV20*00	TRBD1*00	TRBJ1-2*00	0.004
Treg WT2	TGTGGTGCTAGGGGACAAAACAACCAGGCTCCGCTTTTT	1	TRBV20*00		TRBJ1-5*00	0.004
Treg WT2	TGTGGTGCCCGGACAGAAAACACCGGGCAGCTCTACTTT	1	TRBV20*00	TRBD1*00	TRBJ2-2*00	0.004
Treg WT2	TGCTCCAGCAGTCAGCAGGGGGGAAACACCTTGTACTTT	1	TRBV23*00	TRBD1*00	TRBJ2-4*00	0.004
Treg WT2	TGCACCTGCGGCAGGGCTAGTGCAGAAACGCTGTATTTT	1	TRBV1*00	TRBD1*00	TRBJ2-3*00	0.004
Treg WT2	TGCACCTGCAGTGCTACTAGTCAAAACACCTTGTACTTT	1	TRBV1*00		TRBJ2-4*00	0.004
Treg WT2	TGCACCTGCAGTGCAGACTATAATTCGCCCCTCTACTTT	1	TRBV1*00		TRBJ1-6*00	0.004
Treg WT2	TGCACCTGCAGTGGGGACAGTGCAGAAACGCTGTATTTT	1	TRBV1*00	TRBD1*00	TRBJ2-3*00	0.004
Treg WT2	TGCACCTGCAGTGGACAGGGGGACTCCGACTACACCTTC	1	TRBV1*00	TRBD1*00	TRBJ1-2*00	0.004
Treg WT2	TGTGCTAGCAGTTTAATTGGGAACACCTTGTACTTT	1	TRBV29*00		TRBJ2-4*00	0.004
Treg WT2	TGTGCTAGCAGTCACAGGGGAAACACCTTGTACTTT	1	TRBV21*00	TRBD1*00	TRBJ2-4*00	0.004
Treg WT2	TGTGCTAGCAGCCTGAACTATGCTGAGCAGTTCTTC	1	TRBV17*00		TRBJ2-1*00	0.004
Treg WT2	TGTGCTAGCAGCCAGACAGGGGGAGAACAGTACTTC	1	TRBV17*00	TRBD1*00	TRBJ2-7*00	0.004
Treg WT2	TGTGCTAGCAGAAGGGACAGGATTGAACAGTACTTC	1	TRBV21*00	TRBD1*00	TRBJ2-7*00	0.004
Treg WT2	TGTGCCTGGGGACAGGGGAGAAATACGCTCTATTTT	1	TRBV31*00	TRBD1*00	TRBJ1-3*00	0.004
Treg WT2	TGTGCCTGGAGTCCCAACGAAGACACCCAGTACTTT	1	TRBV31*00		TRBJ2-5*00	0.004
Treg WT2	TGTGCCAGCTCTCTTGGCTCCTATGAACAGTACTTC	1	TRBV12-1*00		TRBJ2-7*00	0.004
Treg WT2	TGTGCCAGCTCTCTCGAGGGCTATGAACAGTACTTC	1	TRBV12-1*00		TRBJ2-7*00	0.004
Treg WT2	TGTGCCAGCTCTCTGCGGGGGACAGAAGTCTTCTTT	1	TRBV12-1*00	TRBD1*00	TRBJ1-1*00	0.004
Treg WT2	TGTGCCAGCTCTCGACAGCAAGACACCCAGTACTTT	1	TRBV12-1*00	TRBD1*00	TRBJ2-5*00	0.004
Treg WT2	TGTGCCAGCGGTGAGACATATGCTGAGCAGTTCTTC	1	TRBV13-2*00		TRBJ2-1*00	0.004
Treg WT2	TGTGCCAGCAGTTTTGAGACAGGGGCTCCGCTTTTT	1	TRBV15*00	TRBD1*00	TRBJ1-5*00	0.004
Treg WT2	TGTGCCAGCAGTGATGCAGGGGGAGAACAGTACTTC	1	TRBV13-1*00	TRBD1*00	TRBJ2-7*00	0.004
Treg WT2	TGTGCCAGCAGTATATGGGACACAGAAGTCTTCTTT	1	TRBV19*00		TRBJ1-1*00	0.004
Treg WT2	TGTGCCAGCAGTAGGAACACCGGGCAGCTCTACTTT	1	TRBV13-1*00		TRBJ2-2*00	0.004
Treg WT2	TGTGCCAGCAGCTTTAGCAAAAACACCTTGTACTTT	1	TRBV4*00		TRBJ2-4*00	0.004
Treg WT2	TGTGCCAGCAGCTTCGGGGCAGAAACGCTGTATTTT	1	TRBV3*00		TRBJ2-3*00	0.004
Treg WT2	TGTGCCAGCAGCTTGACTGGGGGTGCGCTGTATTTT	1	TRBV3*00	TRBD2*00	TRBJ2-3*00	0.004
Treg WT2	TGTGCCAGCAGCTTATACAGAAACACCTTGTACTTT	1	TRBV3*00		TRBJ2-4*00	0.004
Treg WT2	TGTGCCAGCAGCTTAGCCCAGATTGAACAGTACTTC	1	TRBV3*00		TRBJ2-7*00	0.004
Treg WT2	TGTGCCAGCAGCTTAGCCACCGGGCAGCTCTACTTT	1	TRBV3*00		TRBJ2-2*00	0.004
Treg WT2	TGTGCCAGCAGCTTAGGCAACGAAAGATTATTTTTC	1	TRBV3*00		TRBJ1-4*00	0.004
Treg WT2	TGTGCCAGCAGCTTAGGGGGGAACACCTTGTACTTT	1	TRBV3*00	TRBD1*00	TRBJ2-4*00	0.004
Treg WT2	TGTGCCAGCAGCTTAGAGACTTATGAACAGTACTTC	1	TRBV3*00		TRBJ2-7*00	0.004
Treg WT2	TGTGCCAGCAGCCTCGACAGTGCTGAGCAGTTCTCC	1	TRBV3*00	TRBD1*00	TRBJ2-1*00	0.004
Treg WT2	TGTGCCAGCAGCCCCCGGGATGCTGAGCAGTTCTTC	1	TRBV3*00	TRBD1*00	TRBJ2-1*00	0.004
Treg WT2	TGTGCCAGCAGCCGACAGGGCTATGAACAGTACTTC	1	TRBV3*00	TRBD1*00	TRBJ2-7*00	0.004
Treg WT2	TGTGCCAGCAGCCAACAGCAAGACACCCAGTACTTT	1	TRBV5*00		TRBJ2-5*00	0.004
Treg WT2	TGTGCCAGCAGCACCAGGGCATACACCTTGTACTTT	1	TRBV4*00	TRBD1*00	TRBJ2-4*00	0.004
Treg WT2	TGTGCCAGCAGGTCGGACTGGGGGACCCAGTACTTT	1	TRBV15*00	TRBD2*00	TRBJ2-5*00	0.004
Treg WT2	TGTGCCAGCAGGATGGACAGTGCTGAGCAGTTCTTC	1	TRBV13-3*00	TRBD1*00	TRBJ2-1*00	0.004
Treg WT2	TGTGCCAGCAGGACAGGGGGGATGGAAGTCTTCTTT	1	TRBV26*00	TRBD1*00	TRBJ1-1*00	0.004
Treg WT2	TGTGCAAGCAGCTTAGATAAAGATGAACAGTACTTC	1	TRBV16*00		TRBJ2-7*00	0.004
Treg WT2	TGTGGTGCTGGGAGACAAAATGCTGAGCAGTTCTTC	1	TRBV20*00		TRBJ2-1*00	0.004
Treg WT2	TGTGGTGCTAGGGATCGACAAGACACCCAGTACTTT	1	TRBV20*00		TRBJ2-5*00	0.004
Treg WT2	TGCACCTGCAGTGGGACAAACGAAAGATTATTTTTC	1	TRBV1*00	TRBD1*00	TRBJ1-4*00	0.004
Treg WT2	TGCACCTGCAGTGACCAGGGACAGGCTCCGCTTTTT	1	TRBV1*00	TRBD1*00	TRBJ1-5*00	0.004
Treg WT2	TGTGCCAGCGGTGATACCACAGAAGTCTTCTTT	1	TRBV13-2*00		TRBJ1-1*00	0.004
Treg WT2	TGTGCCAGCGGTGACAAGACAGAAGTCTTCTTT	1	TRBV13-2*00		TRBJ1-1*00	0.004
Treg WT2	TGTGCCAGCAGTTTTGACACAGAAGTCTTCTTT	1	TRBV15*00		TRBJ1-1*00	0.004
Treg WT2	TGTGCCAGCAGTCAGGGCACAGAAGTCTTCTTT	1	TRBV15*00	TRBD1*00	TRBJ1-1*00	0.004
Treg WT2	TGTGCCAGCAGTGATCGGGACACCCAGTACTTT	1	TRBV13-3*00		TRBJ2-5*00	0.004
Treg WT2	TGTGCCAGCAGTGATCAAGACACCCAGTACTTT	1	TRBV13-3*00		TRBJ2-5*00	0.004
Treg WT2	TGTGCCAGCAGCTTCAGGGCAGAAGTCTTCTTT	1	TRBV3*00	TRBD1*00	TRBJ1-1*00	0.004
Treg WT2	TGTGCCAGCAGCTTAGACACAGAAGTCTTCTTT	1	TRBV3*00		TRBJ1-1*00	0.004
Treg WT2	TGTGCCAGCAGCTCCTCCTATGAACAGTACTTC	1	TRBV3*00		TRBJ2-7*00	0.004
Treg WT2	TGTGCCAGCAGCCTGACATATGAACAGTACTTC	1	TRBV4*00		TRBJ2-7*00	0.004
Treg WT2	TGTGCCAGCAGCGACAACTCCGACTACACCTTC	1	TRBV3*00		TRBJ1-2*00	0.004
Treg WT2	TGTGCCAGCAGAAACTATGCTGAGCAGTTCTTC	1	TRBV15*00		TRBJ2-1*00	0.004
Treg WT2	TGTGCAAGCAGCTTGGAAGACACCCAGTACTTT	1	TRBV16*00		TRBJ2-5*00	0.004
Treg WT2	TGTGCCAGCGGTGGCTATGAACAGTACTTC	1	TRBV13-2*00		TRBJ2-7*00	0.004
Treg WT2	TGTGCCAGCAGGTAACCGGCTCCGCTTTTT	1	TRBV19*00		TRBJ1-5*00	0.004
Treg WT2	TGTGCCAGCAGCTGGGAAGTCTTCTTT	1	TRBV4*00		TRBJ1-1*00	0.004
Treg WT2	TGTGCCAGCCCTATGAACAGTACTTC	1	TRBV22*00		TRBJ2-7*00	0.004
Treg WT2	TGTGCCCCCGGCCGCTGTATTTT	1	TRBV4*00	TRBD1*00	TRBJ2-3*00	0.004

## Sheet: Treg WT3
Sample name	CDR3 Sequence	clone Count	best V Hit	best D Hit	best J Hit	Frequency
Treg WT3	TGTGCTAGCAGTAGCCCCCCCACCACAAGCTCCTATGAACAGTACTTC	2	TRBV17*00	TRBD2*00	TRBJ2-7*00	0.0121212
Treg WT3	TGTGCTAGCAGTTTGACAGGGCGGGGCACAGAAGTCTTCTTT	2	TRBV29*00	TRBD1*00	TRBJ1-1*00	0.0121212
Treg WT3	TGTGCTAGCAGTTTAAGGGGAGGACAAAACACCTTGTACTTT	2	TRBV29*00	TRBD1*00	TRBJ2-4*00	0.0121212
Treg WT3	TGTGCCAGCTCTTACAATTCCTATAATTCGCCCCTCTACTTT	2	TRBV12-2*00		TRBJ1-6*00	0.0121212
Treg WT3	TGTGCCAGCTCTCGGGACAGTAACTATGCTGAGCAGTTCTTC	2	TRBV12-1*00	TRBD1*00	TRBJ2-1*00	0.0121212
Treg WT3	TGTGCCAGCAGCCAAGGGACAGCAAACTCCGACTACACCTTC	2	TRBV2*00	TRBD1*00	TRBJ1-2*00	0.0121212
Treg WT3	TGCACCTGCAGTGCACAAAATTCTGGAAATACGCTCTATTTT	2	TRBV1*00		TRBJ1-3*00	0.0121212
Treg WT3	TGTGCCAGCAGTATCAATTCTGGAAATACGCTCTATTTT	2	TRBV19*00		TRBJ1-3*00	0.0121212
Treg WT3	TGTGCCAGCAGCCAAGAGGGGAACTCCGACTACACCTTC	2	TRBV2*00		TRBJ1-2*00	0.0121212
Treg WT3	TGTGCCAGCAGCAGGGCTGCAAACTCCGACTACACCTTC	2	TRBV3*00		TRBJ1-2*00	0.0121212
Treg WT3	TGTGCCAGCTCCCCGACAAATTATGAACAGTACTTC	2	TRBV18*00		TRBJ2-7*00	0.0121212
Treg WT3	TGTGCCAGCAGCTTAGGTCAAAACACCTTGTACTTT	2	TRBV3*00		TRBJ2-4*00	0.0121212
Treg WT3	TGTGCCAGCAGCTACAGGAATTCGCCCCTCTACTTT	2	TRBV4*00		TRBJ1-6*00	0.0121212
Treg WT3	TGTGCCAGCAGCCCCGACACCTATGAACAGTACTTC	2	TRBV26*00		TRBJ2-7*00	0.0121212
Treg WT3	TGCACCTGCAGTGGGGCCGGGCAGCTCTACTTT	2	TRBV1*00		TRBJ2-2*00	0.0121212
Treg WT3	TGTGCCAGCAGCTTACGAGAACAGTACTTC	2	TRBV3*00		TRBJ2-7*00	0.0121212
Treg WT3	TGTGCCTGGAGTCGAGGCTGGGGGGGCGTCAGTCAAAACACCTTGTACTTT	1	TRBV31*00	TRBD2*00	TRBJ2-4*00	0.0060606
Treg WT3	TGTGCTAGCAGTTTACCGGGACAGAACAACCAGGCTCCGCTTTTT	1	TRBV29*00	TRBD1*00	TRBJ1-5*00	0.0060606
Treg WT3	TGTGCTAGCAGTAGAGCCGGGACAGCAAACTCCGACTACACCTTC	1	TRBV17*00	TRBD1*00	TRBJ1-2*00	0.0060606
Treg WT3	TGTGCCAGCGGTGATGTGGGGGGGGTCTATGCTGAGCAGTTCTTC	1	TRBV13-2*00	TRBD2*00	TRBJ2-1*00	0.0060606
Treg WT3	TGTGCCAGCGGCCTGACTGGGGGGAGCTCCTATGAACAGTACTTC	1	TRBV13-2*00	TRBD2*00	TRBJ2-7*00	0.0060606
Treg WT3	TGTGCCAGCAGTCCCGGACTGGGGGGTGCAGAAACGCTGTATTTT	1	TRBV19*00	TRBD2*00	TRBJ2-3*00	0.0060606
Treg WT3	TGTGCCAGCAGTCCCGACCCCTATTCTGGAAATACGCTCTATTTT	1	TRBV14*00	TRBD1*00	TRBJ1-3*00	0.0060606
Treg WT3	TGTGCCAGCAGTCCAGGGGGCCATTCTGGAAATACGCTCTATTTT	1	TRBV4*00	TRBD1*00	TRBJ1-3*00	0.0060606
Treg WT3	TGTGCCAGCAGTGATGCTGGGGGAAACTATGCTGAGCAGTTCTTC	1	TRBV13-1*00	TRBD2*00	TRBJ2-1*00	0.0060606
Treg WT3	TGTGCCAGCAGTATACTGGGGGGGCGCGCAGAAACGCTGTATTTT	1	TRBV19*00	TRBD2*00	TRBJ2-3*00	0.0060606
Treg WT3	TGTGCCAGCAGTATAGGGGCAGGGAGCTCCTATGAACAGTACTTC	1	TRBV19*00		TRBJ2-7*00	0.0060606
Treg WT3	TGTGCCAGCAGCTTGAGGGGGTCTAGTGCAGAAACGCTGTATTTT	1	TRBV3*00	TRBD1*00	TRBJ2-3*00	0.0060606
Treg WT3	TGTGCCAGCAGCTTAGTCGGGGGGGTAAACTCCGACTACACCTTC	1	TRBV3*00	TRBD2*00	TRBJ1-2*00	0.0060606
Treg WT3	TGTGCCAGCAGCCGCCGACAGGGAAGTGCAGAAACGCTGTATTTT	1	TRBV3*00	TRBD1*00	TRBJ2-3*00	0.0060606
Treg WT3	TGTGCCAGCAGCAGGACTGGGGGAAACACCGGGCAGCTCTACTTT	1	TRBV4*00	TRBD2*00	TRBJ2-2*00	0.0060606
Treg WT3	TGCACCTGCAGTGCCGGGGGCCCTAGTGCAGAAACGCTGTATTTT	1	TRBV1*00	TRBD1*00	TRBJ2-3*00	0.0060606
Treg WT3	TGCACCTGCAGTGCAGGAGACAGAAACTATGCTGAGCAGTTCTTC	1	TRBV1*00	TRBD1*00	TRBJ2-1*00	0.0060606
Treg WT3	TGCACCTGCAGTGCAGATGAGGGTAGTGCAGAAACGCTGTATTTT	1	TRBV1*00		TRBJ2-3*00	0.0060606
Treg WT3	TGTGCAAGCAGCTTCCGACAGGGGGAGGCGAAAGATTATTTTTC	1	TRBV16*00	TRBD1*00	TRBJ1-4*00	0.0060606
Treg WT3	TGTGCCAGCAGCCCGGGAGGGGAACTATGCTGAGCAGTTCTTC	1	TRBV4*00	TRBD1*00	TRBJ2-1*00	0.0060606
Treg WT3	TGTGCTAGCAGTTTCCGGGACAACCAAGACACCCAGTACTTC	1	TRBV29*00	TRBD1*00	TRBJ2-5*00	0.0060606
Treg WT3	TGTGCTAGCAGTTTACCGACAATCTATGCTGAGCAGTTCTTC	1	TRBV29*00		TRBJ2-1*00	0.0060606
Treg WT3	TGTGCTAGCAGCGCCGGGACAGCCTATGCTGAGCAGTTCTTC	1	TRBV21*00	TRBD1*00	TRBJ2-1*00	0.0060606
Treg WT3	TGTGCCTGGAGTCTATCATCTAGTGCAGAAACGCTGTATTTT	1	TRBV31*00		TRBJ2-3*00	0.0060606
Treg WT3	TGTGCCTGGAGTCCCGGGACACCAAACTCCGACTACACCTTC	1	TRBV31*00	TRBD1*00	TRBJ1-2*00	0.0060606
Treg WT3	TGTGCCAGCTCTCTCCCGGGGACAGGGGTGGCCTTGTACTTT	1	TRBV12-1*00	TRBD1*00	TRBJ2-4*00	0.0060606
Treg WT3	TGTGCCAGCTCTCTACAACTTCTCTATGCTGAGCAGTTCTTC	1	TRBV12-1*00		TRBJ2-1*00	0.0060606
Treg WT3	TGTGCCAGCGGTGATGCAGGGGCAAACTCCGACTACACCTTC	1	TRBV13-2*00		TRBJ1-2*00	0.0060606
Treg WT3	TGTGCCAGCGGTGAGACAACTAGTCAAAACACCTTGTACTTT	1	TRBV13-2*00		TRBJ2-4*00	0.0060606
Treg WT3	TGTGCCAGCATCGACAGTTATTCTGGAAATACGCTCTATTTT	1	TRBV19*00	TRBD1*00	TRBJ1-3*00	0.0060606
Treg WT3	TGTGCCAGCAGTTTACTGGGGGGTAGTGCTGAGCAGTTCTTC	1	TRBV15*00	TRBD2*00	TRBJ2-1*00	0.0060606
Treg WT3	TGTGCCAGCAGTCTGGGACAGTGGAACTCCGACTACACCTTC	1	TRBV26*00	TRBD1*00	TRBJ1-2*00	0.0060606
Treg WT3	TGTGCCAGCAGTCTGACGGGAAGAGGCTCCGACTACACCTTC	1	TRBV26*00	TRBD1*00	TRBJ1-2*00	0.0060606
Treg WT3	TGTGCCAGCAGTCACAGAAATTCTGGAAATACGCTCTATTTT	1	TRBV13-1*00		TRBJ1-3*00	0.0060606
Treg WT3	TGTGCCAGCAGTGATCCGGGAAGTGCAGAAACGCTGTATTTT	1	TRBV13-3*00	TRBD1*00	TRBJ2-3*00	0.0060606
Treg WT3	TGTGCCAGCAGTGAGGGACCTCTTGCAGAAACGCTGTATTTT	1	TRBV19*00	TRBD1*00	TRBJ2-3*00	0.0060606
Treg WT3	TGTGCCAGCAGTATTGGGAGAGACCAAGACACCCAGTACTTT	1	TRBV19*00		TRBJ2-5*00	0.0060606
Treg WT3	TGTGCCAGCAGCTTTGACTGGGGGGGCGCTGAACAGTACTTC	1	TRBV3*00	TRBD2*00	TRBJ2-7*00	0.0060606
Treg WT3	TGTGCCAGCAGCTTAGGACCCTCAAACTCCGACTACACCTTC	1	TRBV3*00		TRBJ1-2*00	0.0060606
Treg WT3	TGTGCCAGCAGCTTAGATGGGGGGGCGCGTGAACAGTACTTC	1	TRBV3*00	TRBD2*00	TRBJ2-7*00	0.0060606
Treg WT3	TGTGCCAGCAGCCCCGACAGTAACCAAGACACCCAGTACTTT	1	TRBV2*00	TRBD1*00	TRBJ2-5*00	0.0060606
Treg WT3	TGTGCCAGCAGCCGGACTGGGGGGCAAAACACCTTGTACTTT	1	TRBV2*00	TRBD2*00	TRBJ2-4*00	0.0060606
Treg WT3	TGTGCCAGCAGCCGAGGGCGGCGTCAAAACACCTTGTACTTT	1	TRBV3*00	TRBD1*00	TRBJ2-4*00	0.0060606
Treg WT3	TGTGCCAGCAGCCAGCAGGGGAACCAAGACACCCAGTACTTT	1	TRBV5*00	TRBD1*00	TRBJ2-5*00	0.0060606
Treg WT3	TGTGCCAGCAGCATCAGGGGCGGGCAAGACACCCAGTACTTT	1	TRBV3*00	TRBD1*00	TRBJ2-5*00	0.0060606
Treg WT3	TGTGCCAGCAGACTGGGACTTTTCTATGCTGAGCAGTTCTTC	1	TRBV13-3*00	TRBD2*00	TRBJ2-1*00	0.0060606
Treg WT3	TGTGCCAGCAACCAGGGGGCTAGTGCAGAAACGCTGTATTTT	1	TRBV13-3*00	TRBD1*00	TRBJ2-3*00	0.0060606
Treg WT3	TGTGCCAGCAAAAAGACAGGGGATGACTCCGACTACACCTTC	1	TRBV13-1*00	TRBD1*00	TRBJ1-2*00	0.0060606
Treg WT3	TGTGCAAGCAGTCCGGAGGGGGCAAACTCCGACTACACCTTC	1	TRBV16*00	TRBD1*00	TRBJ1-2*00	0.0060606
Treg WT3	TGTGCAAGCAGCTGGCAGGGAAGTGCAGAAACGCTGTATTTT	1	TRBV16*00	TRBD1*00	TRBJ2-3*00	0.0060606
Treg WT3	TGTGCAAGCAGCAGGACAATTAACCAAGACACCCAGCACTTT	1	TRBV16*00	TRBD1*00	TRBJ2-5*00	0.0060606
Treg WT3	TGCACCTGCAGTGCAGGGAATTCTGGAAATACGCTCTATTTT	1	TRBV1*00		TRBJ1-3*00	0.0060606
Treg WT3	TGTGCTAGCAGTTTGAGGGGAGGGTCCGACTACACCTTC	1	TRBV29*00	TRBD1*00	TRBJ1-2*00	0.0060606
Treg WT3	TGTGCTAGCAGTCCTGGGGGGATAGACACCCAGTACTTT	1	TRBV29*00	TRBD2*00	TRBJ2-5*00	0.0060606
Treg WT3	TGTGCTAGCAGGGACAGTAGTGCAGAAACGCTGTATTTT	1	TRBV21*00	TRBD1*00	TRBJ2-3*00	0.0060606
Treg WT3	TGTGCCAGCTCTCCTGCAAACACCGGGCAGCTCTACTTT	1	TRBV12-1*00		TRBJ2-2*00	0.0060606
Treg WT3	TGTGCCAGCTCTCCGCAGAACACCGGGCAGCTCTACTTT	1	TRBV12-1*00		TRBJ2-2*00	0.0060606
Treg WT3	TGTGCCAGCTCTCGACAAGCAAACTCCGACTACACCTTC	1	TRBV12-1*00		TRBJ1-2*00	0.0060606
Treg WT3	TGTGCCAGCGGTTGGGGGTACCAAGACACCCAGTACTTT	1	TRBV13-2*00	TRBD2*00	TRBJ2-5*00	0.0060606
Treg WT3	TGTGCCAGCGGTCGACAGGCAGGCTCCGACTACACCTTC	1	TRBV13-2*00	TRBD1*00	TRBJ1-2*00	0.0060606
Treg WT3	TGTGCCAGCGGTGCCCCTAGTGCAGAAACGCTGTATTTT	1	TRBV13-2*00		TRBJ2-3*00	0.0060606
Treg WT3	TGTGCCAGCGGGGGACAGACAAACTCCGACTACACCTTC	1	TRBV13-2*00	TRBD1*00	TRBJ1-2*00	0.0060606
Treg WT3	TGTGCCAGCAGTTTTCACAGGGAAAGTGAACAGTACTTC	1	TRBV15*00	TRBD1*00	TRBJ2-7*00	0.0060606
Treg WT3	TGTGCCAGCAGTTTTGGGAACAACCAGGCTCCGCTTTTT	1	TRBV15*00		TRBJ1-5*00	0.0060606
Treg WT3	TGTGCCAGCAGTTTGTTGGACCAAGACACCCAGTACTTT	1	TRBV14*00		TRBJ2-5*00	0.0060606
Treg WT3	TGTGCCAGCAGTTGGGGGGCTGCAGAAACGCTGTATTTT	1	TRBV15*00	TRBD2*00	TRBJ2-3*00	0.0060606
Treg WT3	TGTGCCAGCAGTCTCCCCTACCAAGACACCCAGTACTTT	1	TRBV24*00	TRBD1*00	TRBJ2-5*00	0.0060606
Treg WT3	TGTGCCAGCAGTCTGTCGAGGCCAAATACGCTCTATTTT	1	TRBV26*00		TRBJ1-3*00	0.0060606
Treg WT3	TGTGCCAGCAGTCTGAGGCAGAACTATGAACAGTACTTC	1	TRBV26*00		TRBJ2-7*00	0.0060606
Treg WT3	TGTGCCAGCAGTGGTCAAAACTATGCTGAGCAGTTCTTC	1	TRBV13-1*00		TRBJ2-1*00	0.0060606
Treg WT3	TGTGCCAGCAGTGGGACAGCAAACACAGAAGTCTTCTTT	1	TRBV13-1*00	TRBD1*00	TRBJ1-1*00	0.0060606
Treg WT3	TGTGCCAGCAGTGATCGCAGGGGGCGAGAACAGTACTTC	1	TRBV13-1*00	TRBD1*00	TRBJ2-7*00	0.0060606
Treg WT3	TGTGCCAGCAGTGATGAGGGGGAAGACACCCAGTACTTT	1	TRBV13-3*00	TRBD1*00	TRBJ2-5*00	0.0060606
Treg WT3	TGTGCCAGCAGTGAAATTTCTGGAAATACGCTCTATTTT	1	TRBV13-1*00		TRBJ1-3*00	0.0060606
Treg WT3	TGTGCCAGCAGTGAAAGTTTCGACCAGGCTCCGCTTTTT	1	TRBV13-1*00		TRBJ1-5*00	0.0060606
Treg WT3	TGTGCCAGCAGTATGGGGATTGCAGAAACGCTGTATTTT	1	TRBV19*00		TRBJ2-3*00	0.0060606
Treg WT3	TGTGCCAGCAGCTTGGGGGGGCGAGCTGAGCAGTTCTTC	1	TRBV3*00	TRBD2*00	TRBJ2-1*00	0.0060606
Treg WT3	TGTGCCAGCAGCTTATTGGGGAACTCCGACTACACCTTC	1	TRBV3*00	TRBD2*00	TRBJ1-2*00	0.0060606
Treg WT3	TGTGCCAGCAGCTTATCTAGAAATTCGCCCCTCTACTTT	1	TRBV3*00		TRBJ1-6*00	0.0060606
Treg WT3	TGTGCCAGCAGCTGGGGGCGTCAAAACACCTTGTACTTT	1	TRBV15*00	TRBD2*00	TRBJ2-4*00	0.0060606
Treg WT3	TGTGCCAGCAGCCCTTTCCCCTCCTATGAACAGTACTTC	1	TRBV3*00		TRBJ2-7*00	0.0060606
Treg WT3	TGTGCCAGCAGCCCCTGGGGGGGCTATGAACAGTACTTC	1	TRBV2*00	TRBD2*00	TRBJ2-7*00	0.0060606
Treg WT3	TGTGCCAGCAGCCCCCTGGGGTCCTATGAACAGTACTTC	1	TRBV2*00	TRBD2*00	TRBJ2-7*00	0.0060606
Treg WT3	TGTGCCAGCAGCCAAGGGGGGTCTTATGAACAGTACTTC	1	TRBV5*00	TRBD1*00	TRBJ2-7*00	0.0060606
Treg WT3	TGTGCCAGCAGGCGACTGGGGTCCTATGAACAGTACTTC	1	TRBV3*00	TRBD2*00	TRBJ2-7*00	0.0060606
Treg WT3	TGTGCCAGCAGGAAATCTAGTGCAGAAACGCTGTATTTT	1	TRBV15*00		TRBJ2-3*00	0.0060606
Treg WT3	TGTGCCAGCAGAGGGACTGGGGGAACTGAGCAGTTCTTC	1	TRBV26*00	TRBD2*00	TRBJ2-1*00	0.0060606
Treg WT3	TGTGCAAGCAGCTTAGCAGGGGGCACAGAAGTCTTCTTT	1	TRBV16*00	TRBD1*00	TRBJ1-1*00	0.0060606
Treg WT3	TGTGGTGCTGGGGGGAATAACTATGCTGAGCAGTTCTTC	1	TRBV20*00		TRBJ2-1*00	0.0060606
Treg WT3	TGTGGTGCTAGTGACAGTAACTATGCTGAGCAGTTCTTC	1	TRBV20*00	TRBD1*00	TRBJ2-1*00	0.0060606
Treg WT3	TGTGGTGCTAGCGGGACAGTCTATGCTGAGCAGTTCTTC	1	TRBV20*00	TRBD1*00	TRBJ2-1*00	0.0060606
Treg WT3	TGTGGTGCTAGGGGGACAGGGGCAGAAACGCTGTATTTT	1	TRBV20*00	TRBD1*00	TRBJ2-3*00	0.0060606
Treg WT3	TGTGGTGCTAGGACAGGGGGCTATGCTGAGCAGTTCTTC	1	TRBV20*00	TRBD1*00	TRBJ2-1*00	0.0060606
Treg WT3	TGTGGTGCTAGAGGAACAGGAGGGTCCGACTACACCTTC	1	TRBV20*00	TRBD1*00	TRBJ1-2*00	0.0060606
Treg WT3	TGCACCTGCAGTGCGACAGGGATCACAGAAGTCTTCTTT	1	TRBV1*00	TRBD1*00	TRBJ1-1*00	0.0060606
Treg WT3	TGCACCTGCAGTGCAGATGAGGGGGACACCCAGTACTTT	1	TRBV1*00	TRBD1*00	TRBJ2-5*00	0.0060606
Treg WT3	TGTGCCAGCTCTCTTGACATCTCCGACTACACCTTC	1	TRBV12-2*00		TRBJ1-2*00	0.0060606
Treg WT3	TGTGCCAGCTCTCTCCACTATGCTGAGCAGTTCTTC	1	TRBV12-1*00		TRBJ2-1*00	0.0060606
Treg WT3	TGTGCCAGCTCTCTCGACAACTATGAACAGTACTTC	1	TRBV12-1*00		TRBJ2-7*00	0.0060606
Treg WT3	TGTGCCAGCTCTCAGAACCAAGACACCCAGTACTTT	1	TRBV12-2*00		TRBJ2-5*00	0.0060606
Treg WT3	TGTGCCAGCTCACCCCTGGGTGGGGAACAGTACTTC	1	TRBV12-1*00	TRBD1*00	TRBJ2-7*00	0.0060606
Treg WT3	TGTGCCAGCGGTGGGACTGGGGTCACCCAGTACTTT	1	TRBV13-2*00	TRBD2*00	TRBJ2-5*00	0.0060606
Treg WT3	TGTGCCAGCGGTGATCGCTGGGTTGAACAGTACTTC	1	TRBV13-2*00	TRBD2*00	TRBJ2-7*00	0.0060606
Treg WT3	TGTGCCAGCATGACAACAAACTCCGACTACACCTTC	1	TRBV2*00		TRBJ1-2*00	0.0060606
Treg WT3	TGTGCCAGCAGTTTCAACACCGGGCAGCTCTACTTT	1	TRBV15*00		TRBJ2-2*00	0.0060606
Treg WT3	TGTGCCAGCAGTTTAGGTGGAAATACGCTCTATTTT	1	TRBV15*00		TRBJ1-3*00	0.0060606
Treg WT3	TGTGCCAGCAGTGCACAGAGACAGGCTCCGCTTTTT	1	TRBV13-3*00		TRBJ1-5*00	0.0060606
Treg WT3	TGTGCCAGCAGTGGGACAAATTCGCCCCTCTACTTT	1	TRBV13-1*00	TRBD1*00	TRBJ1-6*00	0.0060606
Treg WT3	TGTGCCAGCAGTGATGCACGGGGGAAAGTCTTCTTT	1	TRBV13-1*00	TRBD1*00	TRBJ1-1*00	0.0060606
Treg WT3	TGTGCCAGCAGTGAGGGACACTCCGACTACACCTTC	1	TRBV13-3*00	TRBD1*00	TRBJ1-2*00	0.0060606
Treg WT3	TGTGCCAGCAGTGAGGGAGAGAACACCTTGTACTTT	1	TRBV13-1*00		TRBJ2-4*00	0.0060606
Treg WT3	TGTGCCAGCAGTACTAGTGCAGAAACGCTGTATTTT	1	TRBV19*00		TRBJ2-3*00	0.0060606
Treg WT3	TGTGCCAGCAGTAAGGACATCTATGAACAGTACTTC	1	TRBV19*00	TRBD1*00	TRBJ2-7*00	0.0060606
Treg WT3	TGTGCCAGCAGCTTATCTAACTATGAACAGTACTTC	1	TRBV3*00		TRBJ2-7*00	0.0060606
Treg WT3	TGTGCCAGCAGCTTACGGGGGTGGGAACAGTACTTC	1	TRBV3*00	TRBD1*00	TRBJ2-7*00	0.0060606
Treg WT3	TGTGCCAGCAGCTTAACTGGGAACACCTTGTACTTT	1	TRBV3*00	TRBD2*00	TRBJ2-4*00	0.0060606
Treg WT3	TGTGCCAGCAGCTTAAAGTCCTATGAACAGTACTTC	1	TRBV3*00		TRBJ2-7*00	0.0060606
Treg WT3	TGTGCCAGCAGCTACAGAAACGAAAGATTATTTTTC	1	TRBV4*00		TRBJ1-4*00	0.0060606
Treg WT3	TGTGCCAGCAGCCTCGGACAGTATGAACAGTACTTC	1	TRBV15*00	TRBD1*00	TRBJ2-7*00	0.0060606
Treg WT3	TGTGCCAGCAGCCGACAGGGTGCTGAGCAGTTCTTC	1	TRBV26*00	TRBD1*00	TRBJ2-1*00	0.0060606
Treg WT3	TGTGCCAGCAGCCAGGCAAACTCCGACTACACCTTC	1	TRBV2*00		TRBJ1-2*00	0.0060606
Treg WT3	TGTGCCAGCAGCCAAGTTTATGCTGAGCAGTTCTTC	1	TRBV5*00		TRBJ2-1*00	0.0060606
Treg WT3	TGTGCCAGCAGCAGACAACAAAACACCTTGTACTTT	1	TRBV3*00		TRBJ2-4*00	0.0060606
Treg WT3	TGTGCCAGCAACAAAAACACCGGGCAGCTCTACTTT	1	TRBV15*00		TRBJ2-2*00	0.0060606
Treg WT3	TGTGCAAGCAGCACTCAGGTCACAGAAGTCTTCTTT	1	TRBV16*00		TRBJ1-1*00	0.0060606
Treg WT3	TGTGGTGCTCGGGACATCAACGAAAGATTATTTTTC	1	TRBV20*00		TRBJ1-4*00	0.0060606
Treg WT3	TGTGGTGCTAGTCAAAACTATGCTGAGCAGTTCTTC	1	TRBV20*00		TRBJ2-1*00	0.0060606
Treg WT3	TGCACCTGCAGTGCAGACAACCAGGCTCCGCTTTTT	1	TRBV1*00		TRBJ1-5*00	0.0060606
Treg WT3	TGTGCCAGCTCTCTCGCTGGGGAACAGTACTTC	1	TRBV12-2*00	TRBD2*00	TRBJ2-7*00	0.0060606
Treg WT3	TGTGCCAGCGGTGATGAACAGGAACAGTACTTC	1	TRBV13-2*00		TRBJ2-7*00	0.0060606
Treg WT3	TGTGCCAGCAGCTTCTCCTATGAACAGTACTTC	1	TRBV3*00		TRBJ2-7*00	0.0060606
Treg WT3	TGTGCCAGCAGCTGGGGGGACACCCAGTACTTT	1	TRBV4*00	TRBD1*00	TRBJ2-5*00	0.0060606
Treg WT3	TGTGCCAGCAGCGGGACAGGGGCTTTC	1	TRBV26*00	TRBD1*00	TRBJ2-7*00	0.0060606

## Sheet: Treg DKO1
Sample name	CDR3 Sequence	clone Count	best V Hit	best D Hit	best J Hit	Frequency
Treg DKO1	TGTGCCAGCTCTCTCGGGGGGGGAATGAACACCCAGTACTTT	69	TRBV12-1*00	TRBD2*00	TRBJ2-5*00	0.253677
Treg DKO1	TGTGCCAGCAGTATAGGGGTTGAGAACACAGAAGTCTTCTTT	47	TRBV19*00		TRBJ1-1*00	0.172794
Treg DKO1	TGTGCCAGCAGTTTTAACAACCAGGCTCCGCTTTTT	12	TRBV15*00		TRBJ1-5*00	0.0441176
Treg DKO1	TGTGCCAGCTCTCTCGAGGGGGTAGCAAACACCGGGCAGCTCTACTTT	7	TRBV12-1*00		TRBJ2-2*00	0.0257353
Treg DKO1	TGTGCCAGCGGTGCAGGGGGAGATGAACAGTACTTC	4	TRBV13-2*00	TRBD1*00	TRBJ2-7*00	0.0147059
Treg DKO1	TGTGCCAGCGGTGATGCGGCATACAACCAGGCTCCGCTTTTT	3	TRBV13-2*00		TRBJ1-5*00	0.0110294
Treg DKO1	TGTGCCAGCAGCCAAGGGACAAACACAGAAGTCTTCTTT	3	TRBV5*00		TRBJ1-1*00	0.0110294
Treg DKO1	TGTGCAAGCAGCTTAAACAGAAACTCCGACTACACCTTC	3	TRBV16*00		TRBJ1-2*00	0.0110294
Treg DKO1	TGTGCCAGCAGCGCAAACTCCTATGAACAGTACTTC	3	TRBV15*00		TRBJ2-7*00	0.0110294
Treg DKO1	TGTGCCAGCAGCAGGGACAGGGACGTCTTCTTT	3	TRBV15*00	TRBD1*00	TRBJ1-1*00	0.0110294
Treg DKO1	TGTGCCAGCAGCCAACAGGGATAAATTCTGGAAATACGCTCTATTTT	2	TRBV2*00	TRBD1*00	TRBJ1-3*00	0.0073529
Treg DKO1	TGTGCCAGCTCTCTCGGGGCTGGGGGTGCAGAAACGCTGTATTTT	2	TRBV12-1*00	TRBD2*00	TRBJ2-3*00	0.0073529
Treg DKO1	TGTGCCAGCAGCCAACTGGGTCCTAGTGCAGAAACGCTGTATTTT	2	TRBV5*00	TRBD2*00	TRBJ2-3*00	0.0073529
Treg DKO1	TGTGGTGCTAGGGACTGGGGACCTAGTCAAAACACCTTGTACTTT	2	TRBV20*00	TRBD2*00	TRBJ2-4*00	0.0073529
Treg DKO1	TGCACCTGCAGTCCCGACTGGGGGAGTGCAGAAACGCTGTATTTT	2	TRBV1*00	TRBD2*00	TRBJ2-3*00	0.0073529
Treg DKO1	TGTGCCAGCTCTCTCGAGGGGGCTGGAAATACGCTCTATTTT	2	TRBV12-1*00		TRBJ1-3*00	0.0073529
Treg DKO1	TGTGCCAGCGGTGGGCAGAACTATGCTGAGCAGTTCTTC	2	TRBV13-2*00		TRBJ2-1*00	0.0073529
Treg DKO1	TGTGCCAGCAGCCAAGCCGGATCCGGGGCCACAAACTCCGACTACACCTTC	1	TRBV2*00	TRBD1*00	TRBJ1-2*00	0.0036765
Treg DKO1	TGCACCTGCAGTGCAGGCCCCCGCCAGAGCTCCTATGAACAGTACTTC	1	TRBV1*00	TRBD1*00	TRBJ2-7*00	0.0036765
Treg DKO1	TGTGCCTGGAGCCGGGACAGCAAAAAATCTCCTATGAACAGTACTTC	1	TRBV31*00	TRBD1*00	TRBJ2-7*00	0.0036765
Treg DKO1	TGTGCTAGCAGTAGAGGGACTGGGGGCCTTGCTGAGCAGTTCTTC	1	TRBV17*00	TRBD2*00	TRBJ2-1*00	0.0036765
Treg DKO1	TGTGCCAGCTCCCGGGACTGGGTCCTCTATGCTGAGCAGTTCTTC	1	TRBV12-1*00	TRBD2*00	TRBJ2-1*00	0.0036765
Treg DKO1	TGTGCCAGCGGTGATGCGACTGGGGGTAAAGACACCCAGTACTTT	1	TRBV13-2*00	TRBD2*00	TRBJ2-5*00	0.0036765
Treg DKO1	TGTGCCAGCAGCCCCCGGACATTTAACCAAGACACCCAGTACTTT	1	TRBV2*00	TRBD1*00	TRBJ2-5*00	0.0036765
Treg DKO1	TGTGCCAGCAGCCACGACTGGGGGGTCCAAGACACCCAGTACTTT	1	TRBV5*00	TRBD2*00	TRBJ2-5*00	0.0036765
Treg DKO1	TGTGGTGCTAGGAAATGGGGGACCAACTATGCTGAGCAGTTCTTC	1	TRBV20*00	TRBD2*00	TRBJ2-1*00	0.0036765
Treg DKO1	TGTGCCTGGAGTCTAATGGTTAACCAAGACACCCAGTACTTT	1	TRBV31*00		TRBJ2-5*00	0.0036765
Treg DKO1	TGTGCCAGCTCTCTCTCCTGGGGGGCCGGGCAGCTCTACTTT	1	TRBV13-1*00	TRBD2*00	TRBJ2-2*00	0.0036765
Treg DKO1	TGTGCCAGCTCTCTCGCTGGGGGGGCCCATGAACAGTACTTC	1	TRBV12-1*00	TRBD2*00	TRBJ2-7*00	0.0036765
Treg DKO1	TGTGCCAGCTCTCCGGGACAGGCAAACTCCGACTACACCTTC	1	TRBV12-2*00	TRBD1*00	TRBJ1-2*00	0.0036765
Treg DKO1	TGTGCCAGCGGTCGGACAGCAAACACCGGGCAGCTCTACTTT	1	TRBV13-2*00	TRBD1*00	TRBJ2-2*00	0.0036765
Treg DKO1	TGTGCCAGCGGTGATGGCAGTAACCAAGACACCCAGTACTTT	1	TRBV13-2*00		TRBJ2-5*00	0.0036765
Treg DKO1	TGTGCCAGCGGGGACAGGGGTAGTGCAGAAACGCTGTATTTT	1	TRBV13-2*00	TRBD1*00	TRBJ2-3*00	0.0036765
Treg DKO1	TGTGCCAGCGACTGGGGGCTTAACCAAGACACCCAGTACTTT	1	TRBV15*00	TRBD2*00	TRBJ2-5*00	0.0036765
Treg DKO1	TGTGCCAGCACTCCACACAATTCTGGAAATACGCTCTATTTT	1	TRBV26*00		TRBJ1-3*00	0.0036765
Treg DKO1	TGTGCCAGCAGTTTCGGTAGGGGAGGCGACACCCAGTACTTT	1	TRBV14*00	TRBD1*00	TRBJ2-5*00	0.0036765
Treg DKO1	TGTGCCAGCAGTTTAGGACAAAACCAAGACACCCAGTACTTT	1	TRBV15*00		TRBJ2-5*00	0.0036765
Treg DKO1	TGTGCCAGCAGTTTAAACTGGGGGCAAGACACCCAGTACTTT	1	TRBV15*00	TRBD2*00	TRBJ2-5*00	0.0036765
Treg DKO1	TGTGCCAGCAGTCTGGGGGACAGAAACACAGAAGTCTTCTTT	1	TRBV26*00	TRBD1*00	TRBJ1-1*00	0.0036765
Treg DKO1	TGTGCCAGCAGTCTGGACAGTGCAAACTCCGACTACACCTTC	1	TRBV13-1*00	TRBD1*00	TRBJ1-2*00	0.0036765
Treg DKO1	TGTGCCAGCAGTCCCCAGGGAAGTCAAAACACCTTGTACTTT	1	TRBV26*00	TRBD1*00	TRBJ2-4*00	0.0036765
Treg DKO1	TGTGCCAGCAGTCCCAGGGTTTCTGGAAATACGCTCTATTTT	1	TRBV26*00	TRBD1*00	TRBJ1-3*00	0.0036765
Treg DKO1	TGTGCCAGCAGTGGACTGGGGGTCTATGCTGAGCAGTTCTTC	1	TRBV13-3*00	TRBD2*00	TRBJ2-1*00	0.0036765
Treg DKO1	TGTGCCAGCAGTGATTCCGACAACAACCAGGCTCCGCTTTTT	1	TRBV13-1*00		TRBJ1-5*00	0.0036765
Treg DKO1	TGTGCCAGCAGTGATGCGGGGTACAACCAGGCTCCGCTTTTT	1	TRBV13-1*00		TRBJ1-5*00	0.0036765
Treg DKO1	TGTGCCAGCAGTGATGGGGGTAACTATGCTGAGCAGTTCTTC	1	TRBV13-1*00		TRBJ2-1*00	0.0036765
Treg DKO1	TGTGCCAGCAGTGACTGGGGGAACTATGCTGAGCAGTTCTTC	1	TRBV13-1*00	TRBD2*00	TRBJ2-1*00	0.0036765
Treg DKO1	TGTGCCAGCAGCTTAGACTGGGGGGGTGCTGAGCAGTTCTTC	1	TRBV3*00	TRBD2*00	TRBJ2-1*00	0.0036765
Treg DKO1	TGTGCCAGCAGCCCCACAGGAGGCCAAGACACCCAGTACTTT	1	TRBV4*00	TRBD1*00	TRBJ2-5*00	0.0036765
Treg DKO1	TGTGCCAGCAGCGGGGACAGGGGAAACTCCGACTACACCTTC	1	TRBV13-3*00	TRBD1*00	TRBJ1-2*00	0.0036765
Treg DKO1	TGTGCCAGCAGCGGACAGGCAAACACCGGGCAGCTCTACTTT	1	TRBV15*00	TRBD1*00	TRBJ2-2*00	0.0036765
Treg DKO1	TGTGCAAGCAGCTTACAGGGGGCCAACGAAAGATTATTTTTC	1	TRBV16*00	TRBD1*00	TRBJ1-4*00	0.0036765
Treg DKO1	TGTGGTGCTAGGAGGAGCAGGGGTGCAGAAACGCTGTATTTT	1	TRBV20*00	TRBD1*00	TRBJ2-3*00	0.0036765
Treg DKO1	TGCACCTGCAGTGGGACAGGGGGCCACTCCGACTACACCTTC	1	TRBV1*00	TRBD1*00	TRBJ1-2*00	0.0036765
Treg DKO1	TGTGCCAGCTCTCTCGTCTGGGGGGGGGAACAGTACTTC	1	TRBV12-1*00	TRBD2*00	TRBJ2-7*00	0.0036765
Treg DKO1	TGTGCCAGCAGTTTCGGGACAGCAGAAACGCTGTATTTT	1	TRBV15*00	TRBD1*00	TRBJ2-3*00	0.0036765
Treg DKO1	TGTGCCAGCAGTTTCGACGCAAACACAGAAGTCTTCTTT	1	TRBV15*00		TRBJ1-1*00	0.0036765
Treg DKO1	TGTGCCAGCAGTCTGTCAGGACTCCCCGACTACACCTTC	1	TRBV26*00	TRBD2*00	TRBJ1-2*00	0.0036765
Treg DKO1	TGTGCCAGCAGTGGGCGGGGTGCAGAAACGCTGTATTTT	1	TRBV13-1*00		TRBJ2-3*00	0.0036765
Treg DKO1	TGTGCCAGCAGTGGACTGAACCAAGACACCCAGTACTTT	1	TRBV13-1*00	TRBD2*00	TRBJ2-5*00	0.0036765
Treg DKO1	TGTGCCAGCAGTGATATCGGGAGAGCTGAGCAGTTCTTC	1	TRBV13-1*00	TRBD1*00	TRBJ2-1*00	0.0036765
Treg DKO1	TGTGCCAGCAGTGACTGGGGGGGAGACACCCAGTACTTT	1	TRBV13-3*00	TRBD2*00	TRBJ2-5*00	0.0036765
Treg DKO1	TGTGCCAGCAGTGACGGGGCGGCAGAAACGCTGTATTTT	1	TRBV13-1*00	TRBD1*00	TRBJ2-3*00	0.0036765
Treg DKO1	TGTGCCAGCAGTGACAATAACCAAGACACCCAGTACTTT	1	TRBV15*00		TRBJ2-5*00	0.0036765
Treg DKO1	TGTGCCAGCAGTGAAGCGGACTCCTATGAACAGTACTTC	1	TRBV13-1*00		TRBJ2-7*00	0.0036765
Treg DKO1	TGTGCCAGCAGTATTCAGGGCCAAGACACCCAGTACTTT	1	TRBV19*00	TRBD1*00	TRBJ2-5*00	0.0036765
Treg DKO1	TGTGCCAGCAGTATGGGGAGCTCCTATGAACAGTACTTC	1	TRBV19*00		TRBJ2-7*00	0.0036765
Treg DKO1	TGTGCCAGCAGTATAACACCAAACTCCGACTACACCTTC	1	TRBV19*00		TRBJ1-2*00	0.0036765
Treg DKO1	TGTGCCAGCAGTAACAAAGCAAACTCCGACTACACCTTC	1	TRBV19*00		TRBJ1-2*00	0.0036765
Treg DKO1	TGTGCCAGCAGCTTAGCTGCAGAAAACACCTTGTACTTT	1	TRBV3*00		TRBJ2-4*00	0.0036765
Treg DKO1	TGTGCCAGCAGCTTAGGGGACTCCTATGAACAGTACTTC	1	TRBV3*00		TRBJ2-7*00	0.0036765
Treg DKO1	TGTGCCAGCAGCCCCAACGGGGGCACAGAAGTCTTCTTT	1	TRBV26*00	TRBD1*00	TRBJ1-1*00	0.0036765
Treg DKO1	TGTGCCAGCAGCCCGGGACACCAAGACACCCAGTACTTT	1	TRBV15*00	TRBD1*00	TRBJ2-5*00	0.0036765
Treg DKO1	TGTGCCAGCAGCCCGGACAGCAACCAGGCTCCGCTTTTT	1	TRBV5*00	TRBD1*00	TRBJ1-5*00	0.0036765
Treg DKO1	TGTGCCAGCAGCCGGGTTTCTGGAAATACGCTCTATTTT	1	TRBV15*00	TRBD1*00	TRBJ1-3*00	0.0036765
Treg DKO1	TGTGCCAGCAGCCAAGTGGGGGTCTATGAACAGTACTTC	1	TRBV2*00	TRBD2*00	TRBJ2-7*00	0.0036765
Treg DKO1	TGTGCCAGCAGCCAAGAAGGAAACACAGAAGTCTTCTTT	1	TRBV5*00		TRBJ1-1*00	0.0036765
Treg DKO1	TGTGCCAGCAGCAGACAGAACACCGGGCAGCTCTACTTT	1	TRBV19*00	TRBD1*00	TRBJ2-2*00	0.0036765
Treg DKO1	TGTGCCAGCAAGGAGGGGGCCTCCTATGAACAGTACTTC	1	TRBV13-1*00	TRBD1*00	TRBJ2-7*00	0.0036765
Treg DKO1	TGTGCAAGCAGCTTAGTAGGGGGGGCTGAGCAGTTCTTC	1	TRBV16*00	TRBD1*00	TRBJ2-1*00	0.0036765
Treg DKO1	TGTGGTGCTAGGGACTGGGGTGCAGAAACGCTGTATTTT	1	TRBV20*00	TRBD2*00	TRBJ2-3*00	0.0036765
Treg DKO1	TGCACCTGCAGTGCCTTACAAAACTCCGACTACACCTTC	1	TRBV1*00		TRBJ1-2*00	0.0036765
Treg DKO1	TGCACCTGCAGTGCCCGGGACCCCCAACCCTTGTACTTT	1	TRBV1*00	TRBD1*00	TRBJ2-4*00	0.0036765
Treg DKO1	TGTGCCAGCAGCCCTGACAGGGGGACACCTTGTACTTT	1	TRBV4*00	TRBD1*00	TRBJ2-4*00	0.0036765
Treg DKO1	TGTGCCTGGAGTTATAACAACCAGGCTCCGCTTTTTG	1	TRBV31*00		TRBJ1-5*00	0.0036765
Treg DKO1	TGTGCCAGTGAAGGGACAGGAAACACCTTGTACTTT	1	TRBV14*00	TRBD1*00	TRBJ2-4*00	0.0036765
Treg DKO1	TGTGCCAGCTCACGGGACAGGAGGGAACAGTACTTC	1	TRBV12-1*00	TRBD1*00	TRBJ2-7*00	0.0036765
Treg DKO1	TGTGCCAGCGGTTCTCAGGGGAACACCCAGTACTTT	1	TRBV13-2*00	TRBD1*00	TRBJ2-5*00	0.0036765
Treg DKO1	TGTGCCAGCGGTGCCAGCCAAGACACCCAGTACTTC	1	TRBV13-2*00		TRBJ2-5*00	0.0036765
Treg DKO1	TGTGCCAGCAGTTTAGAACGAAACACCTTGTACTTT	1	TRBV15*00		TRBJ2-4*00	0.0036765
Treg DKO1	TGTGCCAGCAGTCCCCCCGGAAATACGCTCTATTTT	1	TRBV13-3*00	TRBD2*00	TRBJ1-3*00	0.0036765
Treg DKO1	TGTGCCAGCAGTGCCCAAAATTCGCCCCTCTACTTT	1	TRBV13-1*00		TRBJ1-6*00	0.0036765
Treg DKO1	TGTGCCAGCAGTGATGCAAGGGAGGCTCCGCTTTTT	1	TRBV13-3*00		TRBJ1-5*00	0.0036765
Treg DKO1	TGTGCCAGCAGTATCGACGGAGACACCCAGTACTTT	1	TRBV19*00		TRBJ2-5*00	0.0036765
Treg DKO1	TGTGCCAGCAGCTTTGGGGAGGCCACCTTGTACTTT	1	TRBV3*00	TRBD2*00	TRBJ2-4*00	0.0036765
Treg DKO1	TGTGCCAGCAGCTCGGACACCTATGAACAGTACTTC	1	TRBV3*00	TRBD1*00	TRBJ2-7*00	0.0036765
Treg DKO1	TGTGCCAGCAGCGGGGACTTAAACACCTTGTACTTT	1	TRBV2*00	TRBD2*00	TRBJ2-4*00	0.0036765
Treg DKO1	TGTGCCAGCAGGGGGGCAAACTCCGACTACACCTTC	1	TRBV13-1*00		TRBJ1-2*00	0.0036765
Treg DKO1	TGTGCCAGCAGGACTGGGGGAGACACCCAGTACTTT	1	TRBV14*00	TRBD2*00	TRBJ2-5*00	0.0036765
Treg DKO1	TGTGCCAGCAGGACAGCAAACTCCGACTACACCTTC	1	TRBV14*00		TRBJ1-2*00	0.0036765
Treg DKO1	TGTGCCAGCAGAGTGGGGTATGCTGAGCAGTTCTTC	1	TRBV19*00	TRBD2*00	TRBJ2-1*00	0.0036765
Treg DKO1	TGTGCCAGCAGAGGGACATCCTATGAACAGTACTTC	1	TRBV13-1*00	TRBD1*00	TRBJ2-7*00	0.0036765
Treg DKO1	TGTGCCAGCAGAGACAACAACGAAAGATTATTTTTC	1	TRBV15*00		TRBJ1-4*00	0.0036765
Treg DKO1	TGTGCAAGCAGCTTAGCAGTCTATGAACAGTACTTC	1	TRBV16*00		TRBJ2-7*00	0.0036765
Treg DKO1	TGTGCAAGCAGCCGGGATCAAAACACCTTGTACTTT	1	TRBV16*00	TRBD1*00	TRBJ2-4*00	0.0036765
Treg DKO1	TGTGGTGCTAGGAGAGGAAACTCCGACTACACCTTC	1	TRBV20*00		TRBJ1-2*00	0.0036765
Treg DKO1	TGCACCTGCAGTGCTAACACCGGGCAGCTCTACTTT	1	TRBV1*00		TRBJ2-2*00	0.0036765
Treg DKO1	TGTGCCAGCTCTCCCCCCGCTGAGCAGTTCTTC	1	TRBV12-1*00	TRBD1*00	TRBJ2-1*00	0.0036765
Treg DKO1	TGTGCCAGCTCCCGGAACCAGGCTCCGCTTTTT	1	TRBV12-2*00		TRBJ1-5*00	0.0036765
Treg DKO1	TGTGCCAGCGGTGACAGATATGAACAGTACTTC	1	TRBV13-2*00		TRBJ2-7*00	0.0036765
Treg DKO1	TGTGCCAGCAGTTCACAAGACACCCAGTACTTT	1	TRBV15*00		TRBJ2-5*00	0.0036765
Treg DKO1	TGTGCCAGCAGTTGGGGAACAGAAGTCTTCTTT	1	TRBV15*00		TRBJ1-1*00	0.0036765
Treg DKO1	TGTGCCAGCAGTCTGGAGAATACGCTCTATTTT	1	TRBV24*00		TRBJ1-3*00	0.0036765
Treg DKO1	TGTGCCAGCAGTACAAACTCCGACTACACCTTC	1	TRBV26*00		TRBJ1-2*00	0.0036765
Treg DKO1	TGTGCCAGCAGCTACAACGAAAGATTATTTTTC	1	TRBV3*00		TRBJ1-4*00	0.0036765
Treg DKO1	TGTGCCAGCAGCGCAGACACAGAAGTCTTCTTT	1	TRBV3*00		TRBJ1-1*00	0.0036765
Treg DKO1	TGTGCAACTGGGACAACAGAAACGCTGTATTTT	1	TRBV16*00	TRBD1*00	TRBJ2-3*00	0.0036765
Treg DKO1	TGTGCAAGCAGCTTCTCTTATGAACAGTACTTC	1	TRBV16*00		TRBJ2-7*00	0.0036765
Treg DKO1	TGTGCAAGCAGCTTAGGTGACACCCAGTACTTT	1	TRBV16*00		TRBJ2-5*00	0.0036765
Treg DKO1	TGTGCAAGCAGCCCTTATGCTGAGCAGTTCTTC	1	TRBV16*00		TRBJ2-1*00	0.0036765
Treg DKO1	TGTGCCAGCAGCCACAGTGAAGTCTTCTTT	1	TRBV4*00		TRBJ1-1*00	0.0036765

## Sheet: Treg DKO2
Sample name	CDR3 Sequence	clone Count	best V Hit	best D Hit	best J Hit	Frequency
Treg DKO2	TGTGCCAGCAGCCAAGATCTCAGAAACACCTTGTACTTT	140	TRBV5*00		TRBJ2-4*00	0.35443
Treg DKO2	TGTGCCAGCGGTGATGTGGACTGGGGGAGTGCAGAAACGCTGTATTTT	104	TRBV13-2*00	TRBD2*00	TRBJ2-3*00	0.263291
Treg DKO2	TGTGCCAGCGGTGATATGGACAGGGCAAACTCCGACTACACCTTC	19	TRBV13-2*00	TRBD1*00	TRBJ1-2*00	0.0481013
Treg DKO2	TGTGCCAGCAGCCCGACAACTGCAAACACAGAAGTCTTCTTT	14	TRBV5*00		TRBJ1-1*00	0.035443
Treg DKO2	TGTAGTTCCCACAAAAACGAAAGATTATTTTTC	10	TRBV30*00		TRBJ1-4*00	0.0253165
Treg DKO2	TGTGCCAGCAGTTTCCCAAGCAGTTCTTC	5	TRBV15*00		TRBJ2-1*00	0.0126582
Treg DKO2	TGTGCAAGCAGCTTACCTAACCAAGACACCCAGTACTTT	4	TRBV16*00		TRBJ2-5*00	0.0101266
Treg DKO2	TGTGCCAGCGGTGAAGGGGACCGTAGTGCAGAAACGCTGTATTTT	2	TRBV13-2*00	TRBD1*00	TRBJ2-3*00	0.0050633
Treg DKO2	TGTGCCAGCGGTACCGACAGGGGTGCAGAAACGCTGTATTTT	2	TRBV13-2*00	TRBD1*00	TRBJ2-3*00	0.0050633
Treg DKO2	TGTGCCAGCAGTACGAGGGGAAACCAAGACACCCAGTACTTT	2	TRBV13-1*00	TRBD1*00	TRBJ2-5*00	0.0050633
Treg DKO2	TGTGCTAGCAGTACGGCAAACACCGGGCAGCTCTACTTT	2	TRBV17*00		TRBJ2-2*00	0.0050633
Treg DKO2	TGTGCCAGCTCTCTCGCATATGAACAGTACTTC	2	TRBV12-1*00		TRBJ2-7*00	0.0050633
Treg DKO2	TGTGCCAGCAGCCAAGACCACTGGGGGGGTGGTCAAAACACCTTGTACTTT	1	TRBV5*00	TRBD2*00	TRBJ2-4*00	0.0025316
Treg DKO2	TGTGCCAGCGGTGATGTAGACTGGGGGGGTGCAGAAACGCTGTATTTT	1	TRBV13-2*00	TRBD2*00	TRBJ2-3*00	0.0025316
Treg DKO2	TGTGCAAGCAGCTTTGGGCTGGGGGTTAACCAAGACACCCAGTACTTT	1	TRBV16*00	TRBD2*00	TRBJ2-5*00	0.0025316
Treg DKO2	TGTGCCAGCTCTCTTCGCCGGAGAAACACCGGGCAGCTCTACTTT	1	TRBV12-1*00		TRBJ2-2*00	0.0025316
Treg DKO2	TGTGCCAGCGGTGATGCTGGACAGGGTTATGCTGAGCAGTTCTTC	1	TRBV13-2*00	TRBD1*00	TRBJ2-1*00	0.0025316
Treg DKO2	TGTGCCAGCGGTGATGCCACAGGGGCCAACGAAAGATTATTTTTC	1	TRBV13-2*00	TRBD1*00	TRBJ1-4*00	0.0025316
Treg DKO2	TGTGCCAGCGGTGATATGGACAGGGCAAGCTCCGACTACACCTTC	1	TRBV13-2*00	TRBD1*00	TRBJ1-2*00	0.0025316
Treg DKO2	TGTGCCAGCGGTGATATGGACAGGGCAAACTCCGACTACACCGTC	1	TRBV13-2*00	TRBD1*00	TRBJ1-2*00	0.0025316
Treg DKO2	TGTGCCAGCAGTATAAGGCTGGGTAGTGCAGAAACGCTGTATTTT	1	TRBV19*00	TRBD2*00	TRBJ2-3*00	0.0025316
Treg DKO2	TGTGCCAGCAGCTGGGACTGGGGGAACCAAGACACCCAGTACTTT	1	TRBV25*00	TRBD2*00	TRBJ2-5*00	0.0025316
Treg DKO2	TGTGCCAGCAGCCCCTCCCCAACTAGTGCAGAAACGCTGTATTTT	1	TRBV2*00	TRBD2*00	TRBJ2-3*00	0.0025316
Treg DKO2	TGTGCCAGCAGCCCCGGAAGAATTTCCAACGAAAGATTATTTTTC	1	TRBV5*00		TRBJ1-4*00	0.0025316
Treg DKO2	TGTGCCAGCAGCCACCCGGGACAGGGGAGCGAAAGATTATTTTTC	1	TRBV2*00	TRBD1*00	TRBJ1-4*00	0.0025316
Treg DKO2	TGTGCCAGCAGCCAAGATGTGGACACCTATTCGCCCCTCTACTTT	1	TRBV5*00	TRBD1*00	TRBJ1-6*00	0.0025316
Treg DKO2	TGTGCAAGCAGCTTACGGACATCAAACACCGGGCAGCTCTACTTT	1	TRBV16*00	TRBD1*00	TRBJ2-2*00	0.0025316
Treg DKO2	TGTGCAAGCAGCCTTGGGGGGTCTAGTGCAGAAACGCTGTATTTT	1	TRBV16*00	TRBD2*00	TRBJ2-3*00	0.0025316
Treg DKO2	TGTGCTAGCAGTACGGGACAAGAAAACTCCGACTACACCTGC	1	TRBV21*00	TRBD1*00	TRBJ1-2*00	0.0025316
Treg DKO2	TGTGCCTGGAGTTCCCAGGGGGCGCGGGACACCCAGTACTTT	1	TRBV31*00	TRBD1*00	TRBJ2-5*00	0.0025316
Treg DKO2	TGTGCCTGGAGTCTCAGGACATCTGGAAATACGCTCTATTTT	1	TRBV31*00	TRBD1*00	TRBJ1-3*00	0.0025316
Treg DKO2	TGTGCCGTCCGACAGGGTTTAAACTATGCTGAGCAGTTCTTC	1	TRBV26*00	TRBD1*00	TRBJ2-1*00	0.0025316
Treg DKO2	TGTGCCAGCTCTCTCGGCAATTCTGGAAATACGCTCTATTTT	1	TRBV12-1*00		TRBJ1-3*00	0.0025316
Treg DKO2	TGTGCCAGCCAAAGGAAGGCTAGTGCAGAAACGCTGTATTTT	1	TRBV4*00		TRBJ2-3*00	0.0025316
Treg DKO2	TGTGCCAGCGGTGACGCAGGGAGCTCCTATGAACAGTACTTC	1	TRBV13-2*00		TRBJ2-7*00	0.0025316
Treg DKO2	TGTGCCAGCGGAAGACAGGGTGGTGCAGAAACGCTGTATTTT	1	TRBV13-2*00	TRBD1*00	TRBJ2-3*00	0.0025316
Treg DKO2	TGTGCCAGCAGTGATGGGACAGTCTATGCTGAGCAGTTCTTC	1	TRBV13-3*00	TRBD1*00	TRBJ2-1*00	0.0025316
Treg DKO2	TGTGCCAGCAGCTCGGGACAGATCTATGCTGAGCAGTTCTTC	1	TRBV25*00	TRBD1*00	TRBJ2-1*00	0.0025316
Treg DKO2	TGTGCCAGCAGCCGCAGGGGTGCAAACACAGAAGTCTTCTTT	1	TRBV15*00	TRBD1*00	TRBJ1-1*00	0.0025316
Treg DKO2	TGTGCCAGCAGCCAAGGGGGTTTTGCAGAAACGCTGTATTTT	1	TRBV2*00		TRBJ2-3*00	0.0025316
Treg DKO2	TGTGCCAGCAGCCAAGACTGGGGGGGCTATGAACAGTACTTC	1	TRBV2*00	TRBD2*00	TRBJ2-7*00	0.0025316
Treg DKO2	TGTGCCAGCAGCCAAGACAGGAACCAAGACACCCAGTACTTT	1	TRBV2*00		TRBJ2-5*00	0.0025316
Treg DKO2	TGTGCCAGCAGAACAGGGGAGAGAGCAGAAACGCTGTATTTT	1	TRBV13-3*00	TRBD1*00	TRBJ2-3*00	0.0025316
Treg DKO2	TGTGCAAGCAGCTTAGGCGGTAGTGCAGAAACGCTGTATTTT	1	TRBV16*00		TRBJ2-3*00	0.0025316
Treg DKO2	TGTGGTGCTAGGGTCGGGCGTAACTATGCTGAGCAGTTCTTC	1	TRBV20*00	TRBD1*00	TRBJ2-1*00	0.0025316
Treg DKO2	TGCACCTGCAGTGCAGATAGGAACACCGGGCAGCTCTACTTT	1	TRBV1*00		TRBJ2-2*00	0.0025316
Treg DKO2	TGCACCTGCAGTGGGGGACAGGGGAACTCCGACTACACCTTC	1	TRBV1*00	TRBD1*00	TRBJ1-2*00	0.0025316
Treg DKO2	TGTGCTAGCAGTTTTGCAGGGGGTAACACCTTGTACTTT	1	TRBV29*00	TRBD1*00	TRBJ2-4*00	0.0025316
Treg DKO2	TGTGCCTGGAGTGACAATTCTGGAAATACGCTCTATTTT	1	TRBV31*00		TRBJ1-3*00	0.0025316
Treg DKO2	TGTGCCTGGAGCCCCGGGAGCTCCTATGAACAGTACTTC	1	TRBV31*00		TRBJ2-7*00	0.0025316
Treg DKO2	TGTGCCAGCTCTCTACAGGGAGGTTATGAACAGTACTTC	1	TRBV12-1*00	TRBD1*00	TRBJ2-7*00	0.0025316
Treg DKO2	TGTGCCAGCTCGGGGCTTAACCAAGACACCCAGTACTTT	1	TRBV12-1*00	TRBD1*00	TRBJ2-5*00	0.0025316
Treg DKO2	TGTGCCAGCAGTTTGAGGCTGAAAAACACCTTGTACTTT	1	TRBV15*00		TRBJ2-4*00	0.0025316
Treg DKO2	TGTGCCAGCAGTTGGGACAAAGGAAATACGCTCTATTTT	1	TRBV13-1*00	TRBD1*00	TRBJ1-3*00	0.0025316
Treg DKO2	TGTGCCAGCAGTCGACAGGGCTCCTATGAACAGTACTTC	1	TRBV15*00	TRBD1*00	TRBJ2-7*00	0.0025316
Treg DKO2	TGTGCCAGCAGTCACTGGGGTGCAGAAACGCTGTATTTT	1	TRBV14*00	TRBD2*00	TRBJ2-3*00	0.0025316
Treg DKO2	TGTGCCAGCAGTGGGGGTAACCAAGACACCCAGTACTTT	1	TRBV13-1*00		TRBJ2-5*00	0.0025316
Treg DKO2	TGTGCCAGCAGTGATGCGGGGAGGGACACCCAGTACTTT	1	TRBV13-1*00		TRBJ2-5*00	0.0025316
Treg DKO2	TGTGCCAGCAGTGACAGCAACAACCAGGCTCCGCTTTTT	1	TRBV13-1*00		TRBJ1-5*00	0.0025316
Treg DKO2	TGTGCCAGCAGTATACCAGACCAAGACACCCAGTACTTT	1	TRBV19*00		TRBJ2-5*00	0.0025316
Treg DKO2	TGTGCCAGCAGTACATCAAACACCGGGCAGCTCTACTTT	1	TRBV19*00		TRBJ2-2*00	0.0025316
Treg DKO2	TGTGCCAGCAGCCGGGGACAGCCCTATGAACAGTACTTC	1	TRBV15*00	TRBD1*00	TRBJ2-7*00	0.0025316
Treg DKO2	TGTGCCAGCAGCCACAGGGGTGACACAGAAGTCTTCTTT	1	TRBV26*00	TRBD1*00	TRBJ1-1*00	0.0025316
Treg DKO2	TGTGCCAGCAGCCAAGACACTGGAAATACGCTCTATTTT	1	TRBV2*00		TRBJ1-3*00	0.0025316
Treg DKO2	TGTGCCAGCAGCCAAGACACAAAAGACACCCAGTACTTT	1	TRBV5*00		TRBJ2-5*00	0.0025316
Treg DKO2	TGTGCAAGCAGCTTCTGGAGTCAAAACACCTTGTACTTT	1	TRBV16*00		TRBJ2-4*00	0.0025316
Treg DKO2	TGTGCAAGCAGCTCGACAGGGGGCTCCGACTACACCTTC	1	TRBV16*00	TRBD1*00	TRBJ1-2*00	0.0025316
Treg DKO2	TGTGCAAGCAGCCGACAGAACCAAGACACCCAGTACTTT	1	TRBV16*00	TRBD1*00	TRBJ2-5*00	0.0025316
Treg DKO2	TGTGGTGCTAGCCCGGGGGCGGGTGCTGAGCAGTTCTTC	1	TRBV20*00	TRBD1*00	TRBJ2-1*00	0.0025316
Treg DKO2	TGCACCTGCAGTGCAGGGGACAGGGTAGAACAGTACTTC	1	TRBV1*00	TRBD1*00	TRBJ2-7*00	0.0025316
Treg DKO2	TGCACCTGCAGTGCAGATGCAAACTCCGACTACACCTTC	1	TRBV1*00		TRBJ1-2*00	0.0025316
Treg DKO2	TGTGCCAGCAGTATACCGACAACTATGAACAGTACTTC	1	TRBV19*00		TRBJ2-7*00	0.0025316
Treg DKO2	TGTGCAAGCAGCTCCCGCAAACACAGAAGTCTTCTTT	1	TRBV16*00		TRBJ1-1*00	0.0025316
Treg DKO2	TGTGCTAGCAGTTTAACCCAGTATGAACAGTACTTC	1	TRBV29*00	TRBD2*00	TRBJ2-7*00	0.0025316
Treg DKO2	TGTGCCTGGAAGACTGGAGGAGCTGAGCAGTTCTTC	1	TRBV31*00	TRBD2*00	TRBJ2-1*00	0.0025316
Treg DKO2	TGTGCCAGCTCTCTGCAGGGCAGGGAACAGTACTTC	1	TRBV12-1*00	TRBD1*00	TRBJ2-7*00	0.0025316
Treg DKO2	TGTGCCAGCTCTCCCACCACCGGGCAGCTCTACTTT	1	TRBV12-1*00		TRBJ2-2*00	0.0025316
Treg DKO2	TGTGCCAGCTCGCGGACAAAAAACACCTTGTACTTT	1	TRBV12-1*00	TRBD1*00	TRBJ2-4*00	0.0025316
Treg DKO2	TGTGCCAGCACCCAGGGGACCGGGCAGCTCTACTTT	1	TRBV15*00	TRBD1*00	TRBJ2-2*00	0.0025316
Treg DKO2	TGTGCCAGCAGTTTCGCCAGGGCTGAGCAGTTCTTC	1	TRBV15*00		TRBJ2-1*00	0.0025316
Treg DKO2	TGTGCCAGCAGTTCAGGGAACTCCGACTACACCTTC	1	TRBV15*00	TRBD1*00	TRBJ1-2*00	0.0025316
Treg DKO2	TGTGCCAGCAGTTACAACAACCAGGCTCCGCTTTTT	1	TRBV15*00		TRBJ1-5*00	0.0025316
Treg DKO2	TGTGCCAGCAGTGCAAACACCGGGCAGCTCTACTTT	1	TRBV13-1*00		TRBJ2-2*00	0.0025316
Treg DKO2	TGTGCCAGCAGCCCCGCCTATGCTGAGCAGTTCTTC	1	TRBV2*00		TRBJ2-1*00	0.0025316
Treg DKO2	TGTGCCAGCAGCCAAGACAGGGACGAACAGTACTTC	1	TRBV5*00	TRBD1*00	TRBJ2-7*00	0.0025316
Treg DKO2	TGTGCCAGCAGCCAAAGGAGGGACACCCAGTACTTT	1	TRBV2*00		TRBJ2-5*00	0.0025316
Treg DKO2	TGTGCCAGCAGCACAGGAGGTGCTGAGCAGTTCTTC	1	TRBV13-3*00	TRBD1*00	TRBJ2-1*00	0.0025316
Treg DKO2	TGTGCCAGCAGAGGCTGGGGGTATGAACAGTACTTC	1	TRBV22*00	TRBD2*00	TRBJ2-7*00	0.0025316
Treg DKO2	TGTGCAAGCAGCTTAGAGGGGGAGGAACAGTACTTC	1	TRBV16*00	TRBD1*00	TRBJ2-7*00	0.0025316
Treg DKO2	TGTGCAAGCAGCCGACAGGGCGAAAGATTATTTTTC	1	TRBV16*00	TRBD1*00	TRBJ1-4*00	0.0025316
Treg DKO2	TGTGCCAGCAGTCCCCGGGCTGAGCAGTTCTTC	1	TRBV26*00	TRBD1*00	TRBJ2-1*00	0.0025316
Treg DKO2	TGTGCCAGCAGTCAGGGTGCTGAGCAGTTCTTC	1	TRBV15*00	TRBD1*00	TRBJ2-1*00	0.0025316
Treg DKO2	TGTGCCAGCAGTGTCTCCTATGAACAGTACTTC	1	TRBV26*00		TRBJ2-7*00	0.0025316
Treg DKO2	TGTGCCAGCAGTGCAAATGCTGAGCAGTTCTTC	1	TRBV13-1*00		TRBJ2-1*00	0.0025316
Treg DKO2	TGTGCCAGCAGTAACAGGGGAGAAGTCTTCTTT	1	TRBV15*00	TRBD1*00	TRBJ1-1*00	0.0025316
Treg DKO2	TGTGCCAGCAGCTTAGTCACAGAAGTCTTCTTT	1	TRBV3*00		TRBJ1-1*00	0.0025316
Treg DKO2	TGTGCAAGCAGCTTAGCGGTTGAACAGTACTTC	1	TRBV16*00		TRBJ2-7*00	0.0025316
Treg DKO2	TGTGGTGCTTCTAGTCAAAACACCTTGTACTTT	1	TRBV20*00		TRBJ2-4*00	0.0025316
Treg DKO2	TGTGCCAGCAGACACTCCGACTACACCTTC	1	TRBV13-3*00		TRBJ1-2*00	0.0025316
Treg DKO2	TGTGCCAGCAGAAACTCCGACTACACCTTC	1	TRBV19*00		TRBJ1-2*00	0.0025316
Treg DKO2	TGTGGTGCTAGGGATGAGACGCTGTATTTT	1	TRBV20*00		TRBJ2-3*00	0.0025316

## Sheet: Treg DKO3
Sample name	CDR3 Sequence	clone Count	best V Hit	best D Hit	best J Hit	Frequency
Treg DKO3	TGTGCCAGCAGCCAAAGACAGGGAGCCAACGAAAGATTATTTTTC	31	TRBV5*00	TRBD1*00	TRBJ1-4*00	0.178161
Treg DKO3	TGTGGTGCTAGGGGTGCAAACACAGAAGTCTTCTTT	9	TRBV20*00		TRBJ1-1*00	0.0517241
Treg DKO3	TGTGCCAGCAGTCTCAGGGGTCAAAACACCTTGTACTTT	8	TRBV26*00	TRBD1*00	TRBJ2-4*00	0.045977
Treg DKO3	TGTGCCAGCAGTGGAACAATTAACCAAGACACCCAGTACTTT	5	TRBV13-1*00		TRBJ2-5*00	0.0287356
Treg DKO3	TGTGCCAGCAGCTTAGCTGGAAATACGCTCTATTTT	5	TRBV3*00		TRBJ1-3*00	0.0287356
Treg DKO3	TGTGCCAGCAGCCAACTGGGAGCAAACACCGGGCAGCTCTACTTT	4	TRBV5*00	TRBD2*00	TRBJ2-2*00	0.0229885
Treg DKO3	TGTGCCAGCAGTGACAGGGTCGACTACACCTTC	4	TRBV15*00	TRBD1*00	TRBJ1-2*00	0.0229885
Treg DKO3	TGTGCCAGCAGCTCACAGCGGGGTGCAGAAACGCTGTATTTT	3	TRBV3*00		TRBJ2-3*00	0.0172414
Treg DKO3	TGTGCCAGCAGCCAAGGACTGGGTAGTGCAGAAACGCTGTATTTT	2	TRBV2*00	TRBD2*00	TRBJ2-3*00	0.0114943
Treg DKO3	TGTGCCAGCTCCTCCGGGACAAACACCGGGCAGCTCTACTTT	2	TRBV12-2*00	TRBD1*00	TRBJ2-2*00	0.0114943
Treg DKO3	TGTGCAAGCAGCCCCTACTATAGTGCAGAAACGCTGTATTTT	2	TRBV16*00		TRBJ2-3*00	0.0114943
Treg DKO3	TGCACCTGCAGTGTTCAGGGGGCGCAGGACACCCAGTACTTT	2	TRBV1*00	TRBD1*00	TRBJ2-5*00	0.0114943
Treg DKO3	TGTGCCAGCAGTTTCACTAACTATGCTGAGCAGTTCTTC	2	TRBV14*00		TRBJ2-1*00	0.0114943
Treg DKO3	TGTGCCAGCAGTTTGGGACAAAACTCCGACTACACCTTC	2	TRBV15*00	TRBD1*00	TRBJ1-2*00	0.0114943
Treg DKO3	TGTGCCTGGAGTAGAGGGGGCGGGGAACAGTACTTC	2	TRBV31*00	TRBD1*00	TRBJ2-7*00	0.0114943
Treg DKO3	TGTGCCAGCAGGACAGTACCTTGGGAACAGTACTTC	2	TRBV14*00	TRBD1*00	TRBJ2-7*00	0.0114943
Treg DKO3	TGTGCCAGCGGCGACGAAAGATTATTTTTC	2	TRBV13-2*00		TRBJ1-4*00	0.0114943
Treg DKO3	TGTGCCAGCAGTGATGTCGGCAGGGGTAACTATGCTGAGCAGTTCTTC	1	TRBV13-3*00	TRBD1*00	TRBJ2-1*00	0.0057471
Treg DKO3	TGTGCTAGCAGTTTGACAGGTTCCTATAATTCGCCCCTCTACTTT	1	TRBV29*00	TRBD1*00	TRBJ1-6*00	0.0057471
Treg DKO3	TGTGCCAGCTCTCTTCAGGGGAATTCTGGAAATACGCTCTATTTT	1	TRBV12-2*00	TRBD1*00	TRBJ1-3*00	0.0057471
Treg DKO3	TGTGCCAGCGGTGAGGTTTTGGGGGGTGCAGAAACGCTGTATTTT	1	TRBV13-2*00	TRBD2*00	TRBJ2-3*00	0.0057471
Treg DKO3	TGTGCCAGCAGTCTGCCGGGAGGGAGTCAAAACACCTTGTACTTT	1	TRBV24*00	TRBD1*00	TRBJ2-4*00	0.0057471
Treg DKO3	TGTGCCAGCAGTGAAGGGACACTTTCTGGAAATACGCTCTATTTT	1	TRBV13-1*00	TRBD1*00	TRBJ1-3*00	0.0057471
Treg DKO3	TGTGCCAGCAGCTTGATTGGGGGGAACACCGGGCAGCTCTACTTT	1	TRBV3*00	TRBD2*00	TRBJ2-2*00	0.0057471
Treg DKO3	TGTGCCAGCAGCTCCCGACAGGGTGGGGACGAAAGATTATTTTTC	1	TRBV25*00	TRBD1*00	TRBJ1-4*00	0.0057471
Treg DKO3	TGTGCCAGCAGCTATGTGGGGTCTAGTGCAGAAACGCTGTATTTT	1	TRBV4*00	TRBD2*00	TRBJ2-3*00	0.0057471
Treg DKO3	TGTGCCAGCAGCCCATACTGGGGGGCGCCTATGAACAGTACTTC	1	TRBV5*00	TRBD2*00	TRBJ2-7*00	0.0057471
Treg DKO3	TGTGCCTGGAGTGGGACTGGGGGGTATGCTGAGCAGTTCTTC	1	TRBV31*00	TRBD2*00	TRBJ2-1*00	0.0057471
Treg DKO3	TGTGCCAGCTCTCCCCGGCATTCTGGAAATACGCTCTATTTT	1	TRBV12-2*00	TRBD1*00	TRBJ1-3*00	0.0057471
Treg DKO3	TGTGCCAGCTCTCCGCAGGGTTCTGGAAATACGCTCTATTTT	1	TRBV12-1*00	TRBD1*00	TRBJ1-3*00	0.0057471
Treg DKO3	TGTGCCAGCTCTCGGGACAGTGCAAACTCCGACTACACCTTC	1	TRBV12-1*00	TRBD1*00	TRBJ1-2*00	0.0057471
Treg DKO3	TGTGCCAGCTCCCCTCAAGCAAACACCGGGCAGCTCTACTTT	1	TRBV18*00		TRBJ2-2*00	0.0057471
Treg DKO3	TGTGCCAGCGGTGATCCGGGGGGGCGCGATGAACAGTACTTC	1	TRBV13-2*00	TRBD2*00	TRBJ2-7*00	0.0057471
Treg DKO3	TGTGCCAGCGGTGATGCGGGGGGGGTTTATGAACAGTACTTC	1	TRBV13-2*00	TRBD2*00	TRBJ2-7*00	0.0057471
Treg DKO3	TGTGCCAGCGGTGATGCACAGGACAACGAAAGATTATTTTTC	1	TRBV13-2*00		TRBJ1-4*00	0.0057471
Treg DKO3	TGTGCCAGCGGTGATGAACAGGGAATATGGGAACAGTACTTC	1	TRBV13-2*00	TRBD1*00	TRBJ2-7*00	0.0057471
Treg DKO3	TGTGCCAGCAGTTTAGGGACAGCAAACTCCGACTACACCTTC	1	TRBV15*00	TRBD1*00	TRBJ1-2*00	0.0057471
Treg DKO3	TGTGCCAGCAGTTCGACAGGGGGCAACTCCGACTACACCTTC	1	TRBV14*00	TRBD1*00	TRBJ1-2*00	0.0057471
Treg DKO3	TGTGCCAGCAGTCTTCTAATTAACCAAGACACCCAGTACTTT	1	TRBV26*00		TRBJ2-5*00	0.0057471
Treg DKO3	TGTGCCAGCAGTCTGCCGGGACAGGGTGCTGAGCAGTTCTTC	1	TRBV26*00	TRBD1*00	TRBJ2-1*00	0.0057471
Treg DKO3	TGTGCCAGCAGTGTGGGACGGTACTATGCTGAGCAGTTCTTC	1	TRBV13-1*00	TRBD1*00	TRBJ2-1*00	0.0057471
Treg DKO3	TGTGCCAGCAGTGATGCTAAAAACACCGGGCAGCTCTACTTT	1	TRBV13-1*00		TRBJ2-2*00	0.0057471
Treg DKO3	TGTGCCAGCAGCTTAGAGCGGGGCTCCTATGAACAGTACTTC	1	TRBV3*00		TRBJ2-7*00	0.0057471
Treg DKO3	TGTGCCAGCAGCTATGGGGACAGGGGCACAGAAGTCTTCTTT	1	TRBV3*00	TRBD1*00	TRBJ1-1*00	0.0057471
Treg DKO3	TGTGCCAGCAGCCCCCGGACCAGTGCAGAAACGCTGTATTTT	1	TRBV5*00	TRBD1*00	TRBJ2-3*00	0.0057471
Treg DKO3	TGTGCCAGCAGCCCGAGGGGGGTCTCCTATGAACAGTACTTC	1	TRBV2*00	TRBD1*00	TRBJ2-7*00	0.0057471
Treg DKO3	TGTGCCAGCAGCCAAACCACTTCTGGAAATACGCTCTATTTT	1	TRBV5*00		TRBJ1-3*00	0.0057471
Treg DKO3	TGTGCCAGCAGACCCGGGACAGGGAGGGAAACGCTGTATTTT	1	TRBV13-1*00	TRBD1*00	TRBJ2-3*00	0.0057471
Treg DKO3	TGTGCCAGCAGAGGACAAAATAACTATGCTGAGCAGTTCTTC	1	TRBV13-1*00	TRBD1*00	TRBJ2-1*00	0.0057471
Treg DKO3	TGTGCAAGCAGCTTAGGTCAGGGAGGCACAGAAGTCTTCTTT	1	TRBV16*00	TRBD1*00	TRBJ1-1*00	0.0057471
Treg DKO3	TGTGCAAGCAGCTTAGGGGGGGTCAACGAAAGATTATTTTTC	1	TRBV16*00	TRBD2*00	TRBJ1-4*00	0.0057471
Treg DKO3	TGTGGTGCTAGGGACAATTCCTATAATTCGCCCCTCTACTTT	1	TRBV20*00		TRBJ1-6*00	0.0057471
Treg DKO3	TGCACCTGCAGTGCAGGGGGCAGGAACGAAAGATTATTTTTC	1	TRBV1*00	TRBD1*00	TRBJ1-4*00	0.0057471
Treg DKO3	TGCACCTGCAGTGCAGGGACATCAAACTCCGACTACACCTTC	1	TRBV1*00	TRBD1*00	TRBJ1-2*00	0.0057471
Treg DKO3	TGTGCTAGCAGTAGAGCGAGCTCCTATGAACAGTACTTC	1	TRBV17*00		TRBJ2-7*00	0.0057471
Treg DKO3	TGTGCTAGCAGCTCTGGGGGGGAGGACACCCAGTACTTT	1	TRBV21*00	TRBD2*00	TRBJ2-5*00	0.0057471
Treg DKO3	TGTGCCAGCTCTCTCGACTACAACCAGGCTCCGCTTTTT	1	TRBV12-1*00		TRBJ1-5*00	0.0057471
Treg DKO3	TGTGCCAGCTCTCCTGGACAAGCAGAAACGCTGTATTTT	1	TRBV12-1*00	TRBD1*00	TRBJ2-3*00	0.0057471
Treg DKO3	TGTGCCAGCTCCCCCGACTGGGGCTATGAACAGTACTTC	1	TRBV12-1*00	TRBD2*00	TRBJ2-7*00	0.0057471
Treg DKO3	TGTGCCAGCCGACACCCTAGTGCAGAAACGCTGTATTTT	1	TRBV19*00		TRBJ2-3*00	0.0057471
Treg DKO3	TGTGCCAGCGGCCGGGACAATGCAGAAACGCTGTATTTT	1	TRBV13-2*00	TRBD1*00	TRBJ2-3*00	0.0057471
Treg DKO3	TGTGCCAGCGGAGGACAGCCAAACACAGAAGTCTTCTTT	1	TRBV13-2*00	TRBD1*00	TRBJ1-1*00	0.0057471
Treg DKO3	TGTGCCAGCAGTTTAGGAGGGGGCGCTGAGCAGTTCTTC	1	TRBV15*00	TRBD1*00	TRBJ2-1*00	0.0057471
Treg DKO3	TGTGCCAGCAGTTCCGGGACAGGGGTCACCTTGTACTTT	1	TRBV3*00	TRBD1*00	TRBJ2-4*00	0.0057471
Treg DKO3	TGTGCCAGCAGTCTCGGACGGAACACAGAAGTCTTCTTT	1	TRBV26*00		TRBJ1-1*00	0.0057471
Treg DKO3	TGTGCCAGCAGTCGGGACAGCTCCTATGAACAGTACTTC	1	TRBV15*00	TRBD1*00	TRBJ2-7*00	0.0057471
Treg DKO3	TGTGCCAGCAGTCAGGGCAACACCGGGCAGCTCTACTTT	1	TRBV26*00		TRBJ2-2*00	0.0057471
Treg DKO3	TGTGCCAGCAGTGGAACAGGGATGACAGAAGTCTTCTTT	1	TRBV13-3*00	TRBD1*00	TRBJ1-1*00	0.0057471
Treg DKO3	TGTGCCAGCAGTGATGCAGGCCAAAACACCTTGTACTTT	1	TRBV13-1*00		TRBJ2-4*00	0.0057471
Treg DKO3	TGTGCCAGCAGTGATGCAGGGTACTCCGACTACACCTTC	1	TRBV13-3*00		TRBJ1-2*00	0.0057471
Treg DKO3	TGTGCCAGCAGTGATGCAGAGGGGAACACCTTGTACTTT	1	TRBV13-1*00	TRBD1*00	TRBJ2-4*00	0.0057471
Treg DKO3	TGTGCCAGCAGCTCTCACAGGGGGCGGGAACAGTACTTC	1	TRBV25*00	TRBD1*00	TRBJ2-7*00	0.0057471
Treg DKO3	TGTGCCAGCAGCCCCTCTAGTCAAAACACCTTGTACTTT	1	TRBV2*00		TRBJ2-4*00	0.0057471
Treg DKO3	TGTGCCAGCAGCCAAGATCATGGCTCCGACTACACCTTC	1	TRBV2*00		TRBJ1-2*00	0.0057471
Treg DKO3	TGTGCCAGCAGACAATATTCTGGAAATACGCTCTATTTT	1	TRBV3*00		TRBJ1-3*00	0.0057471
Treg DKO3	TGTGCAAGCAGCTTACGACAAAACTCCGACTACACCTTC	1	TRBV16*00		TRBJ1-2*00	0.0057471
Treg DKO3	TGTGCAAGCAGCTGGACAGGGCAAGACACCCAGTACTTC	1	TRBV16*00	TRBD1*00	TRBJ2-5*00	0.0057471
Treg DKO3	TGTGCAAGCAGCCTTTCCTATAATTCGCCCCTCTACTTT	1	TRBV16*00		TRBJ1-6*00	0.0057471
Treg DKO3	TGCACCTGCAGTGCAGACACAGGGGGAGAAGTCTTCTTT	1	TRBV1*00	TRBD1*00	TRBJ1-1*00	0.0057471
Treg DKO3	TGTGCCAGCAGTTTATGGGAACTCCGACTACACCTTC	1	TRBV15*00		TRBJ1-2*00	0.0057471
Treg DKO3	TGTGCTAGCAGTTTCTCCTGGATTGAACAGTACTTC	1	TRBV29*00		TRBJ2-7*00	0.0057471
Treg DKO3	TGTGCTAGCAGTAGAGACAGTGCTGAGCAGTTCTTC	1	TRBV17*00		TRBJ2-1*00	0.0057471
Treg DKO3	TGTGCTAGCAGACTGGGGCAAAACACCTTGTACTTT	1	TRBV17*00	TRBD2*00	TRBJ2-4*00	0.0057471
Treg DKO3	TGTGCCTGGAGCCGGACAGGGGATGAACAGTACTTC	1	TRBV31*00	TRBD1*00	TRBJ2-7*00	0.0057471
Treg DKO3	TGTGCCAGTGTGGGAAACACCGGGCAGCTCTACTTT	1	TRBV12-2*00		TRBJ2-2*00	0.0057471
Treg DKO3	TGTGCCAGCTCTCTCGAACAGTATGAACAGTACTTC	1	TRBV12-1*00		TRBJ2-7*00	0.0057471
Treg DKO3	TGTGCCAGCGCACAGGTCTATGCTGAGCAGTTCTTC	1	TRBV13-2*00	TRBD1*00	TRBJ2-1*00	0.0057471
Treg DKO3	TGTGCCAGCGGGACTGGAGCAGAAACGCTGTATTTT	1	TRBV13-2*00	TRBD2*00	TRBJ2-3*00	0.0057471
Treg DKO3	TGTGCCAGCAGTTTCGGCGCCACAGAAGTCTTCTTT	1	TRBV15*00	TRBD1*00	TRBJ1-1*00	0.0057471
Treg DKO3	TGTGCCAGCAGTGACAGAAACTCCGACTACACCTTC	1	TRBV13-1*00		TRBJ1-2*00	0.0057471
Treg DKO3	TGTGCCAGCAGCTTAGACACCGGGCAGCTCTACTTT	1	TRBV3*00		TRBJ2-2*00	0.0057471
Treg DKO3	TGTGCCAGCAGGACAGGGAACACAGAAGTCTTCTTT	1	TRBV15*00	TRBD1*00	TRBJ1-1*00	0.0057471
Treg DKO3	TGTGCAAGCAGCTTAGACAAATATGAACAGTACTTC	1	TRBV16*00		TRBJ2-7*00	0.0057471
Treg DKO3	TGTGGTGCTAGGGCTGGGACCCAGGCTCCGCTTTTT	1	TRBV20*00	TRBD1*00	TRBJ1-5*00	0.0057471
Treg DKO3	TGCACCTGCAGTGCACCCCCCTATGAACAGTACTTC	1	TRBV1*00		TRBJ2-7*00	0.0057471
Treg DKO3	TGTGCCAGCGGTGGCCTAGGGCAGCTCTACTTT	1	TRBV13-2*00		TRBJ2-2*00	0.0057471
Treg DKO3	TGTGCCAGCGGGAGCTCCTATGAACAGTACTTC	1	TRBV13-2*00		TRBJ2-7*00	0.0057471
Treg DKO3	TGTGCCAGCAGTGCAGCCTATGAACAGTACTTC	1	TRBV13-3*00		TRBJ2-7*00	0.0057471
Treg DKO3	TGTGCCAGCAGTATGGAAGACACCCAGTACTTT	1	TRBV19*00		TRBJ2-5*00	0.0057471
Treg DKO3	TGTGCCAGCAAGAACTATGCTGAGCAGTTCTTC	1	TRBV15*00		TRBJ2-1*00	0.0057471
Treg DKO3	TGTGCAAGCAGCTTGTTGGACACCCAGTACTTT	1	TRBV16*00		TRBJ2-5*00	0.0057471
Treg DKO3	TGTGGTGCTAGGGATCTCGAAAGATTATTTTTC	1	TRBV20*00		TRBJ1-4*00	0.0057471
Treg DKO3	TGTGCCAGCTCTCTAGGGGAACAGTACTTC	1	TRBV12-2*00		TRBJ2-7*00	0.0057471
Treg DKO3	TGTGCCAGCAGTCTCTATGAACAGTACTTC	1	TRBV26*00		TRBJ2-7*00	0.0057471

## Sheet: CD4 WT1
Sample name	CDR3 Sequence	clone Count	best V Hit	best D Hit	best J Hit	Frequency
CD4+YFP- WT1	TGTGCCAGCAGTGACCCCGGGACGGCCAACGAAAGATTATTTTTC	2	TRBV13-1*00	TRBD1*00	TRBJ1-4*00	0.0095694
CD4+YFP- WT1	TGTGCCAGCTCTCTCGGGAATTCTGGAAATACGCTCTATTTT	2	TRBV12-1*00		TRBJ1-3*00	0.0095694
CD4+YFP- WT1	TGTGCCAGCAGCCTCACAGGGTGGGGACACCCAGTACTTT	2	TRBV4*00	TRBD1*00	TRBJ2-5*00	0.0095694
CD4+YFP- WT1	TGTGCCAGCAGCCAAGGGGGTGGGGACACCCAGTACTTT	2	TRBV5*00		TRBJ2-5*00	0.0095694
CD4+YFP- WT1	TGTGCAAGCAGCTTACCTGGAGTGTATGAACAGTACTTC	2	TRBV16*00		TRBJ2-7*00	0.0095694
CD4+YFP- WT1	TGTGCCAGCAGTTACAACTCCTATGAACAGTACTTC	2	TRBV19*00		TRBJ2-7*00	0.0095694
CD4+YFP- WT1	TGTGCCAGCAGGGGGAGTCAAAACACCTTGTACTTT	2	TRBV26*00		TRBJ2-4*00	0.0095694
CD4+YFP- WT1	TGTGCCAGCGGTGACTATGAACAGTACTTC	2	TRBV13-2*00		TRBJ2-7*00	0.0095694
CD4+YFP- WT1	TGTGCCAGCAGCCAAGACAGAGGGGTCTTC	2	TRBV2*00	TRBD1*00	TRBJ2-7*00	0.0095694
CD4+YFP- WT1	TGTGCTAGCAGGACTGGGGGGGCGAGTTATAACTATGCTGAGCAGTTCTTC	1	TRBV17*00	TRBD2*00	TRBJ2-1*00	0.0047847
CD4+YFP- WT1	TGTGCCAGCAGTATAGCTCGCAGTAATTCTGGAAATACGCTCTATTTT	1	TRBV19*00		TRBJ1-3*00	0.0047847
CD4+YFP- WT1	TGTGCCAGCAGCTTATCTGGGGGGGCTAGTCAAAACACCTTGTACTTT	1	TRBV3*00	TRBD2*00	TRBJ2-4*00	0.0047847
CD4+YFP- WT1	TGTGCCAGCAGCCAAGGACTGGGGGGTAACTATGCTGAGCAGTTCTTC	1	TRBV2*00	TRBD2*00	TRBJ2-1*00	0.0047847
CD4+YFP- WT1	TGTGCTAGCAGCCGACAGGGGCTTTCTGGAAATACGCTCTATTTT	1	TRBV4*00	TRBD1*00	TRBJ1-3*00	0.0047847
CD4+YFP- WT1	TGTGCCTGGAGTCTAAGCACATCTAGTGCAGAAACGCTGTATTTT	1	TRBV31*00		TRBJ2-3*00	0.0047847
CD4+YFP- WT1	TGTGCCAGCAGTTTAGAGGCTGGGGTCTATGCTGAGCAGTTCTTC	1	TRBV15*00	TRBD2*00	TRBJ2-1*00	0.0047847
CD4+YFP- WT1	TGTGCCAGCAGTCTGTTGGACAATAACTATGCTGAGCAGTTCTTC	1	TRBV24*00	TRBD1*00	TRBJ2-1*00	0.0047847
CD4+YFP- WT1	TGTGCCAGCAGTCCCCGAGGGACAACAAACTCCGACTACACCTTC	1	TRBV26*00	TRBD1*00	TRBJ1-2*00	0.0047847
CD4+YFP- WT1	TGTGCCAGCAGTCGACGGGCCTCTTCTGGAAATACGCTCTATTTT	1	TRBV26*00		TRBJ1-3*00	0.0047847
CD4+YFP- WT1	TGTGCCAGCAGTGGTGACAGTTTTAACCAAGACACCCAGTACTTT	1	TRBV13-1*00	TRBD1*00	TRBJ2-5*00	0.0047847
CD4+YFP- WT1	TGTGCCAGCAGTGGGGTCCCCAATTCTGGAAATACGCTCTATTTT	1	TRBV13-1*00	TRBD1*00	TRBJ1-3*00	0.0047847
CD4+YFP- WT1	TGTGCCAGCAGTGATGCACAGGGGCGCTCCTATGAACAGTACTTC	1	TRBV13-1*00	TRBD1*00	TRBJ2-7*00	0.0047847
CD4+YFP- WT1	TGTGCCAGCAGTATAGGCTGGGGGAGCTCCTATGAACAGTACTTC	1	TRBV19*00	TRBD2*00	TRBJ2-7*00	0.0047847
CD4+YFP- WT1	TGTGCCAGCAGCTTAGCCGGGAATAACTATGCTGAGCAGTTCTTC	1	TRBV3*00	TRBD1*00	TRBJ2-1*00	0.0047847
CD4+YFP- WT1	TGTGCCAGCAGCCCGACTGGGGGTAGTGCAGAAACGCTGTATTTT	1	TRBV3*00	TRBD2*00	TRBJ2-3*00	0.0047847
CD4+YFP- WT1	TGTGCCAGCAGCCAAGTCTGGGGGGACCAAGACACCCAGTACTTT	1	TRBV5*00	TRBD2*00	TRBJ2-5*00	0.0047847
CD4+YFP- WT1	TGTGCCAGCAGCCAAGGGGGGGGCGCTTATGCTGAGCAGTTCTTC	1	TRBV2*00	TRBD2*00	TRBJ2-1*00	0.0047847
CD4+YFP- WT1	TGTGCCAGCAGCCAAGGGACATCTAACAACCAGGCTCCGCTTTTT	1	TRBV2*00	TRBD1*00	TRBJ1-5*00	0.0047847
CD4+YFP- WT1	TGTGCCAGCAGCCAAGATCTGGGCAGCTCCTATGAACAGTACTTC	1	TRBV2*00		TRBJ2-7*00	0.0047847
CD4+YFP- WT1	TGTGCCAGCAGCCAAACTGGGCATAACTATGCTGAGCAGTTCTTC	1	TRBV5*00	TRBD2*00	TRBJ2-1*00	0.0047847
CD4+YFP- WT1	TGTGCAAGCAGCTTAGCAGGGGGTAGTGCAGAAACGCTGTATTTT	1	TRBV16*00	TRBD1*00	TRBJ2-3*00	0.0047847
CD4+YFP- WT1	TGTGCAAGCAGCCCGACAGGGGCTAGTCAAAACACCTTGTACTTT	1	TRBV16*00	TRBD1*00	TRBJ2-4*00	0.0047847
CD4+YFP- WT1	TGCACCTGCAGTGCCCCCGGGGGCGGGTATGCTGAGCAGTTCTTC	1	TRBV1*00	TRBD1*00	TRBJ2-1*00	0.0047847
CD4+YFP- WT1	TGCACCTGCAGTGCGCAGGGAGATTCTGGAAATACGCTCTATTTT	1	TRBV1*00	TRBD1*00	TRBJ1-3*00	0.0047847
CD4+YFP- WT1	TGCACCTGCAGTGCGGGGACAGCAAACACCGGGCAGCTCTACTTT	1	TRBV1*00	TRBD1*00	TRBJ2-2*00	0.0047847
CD4+YFP- WT1	TGCACCTGCAGTGCAGACAGGGGGCCAAACTCCGACTACACCTTC	1	TRBV1*00	TRBD1*00	TRBJ1-2*00	0.0047847
CD4+YFP- WT1	TGTGCTAGCAGTTTATCGGGACAGCAAGACACCCAGTACTTT	1	TRBV29*00	TRBD1*00	TRBJ2-5*00	0.0047847
CD4+YFP- WT1	TGTGCTAGCAGTCTGGACAATTCTGGAAATACGCTCTATTTT	1	TRBV29*00		TRBJ1-3*00	0.0047847
CD4+YFP- WT1	TGTGCCTGGAGTCTAACAGGGGGCTATGCTGAGCAGTTCTTC	1	TRBV31*00	TRBD1*00	TRBJ2-1*00	0.0047847
CD4+YFP- WT1	TGTGCCAGCGGTGATGAGGGGGGCCGAGCTGAGCAGTTCTTC	1	TRBV13-2*00	TRBD2*00	TRBJ2-1*00	0.0047847
CD4+YFP- WT1	TGTGCCAGCGGGGGACAAAATTCTGGAAATACGCTCTATTTT	1	TRBV26*00	TRBD1*00	TRBJ1-3*00	0.0047847
CD4+YFP- WT1	TGTGCCAGCACCCGGGACAGGAACTATGCTGAGCAGTTCTTC	1	TRBV13-3*00	TRBD1*00	TRBJ2-1*00	0.0047847
CD4+YFP- WT1	TGTGCCAGCAGTTTCGGGGGTAACCAAGACACCCAGTACTTT	1	TRBV15*00	TRBD1*00	TRBJ2-5*00	0.0047847
CD4+YFP- WT1	TGTGCCAGCAGTTTCAGGGGAACCACCGGGCAGCTCTACTTT	1	TRBV14*00	TRBD1*00	TRBJ2-2*00	0.0047847
CD4+YFP- WT1	TGTGCCAGCAGTTTAGGGGACAGGGATTATGAACAGTACTTC	1	TRBV15*00	TRBD1*00	TRBJ2-7*00	0.0047847
CD4+YFP- WT1	TGTGCCAGCAGTTTAGGAGGGGGCCAAGACACCCAGTACTTT	1	TRBV15*00	TRBD1*00	TRBJ2-5*00	0.0047847
CD4+YFP- WT1	TGTGCCAGCAGTCGGCCGGGACAGGGGGGAGAACAGTACTTC	1	TRBV26*00	TRBD1*00	TRBJ2-7*00	0.0047847
CD4+YFP- WT1	TGTGCCAGCAGTCGGGGGGATAGTGCAGAAACGCTGTATTTT	1	TRBV13-3*00	TRBD2*00	TRBJ2-3*00	0.0047847
CD4+YFP- WT1	TGTGCCAGCAGTGGGACCGCAAACACCGGGCAGCTCTACTTT	1	TRBV13-1*00		TRBJ2-2*00	0.0047847
CD4+YFP- WT1	TGTGCCAGCAGTGATCTGGGAAACACCGGGCAGCTCTACTTT	1	TRBV13-1*00	TRBD2*00	TRBJ2-2*00	0.0047847
CD4+YFP- WT1	TGTGCCAGCAGTGATGTGTATTCTGGAAATACGCTCTATTTT	1	TRBV13-1*00		TRBJ1-3*00	0.0047847
CD4+YFP- WT1	TGTGCCAGCAGTGATGCGGGACAGCCTTATGAACAGTACTTC	1	TRBV13-1*00	TRBD1*00	TRBJ2-7*00	0.0047847
CD4+YFP- WT1	TGTGCCAGCAGTGATGAATCTTCTGGAAATACGCTCTATTTT	1	TRBV13-3*00		TRBJ1-3*00	0.0047847
CD4+YFP- WT1	TGTGCCAGCAGTGACATAGCAAACACCGGGCAGCTCTACTTT	1	TRBV13-1*00		TRBJ2-2*00	0.0047847
CD4+YFP- WT1	TGTGCCAGCAGTAGACAGGGGGCAGAAGCTGAGCAGTTCTTC	1	TRBV19*00	TRBD1*00	TRBJ2-1*00	0.0047847
CD4+YFP- WT1	TGTGCCAGCAGCTTTCACTTTAACTATGCTGAGCAGTTCTTC	1	TRBV3*00		TRBJ2-1*00	0.0047847
CD4+YFP- WT1	TGTGCCAGCAGCTTCTGGGGGGGTCAAGACACCCAGTACTTT	1	TRBV3*00	TRBD2*00	TRBJ2-5*00	0.0047847
CD4+YFP- WT1	TGTGCCAGCAGCTTCACCATTAACCAAGACACCCAGTACTTT	1	TRBV4*00		TRBJ2-5*00	0.0047847
CD4+YFP- WT1	TGTGCCAGCAGCTTGGCCAATGCAAACTCCGACTACACCTTC	1	TRBV3*00		TRBJ1-2*00	0.0047847
CD4+YFP- WT1	TGTGCCAGCAGCTTAGTACAGGCAAACTCCGACTACACCTTC	1	TRBV3*00		TRBJ1-2*00	0.0047847
CD4+YFP- WT1	TGTGCCAGCAGCTTAGCTGGGGGGGTAGGTGAACAGTACTTC	1	TRBV3*00	TRBD2*00	TRBJ2-7*00	0.0047847
CD4+YFP- WT1	TGTGCCAGCAGCTTAACAGATAACAACCAGGCTCCGCTTTTT	1	TRBV3*00		TRBJ1-5*00	0.0047847
CD4+YFP- WT1	TGTGCCAGCAGCTATCGGGACTGGGGGGGCGCCTTGTACTTT	1	TRBV4*00	TRBD2*00	TRBJ2-4*00	0.0047847
CD4+YFP- WT1	TGTGCCAGCAGCTAACGGGGGCGAGGGGCTGAGCAGTTCTTC	1	TRBV4*00	TRBD1*00	TRBJ2-1*00	0.0047847
CD4+YFP- WT1	TGTGCCAGCAGCCCGACTGATAACTATGCTGAGCAGTTCTTC	1	TRBV2*00	TRBD2*00	TRBJ2-1*00	0.0047847
CD4+YFP- WT1	TGTGCCAGCAGCCGCCTCGGGACGTCGGCTGAGCAGTTCTTC	1	TRBV5*00	TRBD1*00	TRBJ2-1*00	0.0047847
CD4+YFP- WT1	TGTGCCAGCAGCCGCCAGGGGGAAAGGGAAACGCTGTATTTT	1	TRBV2*00	TRBD1*00	TRBJ2-3*00	0.0047847
CD4+YFP- WT1	TGTGCCAGCAGCCAAGTGGGGAACACCGGGCAGCTCTACTTT	1	TRBV5*00	TRBD2*00	TRBJ2-2*00	0.0047847
CD4+YFP- WT1	TGTGCCAGCAGCCAAGCAGGGAACACCGGGCAGCTCTACTTT	1	TRBV2*00	TRBD1*00	TRBJ2-2*00	0.0047847
CD4+YFP- WT1	TGTGCCAGCAGCCAAGGGACACCAAACTCCGACTACACCTTC	1	TRBV2*00	TRBD1*00	TRBJ1-2*00	0.0047847
CD4+YFP- WT1	TGTGCCAGCAGCCAAGGGACAAGCAACTCCGACTACACCTTC	1	TRBV2*00	TRBD1*00	TRBJ1-2*00	0.0047847
CD4+YFP- WT1	TGTGCCAGCAGCCAAGACGGGGGCGCCTATGAACAGTACTTC	1	TRBV2*00	TRBD1*00	TRBJ2-7*00	0.0047847
CD4+YFP- WT1	TGTGCCAGCAGCCAAACTGGGGGGGGTTATGAACAGTACTTC	1	TRBV5*00	TRBD2*00	TRBJ2-7*00	0.0047847
CD4+YFP- WT1	TGTGCCAGCAGCAGGACAGCAAACACCGGGCAGCTCTCCTTT	1	TRBV3*00	TRBD1*00	TRBJ2-2*00	0.0047847
CD4+YFP- WT1	TGTGCAAGCAGCTTAGAGCTGGGGGGGGTTGAACAGTACTTC	1	TRBV16*00	TRBD2*00	TRBJ2-7*00	0.0047847
CD4+YFP- WT1	TGTGCAAGCAGCTTAGAGGGGTCAAACTCCGACTACACCTTC	1	TRBV16*00		TRBJ1-2*00	0.0047847
CD4+YFP- WT1	TGTGGTGCTAGGTCTGGGGGGGACTATGCTGAGCAGTTCTTC	1	TRBV20*00	TRBD2*00	TRBJ2-1*00	0.0047847
CD4+YFP- WT1	TGTGGTGCTAGGGATTGGTCTAGTGCAGAAACGCTGTATTTT	1	TRBV20*00		TRBJ2-3*00	0.0047847
CD4+YFP- WT1	TGCACCTGCAGTGCAGCCCCACGTGCAGAAACGCTGTATTTT	1	TRBV1*00	TRBD2*00	TRBJ2-3*00	0.0047847
CD4+YFP- WT1	TGCACCTGCAGTGACAGAAATTCTGGAAATACGCTCTATTTT	1	TRBV1*00		TRBJ1-3*00	0.0047847
CD4+YFP- WT1	TGCACCTGCAAGGGGACAGATAGTGCAGAAACGCTGTATTTT	1	TRBV1*00	TRBD1*00	TRBJ2-3*00	0.0047847
CD4+YFP- WT1	TGTGCCAGCAGTGGGGGGAAACACCGGGCAGCTCTACTTT	1	TRBV13-1*00	TRBD1*00	TRBJ2-2*00	0.0047847
CD4+YFP- WT1	TGTGCTAGCAGTAGGGACAGCTATGCTGAGCAGTTCTTC	1	TRBV17*00	TRBD1*00	TRBJ2-1*00	0.0047847
CD4+YFP- WT1	TGTGCCTGGAGTCTAGGGGGGGAAGACACCCAGTACTTT	1	TRBV31*00	TRBD2*00	TRBJ2-5*00	0.0047847
CD4+YFP- WT1	TGTGCCAGCCTCATGCCAAGCTCCTATGAACAGTACTTC	1	TRBV13-1*00		TRBJ2-7*00	0.0047847
CD4+YFP- WT1	TGTGCCAGCCGGGACAGGGTCTATGCTGAGCAGTTCTTC	1	TRBV14*00	TRBD1*00	TRBJ2-1*00	0.0047847
CD4+YFP- WT1	TGTGCCAGCGGTGATGAGGGGTTTGACACCCAGTACTTT	1	TRBV13-2*00	TRBD1*00	TRBJ2-5*00	0.0047847
CD4+YFP- WT1	TGTGCCAGCGGGGGTGCTAGTGCAGAAACGCTGTATTTT	1	TRBV13-1*00	TRBD1*00	TRBJ2-3*00	0.0047847
CD4+YFP- WT1	TGTGCCAGCGGGGACAATTCTGGAAATACGCTCCATTTT	1	TRBV13-2*00		TRBJ1-3*00	0.0047847
CD4+YFP- WT1	TGTGCCAGCAGTTTTCGGGGCGGAGACACCCAGTACTTT	1	TRBV15*00	TRBD1*00	TRBJ2-5*00	0.0047847
CD4+YFP- WT1	TGTGCCAGCAGTTTCTGGGGTCTTTATGAACAGTACTTC	1	TRBV15*00	TRBD2*00	TRBJ2-7*00	0.0047847
CD4+YFP- WT1	TGTGCCAGCAGTTACAATGCAAACTCCGACTACACCTTC	1	TRBV19*00		TRBJ1-2*00	0.0047847
CD4+YFP- WT1	TGTGCCAGCAGTCTTGGCAAAACCGGGCAGCTCTACTTT	1	TRBV26*00		TRBJ2-2*00	0.0047847
CD4+YFP- WT1	TGTGCCAGCAGTCTGTCCACAAACTCCGACTACACCTTC	1	TRBV26*00		TRBJ1-2*00	0.0047847
CD4+YFP- WT1	TGTGCCAGCAGTCGGGAAAACTATGCTGAGCAGTTCTTC	1	TRBV14*00	TRBD1*00	TRBJ2-1*00	0.0047847
CD4+YFP- WT1	TGTGCCAGCAGTGATTGGGACCAAGACACCCAGTACTTT	1	TRBV13-3*00		TRBJ2-5*00	0.0047847
CD4+YFP- WT1	TGTGCCAGCAGTGATTGGGACAGTTATGAACAGTACTTC	1	TRBV13-3*00	TRBD1*00	TRBJ2-7*00	0.0047847
CD4+YFP- WT1	TGTGCCAGCAGTGATCTGGGTCAAAACACCTTGTACTTT	1	TRBV13-1*00		TRBJ2-4*00	0.0047847
CD4+YFP- WT1	TGTGCCAGCAGTGATCGTGCAAACACAGAAGTCTTCTTT	1	TRBV13-1*00		TRBJ1-1*00	0.0047847
CD4+YFP- WT1	TGTGCCAGCAGTGATGCGAGGGACTCCGACTACACCTTC	1	TRBV13-3*00		TRBJ1-2*00	0.0047847
CD4+YFP- WT1	TGTGCCAGCAGTGATGCAGGGCCCGGGCAGCTCTACTTT	1	TRBV13-3*00		TRBJ2-2*00	0.0047847
CD4+YFP- WT1	TGTGCCAGCAGTGATAATTCTGGAAATACGCTCTATTTT	1	TRBV13-1*00		TRBJ1-3*00	0.0047847
CD4+YFP- WT1	TGTGCCAGCAGTGACAGGGGGCAAGACACCCAGTACTTT	1	TRBV13-1*00	TRBD1*00	TRBJ2-5*00	0.0047847
CD4+YFP- WT1	TGTGCCAGCAGTGACAGGGAAAACTCCGACTACACCTTC	1	TRBV13-3*00	TRBD1*00	TRBJ1-2*00	0.0047847
CD4+YFP- WT1	TGTGCCAGCAGTGAACTGGGGGGGCCTGAACAGTACTTC	1	TRBV13-1*00	TRBD2*00	TRBJ2-7*00	0.0047847
CD4+YFP- WT1	TGTGCCAGCAGTGAAGGGGGGCCCTATGAACAGTACTTC	1	TRBV13-3*00	TRBD2*00	TRBJ2-7*00	0.0047847
CD4+YFP- WT1	TGTGCCAGCAGTATGGAGAAAAACACAGAAGTCTTCTTT	1	TRBV19*00		TRBJ1-1*00	0.0047847
CD4+YFP- WT1	TGTGCCAGCAGCTTCGGAACAAACTCCGACTACACCTTC	1	TRBV3*00		TRBJ1-2*00	0.0047847
CD4+YFP- WT1	TGTGCCAGCAGCTTAGACTGGGGTGCTGAGCAGTTCTTC	1	TRBV3*00	TRBD2*00	TRBJ2-1*00	0.0047847
CD4+YFP- WT1	TGTGCCAGCAGCTTAGAGGGCGGCTCCGACTACACCTTC	1	TRBV3*00	TRBD1*00	TRBJ1-2*00	0.0047847
CD4+YFP- WT1	TGTGCCAGCAGCTGGGACTGGGTCTATGAACAGTACTTC	1	TRBV15*00	TRBD2*00	TRBJ2-7*00	0.0047847
CD4+YFP- WT1	TGTGCCAGCAGCTATCTGGGTTCTGCTGAGCAGTTCTTC	1	TRBV4*00	TRBD2*00	TRBJ2-1*00	0.0047847
CD4+YFP- WT1	TGTGCCAGCAGCCCCCGGACAAATGCTGAGCAGTTCTTC	1	TRBV5*00	TRBD1*00	TRBJ2-1*00	0.0047847
CD4+YFP- WT1	TGTGCCAGCAGCCCGACAGGGCCCGGGCAGCTCTACTTT	1	TRBV4*00	TRBD1*00	TRBJ2-2*00	0.0047847
CD4+YFP- WT1	TGTGCCAGCAGCCACTGGGGGAGAAACACCTTGTACTTT	1	TRBV4*00	TRBD2*00	TRBJ2-4*00	0.0047847
CD4+YFP- WT1	TGTGCCAGCAGCCACAGGGGGAACTCCGACTACACCTTC	1	TRBV2*00	TRBD1*00	TRBJ1-2*00	0.0047847
CD4+YFP- WT1	TGTGCCAGCAGCCAAGATGACTCCTATGAACAGTACTTC	1	TRBV5*00		TRBJ2-7*00	0.0047847
CD4+YFP- WT1	TGTGCCAGCAGCCAAGACGGACAGGGGGAAGTCTTCTTT	1	TRBV2*00	TRBD1*00	TRBJ1-1*00	0.0047847
CD4+YFP- WT1	TGTGCCAGCAGCCAAGACAGATCCGGGCAGCTCTACTTT	1	TRBV5*00		TRBJ2-2*00	0.0047847
CD4+YFP- WT1	TGTGCCAGCAGCCAAACAGGGGGCTCCGACTACACCTTC	1	TRBV2*00	TRBD1*00	TRBJ1-2*00	0.0047847
CD4+YFP- WT1	TGTGCCAGCAGCACGACACAGGGGTGGGAACAGTACTTC	1	TRBV2*00	TRBD1*00	TRBJ2-7*00	0.0047847
CD4+YFP- WT1	TGTGCCAGCAGCAGACAGGGGGCGCTTGAACAGTACTTC	1	TRBV4*00	TRBD1*00	TRBJ2-7*00	0.0047847
CD4+YFP- WT1	TGTGCCAGCAGGGACAATTCTGGAAATACGCTCTATTTT	1	TRBV13-3*00		TRBJ1-3*00	0.0047847
CD4+YFP- WT1	TGTGCCAGCAACCAGGGGGCGAACACAGAAGTCTTCTTT	1	TRBV13-1*00	TRBD1*00	TRBJ1-1*00	0.0047847
CD4+YFP- WT1	TGTGCAAGCAGCTTAGTAGAGAACCAGGCTCCGCTTTTT	1	TRBV16*00		TRBJ1-5*00	0.0047847
CD4+YFP- WT1	TGTGCAAGCAGCTTAGCGGGGTCCTATGAACAGTACTTC	1	TRBV16*00		TRBJ2-7*00	0.0047847
CD4+YFP- WT1	TGTGCAAGCAGCTTAGAGAGGGGCTCCGACTACACCTTC	1	TRBV16*00	TRBD1*00	TRBJ1-2*00	0.0047847
CD4+YFP- WT1	TGTGCAAGCAGCCGGGACAACAACGAAAGATTATTTTTC	1	TRBV16*00	TRBD1*00	TRBJ1-4*00	0.0047847
CD4+YFP- WT1	TGTGCAAGCAGCACAAATTCTGGAAATACGCTCTATTTT	1	TRBV16*00		TRBJ1-3*00	0.0047847
CD4+YFP- WT1	TGTGCAAGCAGACCAGGGGGCTATGCTGAGCAGTTCTTC	1	TRBV16*00	TRBD1*00	TRBJ2-1*00	0.0047847
CD4+YFP- WT1	TGTGGTGCTAGGTCGACAGTTCAAGACACCCAGTACTTT	1	TRBV20*00	TRBD1*00	TRBJ2-5*00	0.0047847
CD4+YFP- WT1	TGTGGTGCTAGGTCAGGCAACTATGCTGAGCAGTTCTTC	1	TRBV20*00		TRBJ2-1*00	0.0047847
CD4+YFP- WT1	TGTGGTGCTAGGGATTGGGGCGCAGAAACGCTGTATTTT	1	TRBV20*00	TRBD1*00	TRBJ2-3*00	0.0047847
CD4+YFP- WT1	TGTGGTGCTAGGACAGGGCGGAACACAGAAGTCTTCTTT	1	TRBV20*00	TRBD1*00	TRBJ1-1*00	0.0047847
CD4+YFP- WT1	TGCTCCAGCCCGGGACAAACAAACACAGAAGTCTTCTTT	1	TRBV23*00	TRBD1*00	TRBJ1-1*00	0.0047847
CD4+YFP- WT1	TGCACCTGCAGAGGGGACAGCTATGCTGAGCAGTTCTTC	1	TRBV1*00	TRBD1*00	TRBJ2-1*00	0.0047847
CD4+YFP- WT1	TGCACCTGCAGTGCATAACCAACCAGGCTCCGCTTTTT	1	TRBV1*00		TRBJ1-5*00	0.0047847
CD4+YFP- WT1	TGTGCCTGCACTGGGGAACTATGCTGAGCAGTTCTTC	1	TRBV31*00	TRBD2*00	TRBJ2-1*00	0.0047847
CD4+YFP- WT1	TGTGCCAGCAGCCAAGTCACAGCAGGCTCCGCTTTTT	1	TRBV2*00		TRBJ1-5*00	0.0047847
CD4+YFP- WT1	TGTGCTAGCAGTAGAGGGACCCTCGAACAGTACTTC	1	TRBV17*00		TRBJ2-7*00	0.0047847
CD4+YFP- WT1	TGTGCTAGCAGCCCACTCCCCGAAAGATTATTTTTC	1	TRBV21*00	TRBD2*00	TRBJ1-4*00	0.0047847
CD4+YFP- WT1	TGTGCCTGGACAGAACATAATTCGCCCCTCTACTTT	1	TRBV31*00		TRBJ1-6*00	0.0047847
CD4+YFP- WT1	TGTGCCTGGAGTCTTGGAAACTCCGACTACACCATC	1	TRBV31*00		TRBJ1-2*00	0.0047847
CD4+YFP- WT1	TGTGCCTGGAGTCCAGGGGACTCCGACTACACCTTC	1	TRBV31*00	TRBD1*00	TRBJ1-2*00	0.0047847
CD4+YFP- WT1	TGTGCCTGGAGGAATGCAAACACAGAAGTCTTCTTT	1	TRBV31*00		TRBJ1-1*00	0.0047847
CD4+YFP- WT1	TGTGCCAGCTCTCTCCAGGGTTATGAACAGTACTTC	1	TRBV12-2*00	TRBD1*00	TRBJ2-7*00	0.0047847
CD4+YFP- WT1	TGTGCCAGCTCTCTCGACAGATATGAACAGTACTTC	1	TRBV12-1*00		TRBJ2-7*00	0.0047847
CD4+YFP- WT1	TGTGCCAGCGGTGATGCTGACTCCGACTACACCTTC	1	TRBV13-2*00		TRBJ1-2*00	0.0047847
CD4+YFP- WT1	TGTGCCAGCGGGAACAGCAACCAGGCTCCGCTTTTT	1	TRBV13-2*00		TRBJ1-5*00	0.0047847
CD4+YFP- WT1	TGTGCCAGCGGAGGGTCTGGAAATACGCTCTATTTT	1	TRBV13-2*00		TRBJ1-3*00	0.0047847
CD4+YFP- WT1	TGTGCCAGCAGTTACATGAACACAGAAGTCTTCTTT	1	TRBV26*00		TRBJ1-1*00	0.0047847
CD4+YFP- WT1	TGTGCCAGCAGTCTACAAAAAAACACCTTGTACTTT	1	TRBV26*00		TRBJ2-4*00	0.0047847
CD4+YFP- WT1	TGTGCCAGCAGTCCGCAATATGCTGAGCAGTTCTTC	1	TRBV26*00		TRBJ2-1*00	0.0047847
CD4+YFP- WT1	TGTGCCAGCAGTCGGGACTATGCTGAGCAGTTCTTC	1	TRBV14*00		TRBJ2-1*00	0.0047847
CD4+YFP- WT1	TGTGCCAGCAGTGATCCGAACTCCGACTACACCTTC	1	TRBV13-1*00		TRBJ1-2*00	0.0047847
CD4+YFP- WT1	TGTGCCAGCAGTGATGGCCTTTATGAACAGTACTTC	1	TRBV13-1*00		TRBJ2-7*00	0.0047847
CD4+YFP- WT1	TGTGCCAGCAGTGATGGCCGCAGGACCTTGTACTTT	1	TRBV13-1*00		TRBJ2-4*00	0.0047847
CD4+YFP- WT1	TGTGCCAGCAGTGATGAAGGGGCAGGAGTCTTCTTT	1	TRBV13-1*00	TRBD1*00	TRBJ1-1*00	0.0047847
CD4+YFP- WT1	TGTGCCAGCAGTGAAAGTGCAGAAACGCTGTATTTT	1	TRBV13-1*00		TRBJ2-3*00	0.0047847
CD4+YFP- WT1	TGTGCCAGCAGCTTAGGGCCCTATGAACAGTACTTC	1	TRBV3*00		TRBJ2-7*00	0.0047847
CD4+YFP- WT1	TGTGCCAGCAGCTCGGACAGGGTTGAACAGTACTTC	1	TRBV3*00	TRBD1*00	TRBJ2-7*00	0.0047847
CD4+YFP- WT1	TGTGCCAGCAGCTCGGACAGAAACACCTTGTACTTT	1	TRBV4*00	TRBD1*00	TRBJ2-4*00	0.0047847
CD4+YFP- WT1	TGTGCCAGCAGCTCGACAAAAAACACCTTGTACTTT	1	TRBV4*00		TRBJ2-4*00	0.0047847
CD4+YFP- WT1	TGTGCCAGCAGCCTTAGTCAAAACACCTTGTACTTT	1	TRBV3*00		TRBJ2-4*00	0.0047847
CD4+YFP- WT1	TGTGCCAGCAGCCCCCTAACCTATGAACAGTACTTC	1	TRBV4*00	TRBD1*00	TRBJ2-7*00	0.0047847
CD4+YFP- WT1	TGTGCCAGCAGCCCGAGCTCCTATGAACAGTACTTC	1	TRBV3*00		TRBJ2-7*00	0.0047847
CD4+YFP- WT1	TGTGCCAGCAGCCGGGACACCGGGCAGCTCTACTTT	1	TRBV4*00		TRBJ2-2*00	0.0047847
CD4+YFP- WT1	TGTGCCAGCAGCCAAGACTGGGACACCCAGTACTTT	1	TRBV2*00		TRBJ2-5*00	0.0047847
CD4+YFP- WT1	TGTGCCAGCAGGGACAGTGCTTATGAACAGTACTTC	1	TRBV13-3*00	TRBD1*00	TRBJ2-7*00	0.0047847
CD4+YFP- WT1	TGTGCCAGGGACAAAAACACCGGGCAGCTCTACTTT	1	TRBV13-1*00	TRBD1*00	TRBJ2-2*00	0.0047847
CD4+YFP- WT1	TGTGCAAGCAGCTTACACTCCTATGAACAGTACTTC	1	TRBV16*00		TRBJ2-7*00	0.0047847
CD4+YFP- WT1	TGTGCAAGCAGCTCCAGGGAGGACACCCAGTACTTT	1	TRBV16*00	TRBD1*00	TRBJ2-5*00	0.0047847
CD4+YFP- WT1	TGTGCAAGCAGCCCGGGCTATGCTGAGCAGTTCTTC	1	TRBV16*00	TRBD1*00	TRBJ2-1*00	0.0047847
CD4+YFP- WT1	TGTGCAAGCAGGCCTAGTGCAGAAACGCTGTATTTT	1	TRBV16*00		TRBJ2-3*00	0.0047847
CD4+YFP- WT1	TGTGGTGCTAGGAGTGGCCAAGACACCCAGTACTTT	1	TRBV20*00		TRBJ2-5*00	0.0047847
CD4+YFP- WT1	TGCTCCAGCAGGGGGGGCTCTGACACCCAGTACTTT	1	TRBV23*00	TRBD2*00	TRBJ2-5*00	0.0047847
CD4+YFP- WT1	TGCACCTGCAGTGCTTCCAACCAGGCTCCGCTTTTT	1	TRBV1*00		TRBJ1-5*00	0.0047847
CD4+YFP- WT1	TGCACCTGCAGTGCGGGGGGTTATGAACAGTACTTC	1	TRBV1*00	TRBD2*00	TRBJ2-7*00	0.0047847
CD4+YFP- WT1	TGCACCTGCAGTGCGATTGGTTATGAACAGTACTTC	1	TRBV1*00		TRBJ2-7*00	0.0047847
CD4+YFP- WT1	TGCACCTGCAGTGCAGATGGGGGGGGTCAGTACTTC	1	TRBV1*00	TRBD2*00	TRBJ2-7*00	0.0047847
CD4+YFP- WT1	TGCACCTGCAGTGCAGATAACTCCGACTACACCTTC	1	TRBV1*00		TRBJ1-2*00	0.0047847
CD4+YFP- WT1	TGTGCCTGGAGTCTAGGCGAAAGATTATTTTTC	1	TRBV31*00		TRBJ1-4*00	0.0047847
CD4+YFP- WT1	TGTGCCTGGAGGACTAACTCCGACTACACCTTC	1	TRBV31*00		TRBJ1-2*00	0.0047847
CD4+YFP- WT1	TGTGCCTGGAGAGGGGACTCCGACTACACCTTC	1	TRBV31*00	TRBD1*00	TRBJ1-2*00	0.0047847
CD4+YFP- WT1	TGTGCCAGCCGGACATCCTATGAACAGTACTTC	1	TRBV19*00	TRBD1*00	TRBJ2-7*00	0.0047847
CD4+YFP- WT1	TGTGCCAGCGGTGATGCTTCTCAACAGTACTTC	1	TRBV13-2*00		TRBJ2-7*00	0.0047847
CD4+YFP- WT1	TGTGCCAGCAGTTTAGGGGGGGAAGTCTTCTTT	1	TRBV15*00	TRBD1*00	TRBJ1-1*00	0.0047847
CD4+YFP- WT1	TGTGCCAGCAGTTTAGACGGGGAAGTCTTCTTT	1	TRBV15*00		TRBJ1-1*00	0.0047847
CD4+YFP- WT1	TGTGCCAGCAGTTCCCCTGGGCAGCTCTACTTT	1	TRBV15*00	TRBD1*00	TRBJ2-2*00	0.0047847
CD4+YFP- WT1	TGTGCCAGCAGTGATCGGGACACCCAGTACTTT	1	TRBV13-1*00		TRBJ2-5*00	0.0047847
CD4+YFP- WT1	TGTGCCAGCAGTGACAGGGGAGAAGTCTTCTTT	1	TRBV13-3*00	TRBD1*00	TRBJ1-1*00	0.0047847
CD4+YFP- WT1	TGTGCCAGCAGTATGAACGAAAGATTATTTTTC	1	TRBV19*00		TRBJ1-4*00	0.0047847
CD4+YFP- WT1	TGTGCCAGCAGTATAAGGGATGGGCAGTACTTC	1	TRBV19*00		TRBJ2-7*00	0.0047847
CD4+YFP- WT1	TGTGCCAGCAGCCAAGACGAAACGCTGTATTTT	1	TRBV2*00		TRBJ2-3*00	0.0047847
CD4+YFP- WT1	TGTGCAAGCAGCTTGGGGGTTGAACAGTACTTC	1	TRBV16*00	TRBD1*00	TRBJ2-7*00	0.0047847
CD4+YFP- WT1	TGCACCTGCAGTGCAGAGGCTGAGCAGTTCTTC	1	TRBV1*00		TRBJ2-1*00	0.0047847
CD4+YFP- WT1	TGTGCCAGCTCCCGGTGACACCCAGTACTTT	1	TRBV18*00		TRBJ2-5*00	0.0047847
CD4+YFP- WT1	TGTGCCAGCGGTGAAGACACCCAGTACTTT	1	TRBV13-2*00		TRBJ2-5*00	0.0047847
CD4+YFP- WT1	TGTGCCAGCAGCGCTTCTGAACAGTACTTC	1	TRBV4*00		TRBJ2-7*00	0.0047847
CD4+YFP- WT1	TGTGCCTGGAGTCTAGAAGTCTTCTTT	1	TRBV31*00		TRBJ1-1*00	0.0047847

## Sheet: CD4 WT2
Sample name	CDR3 Sequence	clone Count	best V Hit	best D Hit	best J Hit	Frequency
CD4+YFP- WT2	TGTGCTAGCAGTAGATTGGGGGGGCAAGACACCCAGTACTTT	2	TRBV17*00	TRBD2*00	TRBJ2-5*00	0.0069686
CD4+YFP- WT2	TGTGCTAGCAGTAGACTGGGGAACTATGCTGAGCAGTTCTTC	2	TRBV17*00	TRBD2*00	TRBJ2-1*00	0.0069686
CD4+YFP- WT2	TGTGCCTGGAGGGGGACAGGGGGAAACACAGAAGTCTTCTTT	2	TRBV31*00	TRBD1*00	TRBJ1-1*00	0.0069686
CD4+YFP- WT2	TGTGCCAGCAGTTTCTTGGGGATCACCGGGCAGCTCTACTTT	2	TRBV14*00	TRBD2*00	TRBJ2-2*00	0.0069686
CD4+YFP- WT2	TGTGCCAGCAGCCAACAAGATTCTGGAAATACGCTCTATTTT	2	TRBV2*00		TRBJ1-3*00	0.0069686
CD4+YFP- WT2	TGTGCCAGCAGCTTAGAACACAACTCCGACTACACCTTC	2	TRBV3*00		TRBJ1-2*00	0.0069686
CD4+YFP- WT2	TGTGCCAGCAGCCCACTGGACCAAGACACCCAGTACTTT	2	TRBV13-3*00	TRBD2*00	TRBJ2-5*00	0.0069686
CD4+YFP- WT2	TGTGCAAGCAGCTCGTATAACAACCAGGCTCCGCTTTTT	2	TRBV16*00		TRBJ1-5*00	0.0069686
CD4+YFP- WT2	TGCACCTGCAGTGCCGACAGGAACTCCGACTACACCTTC	2	TRBV1*00	TRBD1*00	TRBJ1-2*00	0.0069686
CD4+YFP- WT2	TGTGCCAGCAGTCCGGACCAAGACACCCAGTACTTT	2	TRBV4*00		TRBJ2-5*00	0.0069686
CD4+YFP- WT2	TGTGCCAGCAGTCATCCTAATTCGCCCCTCTACTTT	2	TRBV26*00		TRBJ1-6*00	0.0069686
CD4+YFP- WT2	TGTGCCAGCAGCGACAGCAACCAGGCTCCGCTTTTT	2	TRBV2*00	TRBD1*00	TRBJ1-5*00	0.0069686
CD4+YFP- WT2	TGTGGTGCTAGGGCGGGTGCAGAAACGCTGTATTTT	2	TRBV20*00		TRBJ2-3*00	0.0069686
CD4+YFP- WT2	TGTGCCAGCAGCTTAGACTCCGACTACACCTTC	2	TRBV3*00		TRBJ1-2*00	0.0069686
CD4+YFP- WT2	TGTGCCAGCAGCCGGACAACTGAGCAGTTCTTC	2	TRBV14*00	TRBD1*00	TRBJ2-1*00	0.0069686
CD4+YFP- WT2	TGTGGTGCTAGGGATGATGCTGAGCAGTTCTTC	2	TRBV20*00		TRBJ2-1*00	0.0069686
CD4+YFP- WT2	TGTGCCAGCGGTGAGGGGGACAGATCTAGTGCAGAAACGCTGTATTTT	1	TRBV13-2*00	TRBD1*00	TRBJ2-3*00	0.0034843
CD4+YFP- WT2	TGTGCCAGCGGAGTTCGGACTGGGGGGGCCTCCTATGAACAGTACTTC	1	TRBV13-2*00	TRBD2*00	TRBJ2-7*00	0.0034843
CD4+YFP- WT2	TGTGCCAGCAGTGATTGGGACAGCTCCTATAATTCGCCCCTCTACTTT	1	TRBV13-3*00	TRBD1*00	TRBJ1-6*00	0.0034843
CD4+YFP- WT2	TGTGCCAGCAGCTTAGTGGCAGGGAATTCTGGAAATACGCTCTATTTT	1	TRBV3*00		TRBJ1-3*00	0.0034843
CD4+YFP- WT2	TGTGCCAGCAGCCCCCGACTGGGGACTAGTGCAGAAACGCTGTATTTT	1	TRBV5*00	TRBD2*00	TRBJ2-3*00	0.0034843
CD4+YFP- WT2	TGTGCCAGCAGCCAAGATGCCTGGGGGAGCTCCTATGAACAGTACTTC	1	TRBV5*00	TRBD2*00	TRBJ2-7*00	0.0034843
CD4+YFP- WT2	TGTGCAAGCAGCCCGGGACAGGGTTATTCTGGAAATACGCTCTATTTT	1	TRBV16*00	TRBD1*00	TRBJ1-3*00	0.0034843
CD4+YFP- WT2	TGTGCCAGCTCTCTCGGGGGAAAATAACTATGCTGAGCAGTTCTTC	1	TRBV12-1*00		TRBJ2-1*00	0.0034843
CD4+YFP- WT2	TGTGCCTGGAGTCTAGAAGTTAATTCTGGAAATACGCTCTATTTT	1	TRBV31*00		TRBJ1-3*00	0.0034843
CD4+YFP- WT2	TGTGCCTGGAGCCGGGACATTTATAACTATGCTGAGCAGTTCTTC	1	TRBV31*00	TRBD1*00	TRBJ2-1*00	0.0034843
CD4+YFP- WT2	TGTGCCTGGAGCCAAGGGACACCTTCTGGAAATACGCTCTATTTT	1	TRBV31*00	TRBD1*00	TRBJ1-3*00	0.0034843
CD4+YFP- WT2	TGTGCCAGCGGTGATGGGGCGGCAAACACCGGGCAGCTCTACTTT	1	TRBV13-2*00	TRBD1*00	TRBJ2-2*00	0.0034843
CD4+YFP- WT2	TGTGCCAGCGGTGATGAGGCCCTTGCAAACTCCGACTACACCTTC	1	TRBV13-2*00		TRBJ1-2*00	0.0034843
CD4+YFP- WT2	TGTGCCAGCAGTTACAGGGTCAGGAGCTCCTATGAACAGTACTTC	1	TRBV14*00	TRBD1*00	TRBJ2-7*00	0.0034843
CD4+YFP- WT2	TGTGCCAGCAGTGATGTGGGGGCTAGTGCAGAAACGCTGTATTTT	1	TRBV13-1*00	TRBD2*00	TRBJ2-3*00	0.0034843
CD4+YFP- WT2	TGTGCCAGCAGTGATGTACGGTTTAACCAAGACACCCAGTACTTT	1	TRBV13-3*00		TRBJ2-5*00	0.0034843
CD4+YFP- WT2	TGTGCCAGCAGTGATGCTCGGGGAGAGGGAGACACCCAGTACTTT	1	TRBV13-1*00	TRBD1*00	TRBJ2-5*00	0.0034843
CD4+YFP- WT2	TGTGCCAGCAGTGATGCCGAGGGGAACAACCAGGCTCCGCTTTTT	1	TRBV13-1*00	TRBD1*00	TRBJ1-5*00	0.0034843
CD4+YFP- WT2	TGTGCCAGCAGTGAAGGGACAGGGGGCATCACAGAAGTCTTCTTT	1	TRBV13-1*00	TRBD1*00	TRBJ1-1*00	0.0034843
CD4+YFP- WT2	TGTGCCAGCAGTATAAGGGGCAGGGGAGGGGCTGAGCAGTTCTTC	1	TRBV19*00	TRBD1*00	TRBJ2-1*00	0.0034843
CD4+YFP- WT2	TGTGCCAGCAGTATAAGGGACATTGCAAACTCCGACTACACCTTC	1	TRBV19*00	TRBD1*00	TRBJ1-2*00	0.0034843
CD4+YFP- WT2	TGTGCCAGCAGCTTAGGGAGGACAGCAAACACAGAAGTCTTCTTT	1	TRBV3*00	TRBD1*00	TRBJ1-1*00	0.0034843
CD4+YFP- WT2	TGTGCCAGCAGCTTAGATCAGTCTGGAAACTCCGACTACACCTTC	1	TRBV3*00		TRBJ1-2*00	0.0034843
CD4+YFP- WT2	TGTGCCAGCAGCTACAGACAGGGAAGTGCAGAAACGCTGTATTTT	1	TRBV4*00	TRBD1*00	TRBJ2-3*00	0.0034843
CD4+YFP- WT2	TGTGCCAGCAGCCTACAGGGGTTTTCTGGAAATACGCTCTATTTT	1	TRBV26*00	TRBD1*00	TRBJ1-3*00	0.0034843
CD4+YFP- WT2	TGTGCCAGCAGCCAACCGGGACAGGGGGCTGACACCCAGTACTTT	1	TRBV2*00	TRBD1*00	TRBJ2-5*00	0.0034843
CD4+YFP- WT2	TGTGCCAGCAGCCAAGTCCGGGGTACAAACTCCGACTACACCTTC	1	TRBV5*00	TRBD1*00	TRBJ1-2*00	0.0034843
CD4+YFP- WT2	TGTGCCAGCAGCGCGGGACAATATAACAACCAGGCTCCGCTTTTT	1	TRBV2*00	TRBD1*00	TRBJ1-5*00	0.0034843
CD4+YFP- WT2	TGTGCCAGCAGCAGCCGGGACAATAGTGCAGAAACGCTGTATTTT	1	TRBV13-3*00	TRBD1*00	TRBJ2-3*00	0.0034843
CD4+YFP- WT2	TGTGCAAGCAGCTTAGAGGGGGGGGCGTCCTATGAACAGTACTTC	1	TRBV16*00	TRBD2*00	TRBJ2-7*00	0.0034843
CD4+YFP- WT2	TGTGCAAGCAGCTTAGAGGACATCACCTATGCTGAGCAGTTCTTC	1	TRBV16*00	TRBD1*00	TRBJ2-1*00	0.0034843
CD4+YFP- WT2	TGTGCAAGCAGCTCGGGACAAACTAGTGCAGAAACGCTGTATTTT	1	TRBV16*00	TRBD1*00	TRBJ2-3*00	0.0034843
CD4+YFP- WT2	TGCACCTGCAGTGCAGGGGGGGCGTCTGGAAATACGCTCTATTTT	1	TRBV1*00	TRBD2*00	TRBJ1-3*00	0.0034843
CD4+YFP- WT2	TGCACCTGCAGTGCAGATTCGGGGGGGCAGGCTGAGCAGTTCTTC	1	TRBV1*00	TRBD2*00	TRBJ2-1*00	0.0034843
CD4+YFP- WT2	TGCACCTGCAGTGCAGAAGGACAGGGGAACACAGAAGTCTTCTTT	1	TRBV1*00	TRBD1*00	TRBJ1-1*00	0.0034843
CD4+YFP- WT2	TGTGCCAGCAGCTTATCGGGACCAACTATGCTGAGCAGTTCTTC	1	TRBV3*00	TRBD1*00	TRBJ2-1*00	0.0034843
CD4+YFP- WT2	TGTGCCTGGAGTCACTGGGGGGAACTATGCTGAGCAGTTCTTC	1	TRBV31*00	TRBD2*00	TRBJ2-1*00	0.0034843
CD4+YFP- WT2	TGTGCTAGCAGTTTATCGGGGGGCTCCTATGAACAGTACTTC	1	TRBV29*00		TRBJ2-7*00	0.0034843
CD4+YFP- WT2	TGTGCCTGGAGTCTGGAGGGCCCCAACGAAAGATTATTTTTC	1	TRBV31*00		TRBJ1-4*00	0.0034843
CD4+YFP- WT2	TGTGCCTGGAGTCTAGGGCAGGGCGCAGAAACGCTGTATTTT	1	TRBV31*00	TRBD1*00	TRBJ2-3*00	0.0034843
CD4+YFP- WT2	TGTGCCTGGAGTCTAGGGGGTAGTCAAAACACCTTGTACTTT	1	TRBV31*00	TRBD1*00	TRBJ2-4*00	0.0034843
CD4+YFP- WT2	TGTGCCTGGAGTCTAGAGGGGGCGAGAGACACCCAGTACTTT	1	TRBV31*00	TRBD1*00	TRBJ2-5*00	0.0034843
CD4+YFP- WT2	TGTGCCTGGAGATCAGGGAATTCTGGAAATACGCTCTATTTT	1	TRBV31*00		TRBJ1-3*00	0.0034843
CD4+YFP- WT2	TGTGCCAGCTCTCTTGGACTGGGGGGAGACACCCAGTACTTT	1	TRBV12-1*00	TRBD2*00	TRBJ2-5*00	0.0034843
CD4+YFP- WT2	TGTGCCAGCTCTCTCGAACATTCTGGAAATACGCTCTATTTT	1	TRBV12-2*00		TRBJ1-3*00	0.0034843
CD4+YFP- WT2	TGTGCCAGCTCTCCCACATCTAGTGCAGAAACGCTGTATTTT	1	TRBV12-1*00		TRBJ2-3*00	0.0034843
CD4+YFP- WT2	TGTGCCAGCTCTACCGACTGGAGCTCCTATGAACAGTACTTC	1	TRBV12-1*00		TRBJ2-7*00	0.0034843
CD4+YFP- WT2	TGTGCCAGCTCCGGGACTGGTAGTGCAGAAACGCTGTATTTT	1	TRBV12-1*00	TRBD2*00	TRBJ2-3*00	0.0034843
CD4+YFP- WT2	TGTGCCAGCCGCCGGGGAGCGAATCAAAACACCTTGTACTTT	1	TRBV19*00	TRBD1*00	TRBJ2-4*00	0.0034843
CD4+YFP- WT2	TGTGCCAGCGGTCCCGACAGGGGCGGTGCTGAGCAGTTCTTC	1	TRBV13-2*00	TRBD1*00	TRBJ2-1*00	0.0034843
CD4+YFP- WT2	TGTGCCAGCGGTGGGACAGATTCTGGAAATACGCTCTATTTT	1	TRBV13-2*00	TRBD1*00	TRBJ1-3*00	0.0034843
CD4+YFP- WT2	TGTGCCAGCGGTGATGCTCAGGGGAGGTATGAACAGTACTTC	1	TRBV13-2*00	TRBD1*00	TRBJ2-7*00	0.0034843
CD4+YFP- WT2	TGTGCCAGCGGTGATGGGGGGCTCCAAGACACCCAGTACTTT	1	TRBV13-2*00	TRBD1*00	TRBJ2-5*00	0.0034843
CD4+YFP- WT2	TGTGCCAGCGGTGATGGGACAAACACCGGGCAGCTCTACTTT	1	TRBV13-2*00		TRBJ2-2*00	0.0034843
CD4+YFP- WT2	TGTGCCAGCGGTGATGAAGGGGGGCAAGACACCCAGTACTTT	1	TRBV13-2*00	TRBD1*00	TRBJ2-5*00	0.0034843
CD4+YFP- WT2	TGTGCCAGCGGTGAAGGGACAAACACCGGGCAGCTCTACTTT	1	TRBV13-2*00		TRBJ2-2*00	0.0034843
CD4+YFP- WT2	TGTGCCAGCACCCGGACAGCTAGTGCAGAAACGCTGTATTTT	1	TRBV13-3*00	TRBD1*00	TRBJ2-3*00	0.0034843
CD4+YFP- WT2	TGTGCCAGCAGTTTGAGGGGAAACCAAGACACCCAGTACTTT	1	TRBV14*00	TRBD1*00	TRBJ2-5*00	0.0034843
CD4+YFP- WT2	TGTGCCAGCAGTCTTTCGTATAACTATGCTGAGCAGTTCTTC	1	TRBV26*00		TRBJ2-1*00	0.0034843
CD4+YFP- WT2	TGTGCCAGCAGTCTCGACTGGGGGGCATATGAACAGTACTTC	1	TRBV19*00	TRBD2*00	TRBJ2-7*00	0.0034843
CD4+YFP- WT2	TGTGCCAGCAGTCTGTCGAGGCAGACTTATGAACAGTACTTC	1	TRBV26*00		TRBJ2-7*00	0.0034843
CD4+YFP- WT2	TGTGCCAGCAGTCTGCAGGGGATTGGAAATACGCTCTATTTT	1	TRBV26*00	TRBD1*00	TRBJ1-3*00	0.0034843
CD4+YFP- WT2	TGTGCCAGCAGTCTACCAGGGGAGGGAAATACGCTCTATTTT	1	TRBV26*00	TRBD1*00	TRBJ1-3*00	0.0034843
CD4+YFP- WT2	TGTGCCAGCAGTCCTACAGGCCCCTATGCTGAGCAGTTCTTC	1	TRBV19*00	TRBD1*00	TRBJ2-1*00	0.0034843
CD4+YFP- WT2	TGTGCCAGCAGTCCGGGACAGAACTATGCTGAGCAGTTCTTC	1	TRBV14*00	TRBD1*00	TRBJ2-1*00	0.0034843
CD4+YFP- WT2	TGTGCCAGCAGTCGGACAGATTCTGGAAATACGCTCTATTTT	1	TRBV19*00	TRBD1*00	TRBJ1-3*00	0.0034843
CD4+YFP- WT2	TGTGCCAGCAGTCGACAATTTAACCAAGACACCCAGTACTTT	1	TRBV26*00		TRBJ2-5*00	0.0034843
CD4+YFP- WT2	TGTGCCAGCAGTGTCTGGGGGGGCTCCTATGAACAGTACTTC	1	TRBV13-3*00	TRBD2*00	TRBJ2-7*00	0.0034843
CD4+YFP- WT2	TGTGCCAGCAGTGGGGGACAGGGGTATGCTGAGCAGTTCTTC	1	TRBV13-3*00	TRBD1*00	TRBJ2-1*00	0.0034843
CD4+YFP- WT2	TGTGCCAGCAGTGATCGGGGGGCGGCAGAAACGCTGTATTTT	1	TRBV13-1*00	TRBD2*00	TRBJ2-3*00	0.0034843
CD4+YFP- WT2	TGTGCCAGCAGTGAGCAGGGGCGGGATGCTGAGCAGTTCTTC	1	TRBV13-3*00	TRBD1*00	TRBJ2-1*00	0.0034843
CD4+YFP- WT2	TGTGCCAGCAGTGAGGGGTTTAACCAAGACACCCAGTACTTT	1	TRBV13-1*00		TRBJ2-5*00	0.0034843
CD4+YFP- WT2	TGTGCCAGCAGTGAACGACTGGGGGGTGCTGAGCAGTTCTTC	1	TRBV13-1*00	TRBD2*00	TRBJ2-1*00	0.0034843
CD4+YFP- WT2	TGTGCCAGCAGTGAAGAAGGAAGGCAAAACACCTTGTACTTT	1	TRBV13-3*00		TRBJ2-4*00	0.0034843
CD4+YFP- WT2	TGTGCCAGCAGTATCGGGGGTTCTGGAAATACGCTCTATTTT	1	TRBV19*00	TRBD1*00	TRBJ1-3*00	0.0034843
CD4+YFP- WT2	TGTGCCAGCAGTATCATGGGGAGTGCAGAAACGCTGTATTTT	1	TRBV19*00	TRBD2*00	TRBJ2-3*00	0.0034843
CD4+YFP- WT2	TGTGCCAGCAGTATGAGGGGAAACACCGGGCAGCTCTACTTT	1	TRBV19*00	TRBD1*00	TRBJ2-2*00	0.0034843
CD4+YFP- WT2	TGTGCCAGCAGCTTGACAGATTCTGGAAATACGCTCTATTTT	1	TRBV3*00	TRBD1*00	TRBJ1-3*00	0.0034843
CD4+YFP- WT2	TGTGCCAGCAGCTTAGTCGGGAGTGCAGAAACGCTGTATTTT	1	TRBV3*00		TRBJ2-3*00	0.0034843
CD4+YFP- WT2	TGTGCCAGCAGCTCGACCGATGCAAACTCCGACTACACCTTC	1	TRBV4*00		TRBJ1-2*00	0.0034843
CD4+YFP- WT2	TGTGCCAGCAGCTACTCCGGGGAGGGAAACACCTTGTACTTT	1	TRBV4*00	TRBD1*00	TRBJ2-4*00	0.0034843
CD4+YFP- WT2	TGTGCCAGCAGCCTGGGGCCTAGTGCAGAAACGCTGTATTTT	1	TRBV3*00	TRBD2*00	TRBJ2-3*00	0.0034843
CD4+YFP- WT2	TGTGCCAGCAGCCCCGGACAGGGGGGCACAGAAGTCTTCTTT	1	TRBV15*00	TRBD1*00	TRBJ1-1*00	0.0034843
CD4+YFP- WT2	TGTGCCAGCAGCCCGGAGATTTCCAACGAAAGATTATTTTTC	1	TRBV5*00		TRBJ1-4*00	0.0034843
CD4+YFP- WT2	TGTGCCAGCAGCCCATATTCCTATAATTCGCCCCTCTACTTT	1	TRBV5*00		TRBJ1-6*00	0.0034843
CD4+YFP- WT2	TGTGCCAGCAGCCGGGACAATAGTGCAGAAACGCTGTATTTT	1	TRBV13-3*00	TRBD1*00	TRBJ2-3*00	0.0034843
CD4+YFP- WT2	TGTGCCAGCAGCCAACCAGAAAACACCGGGCAGCTCTACTTT	1	TRBV2*00		TRBJ2-2*00	0.0034843
CD4+YFP- WT2	TGTGCCAGCAGCCAAGGGTTTAACTATGCTGAGCAGTTCTTC	1	TRBV5*00		TRBJ2-1*00	0.0034843
CD4+YFP- WT2	TGTGCCAGCAGCCAAGGGACACCAAACTCCGACTACACCTTC	1	TRBV2*00	TRBD1*00	TRBJ1-2*00	0.0034843
CD4+YFP- WT2	TGTGCCAGCAGCCAAGGGACAGACTATGCTGAGCAGTTCTTC	1	TRBV2*00	TRBD1*00	TRBJ2-1*00	0.0034843
CD4+YFP- WT2	TGTGCCAGCAGCCAAGGACATACCAACGAAAGATTATTTTTC	1	TRBV5*00		TRBJ1-4*00	0.0034843
CD4+YFP- WT2	TGTGCCAGCAGCCAAGATCCCGGGGGGGTTGAACAGTACTTC	1	TRBV2*00	TRBD2*00	TRBJ2-7*00	0.0034843
CD4+YFP- WT2	TGTGCCAGCAGCCAAGAAAATTCTGGAAATACGCTCTATTTT	1	TRBV2*00		TRBJ1-3*00	0.0034843
CD4+YFP- WT2	TGTGCCAGCAGCCAAAATTCCTATAATTCGCCCCTCTACTTT	1	TRBV5*00		TRBJ1-6*00	0.0034843
CD4+YFP- WT2	TGTGCCAGCAGCATCGACAATTCTGGAAATACGCTCTATTTT	1	TRBV3*00		TRBJ1-3*00	0.0034843
CD4+YFP- WT2	TGTGCAAGCAGCTTATCTGGAAACACCGGGCAGCTCTACTTT	1	TRBV16*00		TRBJ2-2*00	0.0034843
CD4+YFP- WT2	TGTGCAAGCAGCTTACAGGGGTCCTATGCTGAGCAGTTCTTC	1	TRBV16*00	TRBD1*00	TRBJ2-1*00	0.0034843
CD4+YFP- WT2	TGTGCAAGCAGCTTAGTCCAGGGAAGCACAGAAGTCTTCTTT	1	TRBV16*00	TRBD1*00	TRBJ1-1*00	0.0034843
CD4+YFP- WT2	TGTGCAAGCAGCTTAGCGGTTAGTGCAGAAACGCTGTATTTT	1	TRBV16*00		TRBJ2-3*00	0.0034843
CD4+YFP- WT2	TGTGCAAGCAGCTTAGGACAGGGGAACTCCGACTACACCTTC	1	TRBV16*00	TRBD1*00	TRBJ1-2*00	0.0034843
CD4+YFP- WT2	TGTGCAAGCAGCTTAGATACTGGGCAAGACACCCAGTACTTT	1	TRBV16*00	TRBD2*00	TRBJ2-5*00	0.0034843
CD4+YFP- WT2	TGTGCAAGCAGCCGACAGGGGACAAACTCCGACTACACCTTC	1	TRBV16*00	TRBD1*00	TRBJ1-2*00	0.0034843
CD4+YFP- WT2	TGTGGTGCTAGGGGGGGAACAACAAACTCCGACTACACCTTC	1	TRBV20*00		TRBJ1-2*00	0.0034843
CD4+YFP- WT2	TGTGGTGCTAGGACAGGGGGCTATAATTCGCCCCTCTACTTT	1	TRBV20*00	TRBD1*00	TRBJ1-6*00	0.0034843
CD4+YFP- WT2	TGCACCTGCAGTGCCCCGGGACTGGGTGCTGAGCAGTTCTTC	1	TRBV1*00	TRBD2*00	TRBJ2-1*00	0.0034843
CD4+YFP- WT2	TGCACCTGCAGTGCAGGGGTTAACCAAGACACCCAGTACTTT	1	TRBV1*00		TRBJ2-5*00	0.0034843
CD4+YFP- WT2	TGCACCTGCAGTGCAGGGGGAGGCTATGCTGAGCAGTTCTTC	1	TRBV1*00		TRBJ2-1*00	0.0034843
CD4+YFP- WT2	TGCACCTGCAGTGCAGATCGGGGGCGGGCTGAGCAGTTCTTC	1	TRBV1*00	TRBD1*00	TRBJ2-1*00	0.0034843
CD4+YFP- WT2	TGTGCTAGCAGTTTTTCAACAAACTCCGACTACACCTTC	1	TRBV29*00		TRBJ1-2*00	0.0034843
CD4+YFP- WT2	TGTGCTAGCAGCCGACAGGGGGCAGAAACGCTGTATTTT	1	TRBV3*00	TRBD1*00	TRBJ2-3*00	0.0034843
CD4+YFP- WT2	TGTGCTAGCAGCCACAGGGGAGGCTCCGACTACACCTTC	1	TRBV17*00	TRBD1*00	TRBJ1-2*00	0.0034843
CD4+YFP- WT2	TGTGCCTGGGGGGGGACAGGGGGATCCGACTACACCTTC	1	TRBV31*00	TRBD1*00	TRBJ1-2*00	0.0034843
CD4+YFP- WT2	TGTGCCTGGACTGGAAGGAGCTCCTATGAACAGTACTTC	1	TRBV31*00		TRBJ2-7*00	0.0034843
CD4+YFP- WT2	TGTGCCTGGAGTCTTATTTCCAACGAAAGATTATTTTTC	1	TRBV31*00		TRBJ1-4*00	0.0034843
CD4+YFP- WT2	TGTGCCTGGAGTCGGACCGGTGCAGAAACGCTGTATTTT	1	TRBV31*00		TRBJ2-3*00	0.0034843
CD4+YFP- WT2	TGTGCCAGCTCTCTCGATCCAAACTCCGACTACACCTTC	1	TRBV12-1*00		TRBJ1-2*00	0.0034843
CD4+YFP- WT2	TGTGCCAGCGGTGATGTGGGGGCCGGGCAGCTCTACTTT	1	TRBV13-2*00	TRBD2*00	TRBJ2-2*00	0.0034843
CD4+YFP- WT2	TGTGCCAGCGGTGATGCTGGGACAGAAACGCTGTATTTT	1	TRBV13-2*00		TRBJ2-3*00	0.0034843
CD4+YFP- WT2	TGTGCCAGCGGTGATGGGGGGGCAAACACCTTGTACTTT	1	TRBV13-2*00	TRBD2*00	TRBJ2-4*00	0.0034843
CD4+YFP- WT2	TGTGCCAGCGGTGAAGACTGGGGGGACACCCAGTACTTT	1	TRBV13-2*00	TRBD2*00	TRBJ2-5*00	0.0034843
CD4+YFP- WT2	TGTGCCAGCAGTTTTTACAACTATGCTGAGCAGTTCTTC	1	TRBV14*00		TRBJ2-1*00	0.0034843
CD4+YFP- WT2	TGTGCCAGCAGTTTAGCGACAACAGAAACGCTGTATTTT	1	TRBV15*00		TRBJ2-3*00	0.0034843
CD4+YFP- WT2	TGTGCCAGCAGTTTAGCAGGGGAAGACACCCAGTACTTT	1	TRBV14*00	TRBD1*00	TRBJ2-5*00	0.0034843
CD4+YFP- WT2	TGTGCCAGCAGTTTAGAGGGCAACCAGGCTCCGCTTTTT	1	TRBV15*00		TRBJ1-5*00	0.0034843
CD4+YFP- WT2	TGTGCCAGCAGTCTTCAGTACCAAGACACCCAGTACTTT	1	TRBV26*00		TRBJ2-5*00	0.0034843
CD4+YFP- WT2	TGTGCCAGCAGTCTCCCAGGGGATTCGCCCCTCTACTTT	1	TRBV26*00	TRBD1*00	TRBJ1-6*00	0.0034843
CD4+YFP- WT2	TGTGCCAGCAGTCTGGGTGGCCAAGACACCCAGTACTTT	1	TRBV24*00		TRBJ2-5*00	0.0034843
CD4+YFP- WT2	TGTGCCAGCAGTCTGGACAGACATGCTGAGCAGTTCTTC	1	TRBV26*00	TRBD1*00	TRBJ2-1*00	0.0034843
CD4+YFP- WT2	TGTGCCAGCAGTCCCAATTCTGGAAATACGCTCTATTTT	1	TRBV26*00		TRBJ1-3*00	0.0034843
CD4+YFP- WT2	TGTGCCAGCAGTCCGGGACAGGGGGCTGAGCAGTTCTTC	1	TRBV14*00	TRBD1*00	TRBJ2-1*00	0.0034843
CD4+YFP- WT2	TGTGCCAGCAGTCGGGGGTACTATGCTGAGCAGTTCTTC	1	TRBV13-3*00	TRBD1*00	TRBJ2-1*00	0.0034843
CD4+YFP- WT2	TGTGCCAGCAGTCGGACAGGGGGCCCCGACTACACCTTC	1	TRBV24*00	TRBD1*00	TRBJ1-2*00	0.0034843
CD4+YFP- WT2	TGTGCCAGCAGTGTCGCAGGGGAAAACACCTTGTACTTT	1	TRBV13-1*00	TRBD1*00	TRBJ2-4*00	0.0034843
CD4+YFP- WT2	TGTGCCAGCAGTGTCACAGATAACTCCGACTACACCTTC	1	TRBV13-1*00		TRBJ1-2*00	0.0034843
CD4+YFP- WT2	TGTGCCAGCAGTGTCAGGGTGTACTCCGACTACACCTTC	1	TRBV13-3*00	TRBD1*00	TRBJ1-2*00	0.0034843
CD4+YFP- WT2	TGTGCCAGCAGTGGGTTTAACCAAGACACCCAGTACTTT	1	TRBV5*00		TRBJ2-5*00	0.0034843
CD4+YFP- WT2	TGTGCCAGCAGTGGGGGGACAGGCTCCGACTACACCTTC	1	TRBV13-1*00	TRBD1*00	TRBJ1-2*00	0.0034843
CD4+YFP- WT2	TGTGCCAGCAGTGGGGAAAACTATGCTGAGCAGTTCTTC	1	TRBV13-1*00		TRBJ2-1*00	0.0034843
CD4+YFP- WT2	TGTGCCAGCAGTGGACAGAGTCAAAACACCTTGTACTTT	1	TRBV13-1*00	TRBD1*00	TRBJ2-4*00	0.0034843
CD4+YFP- WT2	TGTGCCAGCAGTGATCTCCGGAACCAGGCTCCGCTTTTT	1	TRBV13-1*00		TRBJ1-5*00	0.0034843
CD4+YFP- WT2	TGTGCCAGCAGTGATGGACAGGGTGACACCCAGTACTTT	1	TRBV13-1*00	TRBD1*00	TRBJ2-5*00	0.0034843
CD4+YFP- WT2	TGTGCCAGCAGTGATGATAACAACCAGGCTCCGCTTTTT	1	TRBV13-3*00		TRBJ1-5*00	0.0034843
CD4+YFP- WT2	TGTGCCAGCAGTGACAGGGGGGACTCCGACTACACCTTC	1	TRBV13-3*00	TRBD1*00	TRBJ1-2*00	0.0034843
CD4+YFP- WT2	TGTGCCAGCAGTGAACGGGGCGCGGACACCCAGTACTTT	1	TRBV13-3*00	TRBD1*00	TRBJ2-5*00	0.0034843
CD4+YFP- WT2	TGTGCCAGCAGTGAACAGGGGGGCGGCACCCAGTACTTT	1	TRBV13-1*00	TRBD1*00	TRBJ2-5*00	0.0034843
CD4+YFP- WT2	TGTGCCAGCAGTATAGAGGGCCGCACAGAAGTCTTCTTT	1	TRBV19*00		TRBJ1-1*00	0.0034843
CD4+YFP- WT2	TGTGCCAGCAGTAGGGACAGCACCGGGCAGCTCTACTTT	1	TRBV19*00	TRBD1*00	TRBJ2-2*00	0.0034843
CD4+YFP- WT2	TGTGCCAGCAGCTTTGGACAGAACTCCGACTACACCTTC	1	TRBV3*00	TRBD1*00	TRBJ1-2*00	0.0034843
CD4+YFP- WT2	TGTGCCAGCAGCTTTGAGAGCTCCTATGAACAGTACTTC	1	TRBV3*00		TRBJ2-7*00	0.0034843
CD4+YFP- WT2	TGTGCCAGCAGCTTTACTGGGAAAGACACCCAGTACTTT	1	TRBV3*00	TRBD2*00	TRBJ2-5*00	0.0034843
CD4+YFP- WT2	TGTGCCAGCAGCTTAGCAGGGAACGAAAGATTATTTTTC	1	TRBV3*00		TRBJ1-4*00	0.0034843
CD4+YFP- WT2	TGTGCCAGCAGCTTAGATAGGGATGCTGAGCAGTTCTTC	1	TRBV3*00		TRBJ2-1*00	0.0034843
CD4+YFP- WT2	TGTGCCAGCAGCTTAGAACATAACTCCGACTACACCTTC	1	TRBV3*00		TRBJ1-2*00	0.0034843
CD4+YFP- WT2	TGTGCCAGCAGCTTAAAGAGTCAAAACACCTTGTACTTT	1	TRBV3*00		TRBJ2-4*00	0.0034843
CD4+YFP- WT2	TGTGCCAGCAGCTCGACAACAAACTCCGACTACACCTTC	1	TRBV25*00		TRBJ1-2*00	0.0034843
CD4+YFP- WT2	TGTGCCAGCAGCTCACTGGGGGGAGACACCCAGTACTTT	1	TRBV4*00	TRBD2*00	TRBJ2-5*00	0.0034843
CD4+YFP- WT2	TGTGCCAGCAGCTGGGGGGTCTATGCTGAGCAGTTCTTC	1	TRBV25*00	TRBD2*00	TRBJ2-1*00	0.0034843
CD4+YFP- WT2	TGTGCCAGCAGCTATGGGAAAGGGAACACCTTGTACTTT	1	TRBV4*00	TRBD1*00	TRBJ2-4*00	0.0034843
CD4+YFP- WT2	TGTGCCAGCAGCTACCAGGATAATTCGCCCCTCTACTTT	1	TRBV4*00		TRBJ1-6*00	0.0034843
CD4+YFP- WT2	TGTGCCAGCAGCCTCGGGACAGATGCTGAGCAGTTCTTC	1	TRBV15*00	TRBD1*00	TRBJ2-1*00	0.0034843
CD4+YFP- WT2	TGTGCCAGCAGCCTGGGGGGGCCCTATGAACAGTACTTC	1	TRBV15*00	TRBD2*00	TRBJ2-7*00	0.0034843
CD4+YFP- WT2	TGTGCCAGCAGCCCCCGGGCTGGAAATACGCTCTATTTT	1	TRBV2*00	TRBD1*00	TRBJ1-3*00	0.0034843
CD4+YFP- WT2	TGTGCCAGCAGCCGGGACAACAACGAAAGATTATTTTTC	1	TRBV4*00	TRBD1*00	TRBJ1-4*00	0.0034843
CD4+YFP- WT2	TGTGCCAGCAGCCGACAGGGGGAAGACACCCAGTACTTT	1	TRBV2*00	TRBD1*00	TRBJ2-5*00	0.0034843
CD4+YFP- WT2	TGTGCCAGCAGCCAAGATCAGGGGTATGAACAGTACTTC	1	TRBV2*00	TRBD1*00	TRBJ2-7*00	0.0034843
CD4+YFP- WT2	TGTGCCAGCAGCCAAGATACACAGACAGAAGTCTTCTTT	1	TRBV2*00		TRBJ1-1*00	0.0034843
CD4+YFP- WT2	TGTGCCAGCAGCGGGACAGCCAACGAAAGATTATTTTTC	1	TRBV13-1*00	TRBD1*00	TRBJ1-4*00	0.0034843
CD4+YFP- WT2	TGTGCCAGCAGCGGACTGGGGCAAAACACCTTGTACTTT	1	TRBV3*00	TRBD2*00	TRBJ2-4*00	0.0034843
CD4+YFP- WT2	TGTGCCAGCAGCAATGGGGACTCCTATGAACAGTACTTC	1	TRBV3*00	TRBD2*00	TRBJ2-7*00	0.0034843
CD4+YFP- WT2	TGTGCCAGCAGGGGACAGGGCTATGCTGAGCAGTTCTTC	1	TRBV13-1*00	TRBD1*00	TRBJ2-1*00	0.0034843
CD4+YFP- WT2	TGTGCCAGCAGGGACACCTATAATTCGCCCCTCTACTTT	1	TRBV19*00	TRBD1*00	TRBJ1-6*00	0.0034843
CD4+YFP- WT2	TGTGCCAGCAGGACAGGGAGCTCCTATGAACAGTACTTC	1	TRBV15*00	TRBD1*00	TRBJ2-7*00	0.0034843
CD4+YFP- WT2	TGTGCCAGCAGACGGGGAGGCCAAGACACCCAGTACTTT	1	TRBV19*00		TRBJ2-5*00	0.0034843
CD4+YFP- WT2	TGTGCCAGCAACCGACAGGTCTATGCTGAGCAGTTCTTC	1	TRBV13-3*00	TRBD1*00	TRBJ2-1*00	0.0034843
CD4+YFP- WT2	TGTGCAAGCAGCTTGACAGGGTACACAGAAGTCTTCTTT	1	TRBV16*00	TRBD1*00	TRBJ1-1*00	0.0034843
CD4+YFP- WT2	TGTGCAAGCAGCTTAGGGGGGGTTGACACCCAGTACTTT	1	TRBV16*00	TRBD2*00	TRBJ2-5*00	0.0034843
CD4+YFP- WT2	TGTGCAAGCAGCTTAACTAGTCAAAACACCTTGTACTTT	1	TRBV16*00		TRBJ2-4*00	0.0034843
CD4+YFP- WT2	TGTGCAAGCAGCTGGGGGGGGGCGCCTGAACAGTACTTC	1	TRBV16*00	TRBD2*00	TRBJ2-7*00	0.0034843
CD4+YFP- WT2	TGTGCAAGCAGCCCCTCAAACACCGGGCAGCTCTACTTT	1	TRBV16*00		TRBJ2-2*00	0.0034843
CD4+YFP- WT2	TGTGCAAGCAGCCGGGACAGAAACACAGAAGTCTTCTTT	1	TRBV16*00	TRBD1*00	TRBJ1-1*00	0.0034843
CD4+YFP- WT2	TGTGGTGCTAGTTGGACTAGTGCAGAAACGCTGTATTTT	1	TRBV20*00		TRBJ2-3*00	0.0034843
CD4+YFP- WT2	TGCACCTGCAGTGTCCGACAACAAGACACCCAGTACTTT	1	TRBV1*00		TRBJ2-5*00	0.0034843
CD4+YFP- WT2	TGCACCTGCAGTGCTCGACTGGGAGAAACGCTGTATTTT	1	TRBV1*00	TRBD2*00	TRBJ2-3*00	0.0034843
CD4+YFP- WT2	TGCACCTGCAGTGCTCAGGCAAACTCCGACTACACCTTC	1	TRBV1*00		TRBJ1-2*00	0.0034843
CD4+YFP- WT2	TGCACCTGCAGTGCCCTACAGAACTCCGACTACACCTTC	1	TRBV1*00		TRBJ1-2*00	0.0034843
CD4+YFP- WT2	TGCACCTGCAGTGCCAGGGCGGGGGCTGAGCAGTTCTTC	1	TRBV1*00	TRBD1*00	TRBJ2-1*00	0.0034843
CD4+YFP- WT2	TGCACCTGCAGTGCGTCAGGAAACTCCGACTACACCTTC	1	TRBV1*00		TRBJ1-2*00	0.0034843
CD4+YFP- WT2	TGCACCTGCAGTGCAGTGGGCAACCAGGCTCCGCTTTTT	1	TRBV1*00		TRBJ1-5*00	0.0034843
CD4+YFP- WT2	TGCACCTGCAGTGCAGGGGACGATGCTGAGCAGTTCTTC	1	TRBV1*00	TRBD1*00	TRBJ2-1*00	0.0034843
CD4+YFP- WT2	TGTGCTAGCAGTTTAGGACAATATGAACAGTACTTC	1	TRBV29*00	TRBD1*00	TRBJ2-7*00	0.0034843
CD4+YFP- WT2	TGTGCTAGCAGTACAGCAAACTCCGACTACACCTTC	1	TRBV21*00		TRBJ1-2*00	0.0034843
CD4+YFP- WT2	TGTGCTAGCAGTAGTGGACAGCAGGCTCCGCTTTTT	1	TRBV17*00	TRBD1*00	TRBJ1-5*00	0.0034843
CD4+YFP- WT2	TGTGCCTGGAGTCTTAGACAGTATGAACAGTACTTC	1	TRBV31*00	TRBD1*00	TRBJ2-7*00	0.0034843
CD4+YFP- WT2	TGTGCCTGGAGTCTAGGGTGGGAAAGATTATTTTTC	1	TRBV31*00		TRBJ1-4*00	0.0034843
CD4+YFP- WT2	TGTGCCTGGAGTCTAGAGGGGGATACGCTCTATTTT	1	TRBV31*00	TRBD1*00	TRBJ1-3*00	0.0034843
CD4+YFP- WT2	TGTGCCTGGAGCCATTCAAACTCCGACTACACCTTC	1	TRBV31*00		TRBJ1-2*00	0.0034843
CD4+YFP- WT2	TGTGCCACCGGGACTGGGTTTGAAACGCTGTATTTT	1	TRBV13-3*00	TRBD2*00	TRBJ2-3*00	0.0034843
CD4+YFP- WT2	TGTGCCACGTCGGCAGGGGGGCAGGAACAGTACTTC	1	TRBV12-2*00	TRBD1*00	TRBJ2-7*00	0.0034843
CD4+YFP- WT2	TGTGCCAGCTCTCTCGTTGACCAGGCTCCGCTTTTT	1	TRBV12-1*00		TRBJ1-5*00	0.0034843
CD4+YFP- WT2	TGTGCCAGCTCTCTCGACAATTATGAACAGTACTTC	1	TRBV12-1*00		TRBJ2-7*00	0.0034843
CD4+YFP- WT2	TGTGCCAGCTCTCTCGAGTACTCCGACTACACCTTC	1	TRBV12-1*00		TRBJ1-2*00	0.0034843
CD4+YFP- WT2	TGTGCCAGCTCTCGAGACAACTATGAACAGTACTTC	1	TRBV18*00		TRBJ2-7*00	0.0034843
CD4+YFP- WT2	TGTGCCAGCGGTGGCAGGGCCTCCGACTACACCTTC	1	TRBV13-2*00	TRBD1*00	TRBJ1-2*00	0.0034843
CD4+YFP- WT2	TGTGCCAGCGGTGATGAAAGGGACACCTTGTACTTT	1	TRBV13-2*00		TRBJ2-4*00	0.0034843
CD4+YFP- WT2	TGTGCCAGCAGTTTTGGGACCCAGGCTCCGCTTTTT	1	TRBV15*00	TRBD1*00	TRBJ1-5*00	0.0034843
CD4+YFP- WT2	TGTGCCAGCAGTTTTAACCAAGACACCCAGTACTTT	1	TRBV14*00		TRBJ2-5*00	0.0034843
CD4+YFP- WT2	TGTGCCAGCAGTCTCGGTCCCTATGAACAGTACTTC	1	TRBV19*00		TRBJ2-7*00	0.0034843
CD4+YFP- WT2	TGTGCCAGCAGTCTCGGCAGGGGCGAACAGTACTTC	1	TRBV26*00	TRBD1*00	TRBJ2-7*00	0.0034843
CD4+YFP- WT2	TGTGCCAGCAGTCTGGGGGGAGGGGAACAGTACTTC	1	TRBV26*00	TRBD1*00	TRBJ2-7*00	0.0034843
CD4+YFP- WT2	TGTGCCAGCAGTGATCCAACCTATGAACAGTACTTC	1	TRBV13-3*00		TRBJ2-7*00	0.0034843
CD4+YFP- WT2	TGTGCCAGCAGTGATAACAACCAGGCTCCGCTTTTT	1	TRBV13-1*00		TRBJ1-5*00	0.0034843
CD4+YFP- WT2	TGTGCCAGCAGTGACAACACCGGGCAGCTCTACTTT	1	TRBV13-3*00		TRBJ2-2*00	0.0034843
CD4+YFP- WT2	TGTGCCAGCAGTGAGAGGGGCTATGAACAGTACTTC	1	TRBV13-1*00	TRBD1*00	TRBJ2-7*00	0.0034843
CD4+YFP- WT2	TGTGCCAGCAGTGAAGCAGGGGAAAGATTATTTTTC	1	TRBV13-1*00		TRBJ1-4*00	0.0034843
CD4+YFP- WT2	TGTGCCAGCAGCTTACAACAAAACACCTTGTACTTT	1	TRBV3*00		TRBJ2-4*00	0.0034843
CD4+YFP- WT2	TGTGCCAGCAGCTTAGGGGGTGAAAGATTATTTTTC	1	TRBV3*00		TRBJ1-4*00	0.0034843
CD4+YFP- WT2	TGTGCCAGCAGCTTAGACAACACAGAAGTCTTCTTT	1	TRBV3*00		TRBJ1-1*00	0.0034843
CD4+YFP- WT2	TGTGCCAGCAGCTGGGACAGGAGCACCTTGTACTTT	1	TRBV4*00	TRBD1*00	TRBJ2-4*00	0.0034843
CD4+YFP- WT2	TGTGCCAGCAGCCCGGACATCTATGAACAGTACTTC	1	TRBV4*00	TRBD1*00	TRBJ2-7*00	0.0034843
CD4+YFP- WT2	TGTGCCAGCAGCCGAACAAACACAGAAGTCTTCTTT	1	TRBV4*00		TRBJ1-1*00	0.0034843
CD4+YFP- WT2	TGTGCCAGCAGCGGGACAGCAGAAACGCTGTATTTT	1	TRBV15*00	TRBD1*00	TRBJ2-3*00	0.0034843
CD4+YFP- WT2	TGTGCCAGCAGGACAGCAAACTCCGACTACACCTTC	1	TRBV13-1*00		TRBJ1-2*00	0.0034843
CD4+YFP- WT2	TGTGCCAGCAGGAGACAGCAAGACACCCAGTACTTT	1	TRBV19*00	TRBD1*00	TRBJ2-5*00	0.0034843
CD4+YFP- WT2	TGTGCCAGCAGAACGCAGGGGGCTGAGCAGTTCTTC	1	TRBV15*00	TRBD1*00	TRBJ2-1*00	0.0034843
CD4+YFP- WT2	TGTGCCAGGACACTTTCTGGAAATACGCTCTATTTT	1	TRBV13-3*00		TRBJ1-3*00	0.0034843
CD4+YFP- WT2	TGTGCAAGCAGCTTAGGCCAGTATGAACAGTACTTC	1	TRBV16*00		TRBJ2-7*00	0.0034843
CD4+YFP- WT2	TGTGCAAGCAGCTTAGACCAAGACACCCAGTACTTT	1	TRBV16*00		TRBJ2-5*00	0.0034843
CD4+YFP- WT2	TGTGCAAGCAGCTCCGGGACAGAAGAAGTCTTCTTT	1	TRBV16*00	TRBD1*00	TRBJ1-1*00	0.0034843
CD4+YFP- WT2	TGTGCAAGCAGCCCCCGCAGCACAGAAGTCTTCTTT	1	TRBV16*00		TRBJ1-1*00	0.0034843
CD4+YFP- WT2	TGTGGTGCTCAGGGGAACCAAGACACCCAGTACTTT	1	TRBV20*00	TRBD1*00	TRBJ2-5*00	0.0034843
CD4+YFP- WT2	TGTGGTGCTAGTAATTCTGGAAATACGCTCCATTTT	1	TRBV20*00		TRBJ1-3*00	0.0034843
CD4+YFP- WT2	TGTGGTGCTAGGACTAGTCAAAACACCTTGTACTTT	1	TRBV20*00		TRBJ2-4*00	0.0034843
CD4+YFP- WT2	TGCTCCAGCAGTCAATCGGGGGGCACCCAGTACTTT	1	TRBV23*00	TRBD1*00	TRBJ2-5*00	0.0034843
CD4+YFP- WT2	TGCACCTGCAGTGCAGGTGGGTATGAACAGTACTTC	1	TRBV1*00		TRBJ2-7*00	0.0034843
CD4+YFP- WT2	TGCACCTGCAGTGCAGGAGAGGGAGAAGTCTTCTTT	1	TRBV1*00		TRBJ1-1*00	0.0034843
CD4+YFP- WT2	TGCACCTGCAGTGCAGATCTCTATGAACAGTACTTC	1	TRBV1*00		TRBJ2-7*00	0.0034843
CD4+YFP- WT2	TGCACCTGCAGTGCAGAAGGGTGGGAACAGTACTTC	1	TRBV1*00		TRBJ2-7*00	0.0034843
CD4+YFP- WT2	TGTGCCAGCAGTGAGAACAAGACACCCAGTACTTT	1	TRBV13-1*00		TRBJ2-5*00	0.0034843
CD4+YFP- WT2	TGTGCCTGGAGTAGGAAAGACACCCAGTACTTT	1	TRBV31*00		TRBJ2-5*00	0.0034843
CD4+YFP- WT2	TGTGCCAGCTCTTACTCCTATGAACAGTACTTC	1	TRBV12-1*00		TRBJ2-7*00	0.0034843
CD4+YFP- WT2	TGTGCCAGCAGTCTGGGAAACACCCAGTACTTT	1	TRBV24*00		TRBJ2-5*00	0.0034843
CD4+YFP- WT2	TGTGCCAGCAGTCCCGGACAGGGGCAGTACTTC	1	TRBV24*00	TRBD1*00	TRBJ2-7*00	0.0034843
CD4+YFP- WT2	TGTGCCAGCAGTACAGGGGCAGAAGTCTTCTTT	1	TRBV13-3*00	TRBD1*00	TRBJ1-1*00	0.0034843
CD4+YFP- WT2	TGTGCCAGCAGTAGACAGTATGAACAGTACTTC	1	TRBV15*00	TRBD1*00	TRBJ2-7*00	0.0034843
CD4+YFP- WT2	TGTGCCAGCAGCTTAGACACAGAAGTCTTCTTT	1	TRBV3*00		TRBJ1-1*00	0.0034843
CD4+YFP- WT2	TGTGCCAGCAGCTCCGGGGCTGAGCAGTTCTTC	1	TRBV3*00	TRBD1*00	TRBJ2-1*00	0.0034843
CD4+YFP- WT2	TGTGCCAGCAGGGAACAAACAGAAGTCTTCTTT	1	TRBV13-1*00		TRBJ1-1*00	0.0034843
CD4+YFP- WT2	TGTGCAAGCAGCCTGGGGGGTGAACAGTACTTC	1	TRBV16*00	TRBD2*00	TRBJ2-7*00	0.0034843
CD4+YFP- WT2	TGTGGTGCTAGGGGGGGGAATGAACAGTACTTC	1	TRBV20*00	TRBD1*00	TRBJ2-7*00	0.0034843
CD4+YFP- WT2	TGTAGTTCTCGCAGTTCCTATGAACAGTACTTC	1	TRBV30*00		TRBJ2-7*00	0.0034843
CD4+YFP- WT2	TGTGCCAGCACTGGCTATGAACAGTACTTC	1	TRBV13-1*00		TRBJ2-7*00	0.0034843
CD4+YFP- WT2	TGTGCCAGCAGCCACCGCACCTTGTACTTT	1	TRBV19*00		TRBJ2-4*00	0.0034843
CD4+YFP- WT2	TGTGGTGCTAGGGGAGACACCCAGTACTTT	1	TRBV20*00		TRBJ2-5*00	0.0034843
CD4+YFP- WT2	TGCTCCAGCAGTCACCAAGAAGTCTTCTTT	1	TRBV23*00		TRBJ1-1*00	0.0034843
CD4+YFP- WT2	TGTGCCTTCCGGGACAAGAGCAGTTCTTC	1	TRBV4*00	TRBD1*00	TRBJ2-1*00	0.0034843

## Sheet: CD4 WT3
Sample name	CDR3 Sequence	clone Count	best V Hit	best D Hit	best J Hit	Frequency
CD4+YFP- WT3	TGTGCCAGCAGTATAGCCGGGTTTCCTATAATTCGCCCCTCTACTTT	2	TRBV19*00		TRBJ1-6*00	0.0145985
CD4+YFP- WT3	TGTGCCAGCAGCCGGGACAGAAACCAAGACACCCAGTACTTT	2	TRBV4*00	TRBD1*00	TRBJ2-5*00	0.0145985
CD4+YFP- WT3	TGCACCTGCAGTGCAGATCACAACACCGGGCAGCTCTACTTT	2	TRBV1*00		TRBJ2-2*00	0.0145985
CD4+YFP- WT3	TGCACCTGCAGTGGGACAGGTAGCTCCTATGAACAGTACTTC	2	TRBV1*00	TRBD1*00	TRBJ2-7*00	0.0145985
CD4+YFP- WT3	TGTGCTAGCAGTTTGACAGAATTCTATGAACAGTACTTC	2	TRBV29*00	TRBD1*00	TRBJ2-7*00	0.0145985
CD4+YFP- WT3	TGTGCCAGCAGCCAACTGGACACCGGGCAGCTCTACTTT	2	TRBV2*00		TRBJ2-2*00	0.0145985
CD4+YFP- WT3	TGTGCCAGCAGTGGGAAACAAGACACCCAGTACTTT	2	TRBV19*00		TRBJ2-5*00	0.0145985
CD4+YFP- WT3	TGTGCCAGCAGAAACACCGGGCAGCTCTACTTT	2	TRBV13-1*00		TRBJ2-2*00	0.0145985
CD4+YFP- WT3	TGTGCAAGCAGCTTAAAAGACACCCAGTACTTT	2	TRBV16*00		TRBJ2-5*00	0.0145985
CD4+YFP- WT3	TGTGCAAGCAGCTTATCCTGGGGGGGTAGTAACCAAGACACCCAGTACTTT	1	TRBV16*00	TRBD2*00	TRBJ2-5*00	0.0072993
CD4+YFP- WT3	TGTGCTAGCAGTTTAAGCTGGGGGGCAAACCAAGACACCCAGTACTTT	1	TRBV29*00	TRBD2*00	TRBJ2-5*00	0.0072993
CD4+YFP- WT3	TGTGCCAGCGGTGATCGGGACAGGGGTTCTGGAAATACGCTCTATTTT	1	TRBV13-2*00	TRBD1*00	TRBJ1-3*00	0.0072993
CD4+YFP- WT3	TGTGCCAGCAGTCCACAGGACTGGGGAAGTGCAGAAACGCTGTATTTT	1	TRBV26*00	TRBD2*00	TRBJ2-3*00	0.0072993
CD4+YFP- WT3	TGTGCCAGCAGTGAAGGGACTGGGGGTAGTGCAGAAACGCTGTATTTT	1	TRBV13-3*00	TRBD2*00	TRBJ2-3*00	0.0072993
CD4+YFP- WT3	TGTGCCAGCGGGGACAGGGGTTCCTATAATTCGCCCCTCTACTTT	1	TRBV13-2*00	TRBD1*00	TRBJ1-6*00	0.0072993
CD4+YFP- WT3	TGTGCCAGCAGTTCGACAGGGTATAACTATGCTGAGCAGTTCTTC	1	TRBV15*00	TRBD1*00	TRBJ2-1*00	0.0072993
CD4+YFP- WT3	TGTGCCAGCAGTCTGTCGGGAGGGGGCCAAGACACCCAGTACTTT	1	TRBV26*00	TRBD1*00	TRBJ2-5*00	0.0072993
CD4+YFP- WT3	TGTGCCAGCAGTCCCTCCCGGGACAGTCAAAACACCTTGTACTTT	1	TRBV14*00	TRBD1*00	TRBJ2-4*00	0.0072993
CD4+YFP- WT3	TGTGCCAGCAGTCCCGGGACAGGGGCTGGAAATACGCTCTATTTT	1	TRBV14*00	TRBD1*00	TRBJ1-3*00	0.0072993
CD4+YFP- WT3	TGTGCCAGCAGTGATGAGACAGATTCTGGAAATACGCTCTATTTT	1	TRBV13-1*00	TRBD1*00	TRBJ1-3*00	0.0072993
CD4+YFP- WT3	TGTGCCAGCAGTATTCCCCCCAATAGTGCAGAAACGCTGTATTTT	1	TRBV19*00	TRBD2*00	TRBJ2-3*00	0.0072993
CD4+YFP- WT3	TGTGCCAGCAGTATAGGAGGGGGTAACTATGCTGAGCAGTTCTTC	1	TRBV19*00	TRBD1*00	TRBJ2-1*00	0.0072993
CD4+YFP- WT3	TGTGCCAGCAGCTTAGAGGGGCCCGGTGCAGAAACGCTGTATTTT	1	TRBV3*00	TRBD1*00	TRBJ2-3*00	0.0072993
CD4+YFP- WT3	TGTGCCAGCAGCCAAGCCGGGACAGCAAACTCCGACTACACCTTC	1	TRBV2*00	TRBD1*00	TRBJ1-2*00	0.0072993
CD4+YFP- WT3	TGTGCCAGCAGCCAAGAGGGGGGCTACACCGGGCAGCTCTACTTT	1	TRBV2*00	TRBD2*00	TRBJ2-2*00	0.0072993
CD4+YFP- WT3	TGTGCCAGCAGCCAAGAGAGCGTTAACCAAGACACCCAGTACTTT	1	TRBV5*00		TRBJ2-5*00	0.0072993
CD4+YFP- WT3	TGTGCAAGCAGCTTAGTTGGGGTCAGTGCAGAAACGCTGTATTTT	1	TRBV16*00	TRBD2*00	TRBJ2-3*00	0.0072993
CD4+YFP- WT3	TGTGCAAGCAGCTTAGTGGGGCAGAACTATGCTGAGCAGTTCTTC	1	TRBV16*00	TRBD1*00	TRBJ2-1*00	0.0072993
CD4+YFP- WT3	TGCACCTGCAGTGCCCCCGAAAATAACCAAGACACCCAGTACTTT	1	TRBV1*00		TRBJ2-5*00	0.0072993
CD4+YFP- WT3	TGTGCTAGCAGTCCCTACAATAACCAAGACACCCAGTACTTT	1	TRBV17*00		TRBJ2-5*00	0.0072993
CD4+YFP- WT3	TGTGCCAGCGGTGGGAGACAGGGGAAAGACACCCAGTACTTT	1	TRBV13-2*00	TRBD1*00	TRBJ2-5*00	0.0072993
CD4+YFP- WT3	TGTGCCAGCGGTGACCCGGGGGGCTCCTATGAACAGTACTTC	1	TRBV13-2*00	TRBD1*00	TRBJ2-7*00	0.0072993
CD4+YFP- WT3	TGTGCCAGCGGTGAGGGTACAAACACCGGGCAGCTCTACTTT	1	TRBV13-2*00		TRBJ2-2*00	0.0072993
CD4+YFP- WT3	TGTGCCAGCAGTTTGGAGGACAGGAAGGCTGAGCAGTTCTTC	1	TRBV14*00	TRBD1*00	TRBJ2-1*00	0.0072993
CD4+YFP- WT3	TGTGCCAGCAGTTCGACAGCAAACACCGGGCAGCTCTACTTT	1	TRBV14*00		TRBJ2-2*00	0.0072993
CD4+YFP- WT3	TGTGCCAGCAGTCCGGGCCCTTCAAACACAGAAGTCTTCTTT	1	TRBV14*00	TRBD1*00	TRBJ1-1*00	0.0072993
CD4+YFP- WT3	TGTGCCAGCAGTGCGGGTCATTCTGGAAATACGCTCTATTTT	1	TRBV13-1*00		TRBJ1-3*00	0.0072993
CD4+YFP- WT3	TGTGCCAGCAGTGGGACTGGGGGGAGGGACACCCAGTACTTT	1	TRBV13-3*00	TRBD2*00	TRBJ2-5*00	0.0072993
CD4+YFP- WT3	TGTGCCAGCAGTGGACTGGGGAGTGCAGAAACGCTGTATTTT	1	TRBV13-1*00	TRBD2*00	TRBJ2-3*00	0.0072993
CD4+YFP- WT3	TGTGCCAGCAGTGATACCGCAAACACCGGGCAGCTCTACTTT	1	TRBV13-1*00		TRBJ2-2*00	0.0072993
CD4+YFP- WT3	TGTGCCAGCAGTGAGCGACAGAACTATGCTGAGCAGTTCTTC	1	TRBV13-3*00	TRBD1*00	TRBJ2-1*00	0.0072993
CD4+YFP- WT3	TGTGCCAGCAGTGAGGGGGACAGGGGGGCTGAGCAGTTCTTC	1	TRBV13-3*00	TRBD1*00	TRBJ2-1*00	0.0072993
CD4+YFP- WT3	TGTGCCAGCAGTATGAGGGGGGGTGCAGAAACGCTGTATTTT	1	TRBV19*00	TRBD1*00	TRBJ2-3*00	0.0072993
CD4+YFP- WT3	TGTGCCAGCAGTATAGCGCGGGGGGATGCTGAGCAGTTCTTC	1	TRBV19*00	TRBD2*00	TRBJ2-1*00	0.0072993
CD4+YFP- WT3	TGTGCCAGCAGTAAGGACTGGGCTAATGCTGAGCAGTTCTTC	1	TRBV19*00	TRBD2*00	TRBJ2-1*00	0.0072993
CD4+YFP- WT3	TGTGCCAGCAGCTTAGGGACAGCCCGGGACACCCAGTACTTT	1	TRBV3*00	TRBD1*00	TRBJ2-5*00	0.0072993
CD4+YFP- WT3	TGTGCCAGCAGCTCGGACTGGGGGCAAGACACCCAGTACTTT	1	TRBV25*00	TRBD2*00	TRBJ2-5*00	0.0072993
CD4+YFP- WT3	TGTGCCAGCAGCTCGACAGGGCACTCCTATGAACAGTACTTC	1	TRBV25*00	TRBD1*00	TRBJ2-7*00	0.0072993
CD4+YFP- WT3	TGTGCCAGCAGCCCTCGGCCTGGGGAAAACACCTTGTACTTT	1	TRBV4*00	TRBD2*00	TRBJ2-4*00	0.0072993
CD4+YFP- WT3	TGTGCCAGCAGCCCCTCAGGGAGGTCCTATGAACAGTACTTC	1	TRBV15*00	TRBD1*00	TRBJ2-7*00	0.0072993
CD4+YFP- WT3	TGTGCAAGCAGCTTACCCTCTTCTGGAAATACGCTCTATTTT	1	TRBV16*00		TRBJ1-3*00	0.0072993
CD4+YFP- WT3	TGTGCAAGCAGCTTAGGACTGGGGAACTATGAACAGTACTTC	1	TRBV16*00	TRBD2*00	TRBJ2-7*00	0.0072993
CD4+YFP- WT3	TGTGCAAGCAGCCCTAAAAATAACTATGCTGAGCAGTTCTTC	1	TRBV16*00		TRBJ2-1*00	0.0072993
CD4+YFP- WT3	TGCTCCAGCAGTCAAAACAGTAACTATGCTGAGCAGTTCTTC	1	TRBV23*00		TRBJ2-1*00	0.0072993
CD4+YFP- WT3	TGTGCCTGGAGTCCTCAAATGCAAACTCCGACTACACCTTC	1	TRBV31*00		TRBJ1-2*00	0.0072993
CD4+YFP- WT3	TGTGCTAGCAGTAGAGATGACAAATATGAACAGTACTTC	1	TRBV17*00		TRBJ2-7*00	0.0072993
CD4+YFP- WT3	TGTGCTAGCAGCAGACAGGCAAACACAGAAGTCTTCTTT	1	TRBV17*00		TRBJ1-1*00	0.0072993
CD4+YFP- WT3	TGTGCCTGGGCACAGGGGGCAAACTCCGACTACACCTTC	1	TRBV31*00	TRBD1*00	TRBJ1-2*00	0.0072993
CD4+YFP- WT3	TGTGCCTGGAGTCCACAGGGGAACTCCGACTACACCTTC	1	TRBV31*00	TRBD1*00	TRBJ1-2*00	0.0072993
CD4+YFP- WT3	TGTGCCAGCTCTCTCGATCAGAACTCCGACTACACCTTC	1	TRBV12-1*00		TRBJ1-2*00	0.0072993
CD4+YFP- WT3	TGTGCCAGCTCAGGGGGTAACCAAGACACCCAGTACTTT	1	TRBV14*00	TRBD1*00	TRBJ2-5*00	0.0072993
CD4+YFP- WT3	TGTGCCAGCGGTGATGCGTGGGAACAGGCTCCGCTTTTT	1	TRBV13-2*00		TRBJ1-5*00	0.0072993
CD4+YFP- WT3	TGTGCCAGCGGTGATGCAAAGGGGGACACCCAGTACTTT	1	TRBV13-2*00	TRBD1*00	TRBJ2-5*00	0.0072993
CD4+YFP- WT3	TGTGCCAGCGGTGAGACTGGGAAAGACACCCAGTACTTT	1	TRBV13-2*00	TRBD2*00	TRBJ2-5*00	0.0072993
CD4+YFP- WT3	TGTGCCAGCACTGGGGGGGTCCAAGACACCCAGTACTTT	1	TRBV5*00	TRBD2*00	TRBJ2-5*00	0.0072993
CD4+YFP- WT3	TGTGCCAGCAGTTACGACGGCAACCAGGCTCCGCTTTTT	1	TRBV15*00		TRBJ1-5*00	0.0072993
CD4+YFP- WT3	TGTGCCAGCAGTCTCAGGGGTCAAAACACCTTGTACTTT	1	TRBV26*00	TRBD1*00	TRBJ2-4*00	0.0072993
CD4+YFP- WT3	TGTGCCAGCAGTCTGTCCGGCACCTATGAACAGTACTTC	1	TRBV26*00		TRBJ2-7*00	0.0072993
CD4+YFP- WT3	TGTGCCAGCAGTCTGTCGCGCAGCTATGAACAGTACTTC	1	TRBV26*00		TRBJ2-7*00	0.0072993
CD4+YFP- WT3	TGTGCCAGCAGTCGACAGGGCTATGCTGAGCAGTTCTTC	1	TRBV13-1*00	TRBD1*00	TRBJ2-1*00	0.0072993
CD4+YFP- WT3	TGTGCCAGCAGTGGTCAAGCAAACTCCGACTACACCTTC	1	TRBV13-1*00		TRBJ1-2*00	0.0072993
CD4+YFP- WT3	TGTGCCAGCAGTATACGGGGTAGCACAGAAGTCTTCTTT	1	TRBV19*00		TRBJ1-1*00	0.0072993
CD4+YFP- WT3	TGTGCCAGCAGTAGGCCAGACAACCAGGCTCCGCTTTTT	1	TRBV15*00		TRBJ1-5*00	0.0072993
CD4+YFP- WT3	TGTGCCAGCAGTAAGGGGGTCTATGCTGAGCAGTTCTTC	1	TRBV19*00	TRBD1*00	TRBJ2-1*00	0.0072993
CD4+YFP- WT3	TGTGCCAGCAGCTTCAATTCTGGAAATACGCTCTATTTT	1	TRBV3*00		TRBJ1-3*00	0.0072993
CD4+YFP- WT3	TGTGCCAGCAGCTTGACTGGGGGTTATGAACAGTACTTC	1	TRBV3*00	TRBD2*00	TRBJ2-7*00	0.0072993
CD4+YFP- WT3	TGTGCCAGCAGCTACAGGGGGGTTGCTGAGCAGTTCTTC	1	TRBV4*00	TRBD1*00	TRBJ2-1*00	0.0072993
CD4+YFP- WT3	TGTGCCAGCAGCCGGGACAGAGGGGACACCCAGTACTTT	1	TRBV3*00	TRBD1*00	TRBJ2-5*00	0.0072993
CD4+YFP- WT3	TGTGCCAGCAGCCGACTGGAGCAAGACACCCAGTACTTT	1	TRBV26*00	TRBD2*00	TRBJ2-5*00	0.0072993
CD4+YFP- WT3	TGTGCCAGCAGCCAAGCCAACTATGCTGAGCAGTTCTTC	1	TRBV2*00		TRBJ2-1*00	0.0072993
CD4+YFP- WT3	TGTGCCAGCAGCCAAGATGGGGGGAATGAACAGTACTTC	1	TRBV5*00	TRBD2*00	TRBJ2-7*00	0.0072993
CD4+YFP- WT3	TGTGCCAGCAGCCAAGAAAGGAACTCCGACTACACCTTC	1	TRBV5*00		TRBJ1-2*00	0.0072993
CD4+YFP- WT3	TGTGCCAGCAGGGCCGGGACAAACTCCGACTACACCTTC	1	TRBV13-1*00	TRBD1*00	TRBJ1-2*00	0.0072993
CD4+YFP- WT3	TGTGCCAGCAGGGGAGCAAACACCGGGCAGCTCTACTTT	1	TRBV15*00		TRBJ2-2*00	0.0072993
CD4+YFP- WT3	TGTGCCAGCAGATCCTATTCTGGAAATACGCTCTATTTT	1	TRBV13-3*00		TRBJ1-3*00	0.0072993
CD4+YFP- WT3	TGTGCAAGCAGCTTGGAAAAAAACACAGAAGTCTTCTTT	1	TRBV16*00		TRBJ1-1*00	0.0072993
CD4+YFP- WT3	TGTGCAAGCAGCTTAGGGGGGGTCTATGAACAGTACTTC	1	TRBV16*00	TRBD2*00	TRBJ2-7*00	0.0072993
CD4+YFP- WT3	TGTGGTGCTAGTTGGGCTAGTGCAGAAACGCTGTATTTT	1	TRBV20*00		TRBJ2-3*00	0.0072993
CD4+YFP- WT3	TGTGGTGCTAGGGGACAGAACTATGCTGAGCAGTTCTTC	1	TRBV20*00	TRBD1*00	TRBJ2-1*00	0.0072993
CD4+YFP- WT3	TGCACCTGCAGTGGGGGTTCTGGAAATACGCTCTATTTT	1	TRBV1*00		TRBJ1-3*00	0.0072993
CD4+YFP- WT3	TGTGCTAGCAGTTTATCAGATTATGAACAGTACTTC	1	TRBV29*00		TRBJ2-7*00	0.0072993
CD4+YFP- WT3	TGTGCTAGCAGCAAGAGACAAAACACCTTGTACTTT	1	TRBV29*00		TRBJ2-4*00	0.0072993
CD4+YFP- WT3	TGTGCCTGGACAGTGTTCAACGAAAGATTATTTTTC	1	TRBV31*00		TRBJ1-4*00	0.0072993
CD4+YFP- WT3	TGTGCCTGGAGTCTGGGGCGAGACACCCAGTACTTT	1	TRBV31*00	TRBD1*00	TRBJ2-5*00	0.0072993
CD4+YFP- WT3	TGTGCCAGCGTGGGGGGGGGCTATGAACAGTACTTC	1	TRBV26*00	TRBD2*00	TRBJ2-7*00	0.0072993
CD4+YFP- WT3	TGTGCCAGCGGGACAGCAAACTCCGACTACACCTTC	1	TRBV13-2*00		TRBJ1-2*00	0.0072993
CD4+YFP- WT3	TGTGCCAGCAGTCTGGGGATCTATGAACAGTACTTC	1	TRBV26*00		TRBJ2-7*00	0.0072993
CD4+YFP- WT3	TGTGCCAGCAGTCGGGACACCGGGCAGCTCTACTTT	1	TRBV13-1*00		TRBJ2-2*00	0.0072993
CD4+YFP- WT3	TGTGCCAGCAGTGATACAAACTCCGACTACACCTTC	1	TRBV13-1*00		TRBJ1-2*00	0.0072993
CD4+YFP- WT3	TGTGCCAGCAGTGAAAGGGAAGACACCCAGTACTTT	1	TRBV13-1*00		TRBJ2-5*00	0.0072993
CD4+YFP- WT3	TGTGCCAGCAGTATTTCAGACCAGGCTCCGCTTTTT	1	TRBV19*00		TRBJ1-5*00	0.0072993
CD4+YFP- WT3	TGTGCCAGCAGCTTTAACCAAGACACCCAGTACTTT	1	TRBV4*00		TRBJ2-5*00	0.0072993
CD4+YFP- WT3	TGTGCCAGCAGCCCTCAGAACTATGAACAGTACTTC	1	TRBV2*00		TRBJ2-7*00	0.0072993
CD4+YFP- WT3	TGTGCCAGCAGCCCCGGGACAGCAGAAGTCTTCTTT	1	TRBV4*00	TRBD1*00	TRBJ1-1*00	0.0072993
CD4+YFP- WT3	TGTGCCAGCAGCAGACAGAACTCCGACTACACCTTC	1	TRBV26*00	TRBD1*00	TRBJ1-2*00	0.0072993
CD4+YFP- WT3	TGTGCCAGCAGGAATTCTGGAAATACGCTCTATTTT	1	TRBV13-1*00		TRBJ1-3*00	0.0072993
CD4+YFP- WT3	TGTGCAAGCAGCTTAGAGATAAACACCTTGTACTTT	1	TRBV16*00		TRBJ2-4*00	0.0072993
CD4+YFP- WT3	TGTGGTGCTAGGGCTCAGGGAAACACCTTGTACTTT	1	TRBV20*00	TRBD1*00	TRBJ2-4*00	0.0072993
CD4+YFP- WT3	TGCACCTGCAGTGCCCGTAACACAGAAGTCTTCTTT	1	TRBV1*00		TRBJ1-1*00	0.0072993
CD4+YFP- WT3	TGCACCTGCAGTGCAGATGGAAATACGCTCTATTTT	1	TRBV1*00		TRBJ1-3*00	0.0072993
CD4+YFP- WT3	TGCACCTGCAGTGCAGACCAAGACACCCAGTACTTT	1	TRBV1*00		TRBJ2-5*00	0.0072993
CD4+YFP- WT3	TGCACCTGCAGTACAGGGGACCAGGCTCCGCTTTTT	1	TRBV1*00		TRBJ1-5*00	0.0072993
CD4+YFP- WT3	TGTGCCTGGAGTCTCAAGGGAGAAGTCTTCTTT	1	TRBV31*00		TRBJ1-1*00	0.0072993
CD4+YFP- WT3	TGTGCCAGCTGGGGCAACCAGGCTCCGCTTTTT	1	TRBV4*00	TRBD2*00	TRBJ1-5*00	0.0072993
CD4+YFP- WT3	TGTGCCAGCGCTAGAAACTCCGACTACACCTTC	1	TRBV13-2*00		TRBJ1-2*00	0.0072993
CD4+YFP- WT3	TGTGCCAGCGGTGACCAAGACACCCAGTACTTT	1	TRBV13-2*00		TRBJ2-5*00	0.0072993
CD4+YFP- WT3	TGTGCCAGCAGTGATGCTGTCGGGGCCCCCTTC	1	TRBV13-1*00	TRBD1*00	TRBJ1-2*00	0.0072993
CD4+YFP- WT3	TGTGCCAGCAGCTGGGGGGACACCCAGTACTTT	1	TRBV4*00	TRBD1*00	TRBJ2-5*00	0.0072993
CD4+YFP- WT3	TGTGCAAGCAGCTTACATTATGAACAGTACTTC	1	TRBV16*00		TRBJ2-7*00	0.0072993
CD4+YFP- WT3	TGTGCAAGCAGCGGGCAGGGGGAAGTCTTCTTT	1	TRBV16*00	TRBD1*00	TRBJ1-1*00	0.0072993
CD4+YFP- WT3	TGTAGTTCTTTTAACCAAGACACCCAGTACTTT	1	TRBV30*00		TRBJ2-5*00	0.0072993
CD4+YFP- WT3	TGTAGTTCTAGGGACAGGGGGCAGCTCTACTTT	1	TRBV30*00	TRBD1*00	TRBJ2-2*00	0.0072993
CD4+YFP- WT3	TGTGCCTGGAGTCTAGGGACGCTGTATTTT	1	TRBV31*00		TRBJ2-3*00	0.0072993
CD4+YFP- WT3	TGTGCCAGCGCCAACGAAAGATTATTTTTC	1	TRBV13-3*00		TRBJ1-4*00	0.0072993
CD4+YFP- WT3	TGTGCCAGCAGCCACACAGAAGTCTTCTTT	1	TRBV4*00		TRBJ1-1*00	0.0072993
CD4+YFP- WT3	TGTGCCAGCGGTGATGAACAGTACTTC	1	TRBV13-2*00		TRBJ2-7*00	0.0072993
CD4+YFP- WT3	TGTGCCAGCGGATATGAACAGTACTTC	1	TRBV13-3*00		TRBJ2-7*00	0.0072993
CD4+YFP- WT3	TGTGCCAGCAGTTTGTACTTC	1	TRBV13-3*00		TRBJ2-7*00	0.0072993

## Sheet: CD4 DKO1
Sample name	CDR3 Sequence	clone Count	best V Hit	best D Hit	best J Hit	Frequency
CD4+YFP- DKO1	TGTGCCAGCAGGGAGACTGGCTATGCTGAGCAGTTCTTC	20	TRBV13-3*00	TRBD2*00	TRBJ2-1*00	0.0696864
CD4+YFP- DKO1	TGTGCCAGCAGCCAGGGGGACACCGGGCAGCTCTACTTT	7	TRBV2*00	TRBD1*00	TRBJ2-2*00	0.0243902
CD4+YFP- DKO1	TGTGCTAGCAGTCGACAGGGAAACACCGGGCAGCTCTACTTT	6	TRBV21*00	TRBD1*00	TRBJ2-2*00	0.0209059
CD4+YFP- DKO1	TGTGCCAGCTCTCTCGGGGGGGGAATGAACACCCAGTACTTT	5	TRBV12-1*00	TRBD2*00	TRBJ2-5*00	0.0174216
CD4+YFP- DKO1	TGTGCCAGCAGCCCCTGGGGGGCCTTTAACCAAGACACCCAGTACTTT	3	TRBV2*00	TRBD2*00	TRBJ2-5*00	0.010453
CD4+YFP- DKO1	TGTGGTGCTCAACAGGGGAACTATGCTGAGCAGTTCTTC	3	TRBV20*00	TRBD1*00	TRBJ2-1*00	0.010453
CD4+YFP- DKO1	TGTGCCAGCGGTGATGCAAGGGGGAGTCAAAACACCTTGTACTTT	2	TRBV13-2*00	TRBD1*00	TRBJ2-4*00	0.0069686
CD4+YFP- DKO1	TGCACCTGCAGTGCAGACAGGGTCAACACCGGGCAGCTCTACTTT	2	TRBV1*00	TRBD1*00	TRBJ2-2*00	0.0069686
CD4+YFP- DKO1	TGTGCCTGGAGTCTCGGCATCTCCAACGAAAGATTATTTTTC	2	TRBV31*00		TRBJ1-4*00	0.0069686
CD4+YFP- DKO1	TGTGCCAGCGGTGATGCAGCCAACTATGCTGAGCAGTTCTTC	2	TRBV13-2*00		TRBJ2-1*00	0.0069686
CD4+YFP- DKO1	TGTGCCAGCAGCCAAGACTGGGGGGTCTATGAACAGTACTTC	2	TRBV5*00	TRBD2*00	TRBJ2-7*00	0.0069686
CD4+YFP- DKO1	TGTGCCAGCAGTGATGCACGGGAAGACACCCAGTACTTT	2	TRBV13-1*00		TRBJ2-5*00	0.0069686
CD4+YFP- DKO1	TGTGCAAGCAGCCGGGACTTCCAAGACACCCAGTACTTT	2	TRBV16*00	TRBD2*00	TRBJ2-5*00	0.0069686
CD4+YFP- DKO1	TGTGCAAGCAGACATAGTGCAGAAACGCTGTATTTT	2	TRBV16*00		TRBJ2-3*00	0.0069686
CD4+YFP- DKO1	TGCACCTGCAGTGCCAGGGTTGGGAACAGTACTTC	2	TRBV1*00	TRBD1*00	TRBJ2-7*00	0.0069686
CD4+YFP- DKO1	TGCACCTGCAGTGCAGGGGACTGGGGGCCATCTAGTGCAGAAACGCTGTATTTT	1	TRBV1*00	TRBD2*00	TRBJ2-3*00	0.0034843
CD4+YFP- DKO1	TGTGCCAGCAGCCAAGGTGGGGGGGCGCGGAGTGCAGAAACGCTGTATTTT	1	TRBV2*00	TRBD2*00	TRBJ2-3*00	0.0034843
CD4+YFP- DKO1	TGTGCCAGCAGCCAAGATGGGGGGGCAAACACCGGGCAGCTCTACTTT	1	TRBV2*00	TRBD2*00	TRBJ2-2*00	0.0034843
CD4+YFP- DKO1	TGTGCAAGCAGCTTAGAGGTGGGGATTAACCAAGACACCCAGTACTTT	1	TRBV16*00	TRBD2*00	TRBJ2-5*00	0.0034843
CD4+YFP- DKO1	TGTGCCAGCAGCCCCCGGGACAAATAACTATGCTGAGCAGTTCTTC	1	TRBV5*00	TRBD1*00	TRBJ2-1*00	0.0034843
CD4+YFP- DKO1	TGTGCCAGCTCTCCCAACAGCAGGGGTGCAGAAACGCTGTATTTT	1	TRBV12-1*00	TRBD1*00	TRBJ2-3*00	0.0034843
CD4+YFP- DKO1	TGTGCCAGCGGTGGTGGGGGGGCGAACTATGCTGAGCAGTTCTTC	1	TRBV13-2*00	TRBD2*00	TRBJ2-1*00	0.0034843
CD4+YFP- DKO1	TGTGCCAGCGGTGATGCAGGCACCCACAACCAGGCTCCGCTTTTT	1	TRBV13-2*00		TRBJ1-5*00	0.0034843
CD4+YFP- DKO1	TGTGCCAGCGGTGATGGGACTGGGGGGGTGGGAACGCTGTATTTT	1	TRBV13-2*00	TRBD2*00	TRBJ2-3*00	0.0034843
CD4+YFP- DKO1	TGTGCCAGCGGTGATAGGGCAACTAGTGCAGAAACGCTGTATTTT	1	TRBV13-2*00		TRBJ2-3*00	0.0034843
CD4+YFP- DKO1	TGTGCCAGCAGTTTCGGCAGGGGAAGTGCAGAAACGCTGTATTTT	1	TRBV14*00	TRBD1*00	TRBJ2-3*00	0.0034843
CD4+YFP- DKO1	TGTGCCAGCAGTCTGTCAGGACTGGGGGGTAACACCCAGTACTTC	1	TRBV26*00	TRBD2*00	TRBJ2-5*00	0.0034843
CD4+YFP- DKO1	TGTGCCAGCAGTCTGGGACAGTTTGCAAACTCCGACTACACCTTC	1	TRBV26*00		TRBJ1-2*00	0.0034843
CD4+YFP- DKO1	TGTGCCAGCAGTCTGACTGGGGGGGATTTTGCTGAGCAGTTCTTC	1	TRBV24*00	TRBD2*00	TRBJ2-1*00	0.0034843
CD4+YFP- DKO1	TGTGCCAGCAGTGATCGGACAGGGGGCGACGAAAGATTATTTTTC	1	TRBV13-1*00	TRBD1*00	TRBJ1-4*00	0.0034843
CD4+YFP- DKO1	TGTGCCAGCAGTGAGAGGGGGCCGAGTCAAAACACCTTGTACTTT	1	TRBV13-1*00	TRBD1*00	TRBJ2-4*00	0.0034843
CD4+YFP- DKO1	TGTGCCAGCAGTATCGCCTGGGGGGGTGCAGAAACGCTGTATTTT	1	TRBV19*00	TRBD2*00	TRBJ2-3*00	0.0034843
CD4+YFP- DKO1	TGTGCCAGCAGCTTAGCCAGGGGTAACAACCAGGCTCCGCTTTTT	1	TRBV3*00	TRBD1*00	TRBJ1-5*00	0.0034843
CD4+YFP- DKO1	TGTGCCAGCAGCTTAGACTGGGGTAGTGCAGAAACGCTGTATTTT	1	TRBV3*00	TRBD2*00	TRBJ2-3*00	0.0034843
CD4+YFP- DKO1	TGTGCCAGCAGCTACGGACTGGGGAGCTCCTATGAACAGTACTTC	1	TRBV4*00	TRBD2*00	TRBJ2-7*00	0.0034843
CD4+YFP- DKO1	TGTGCCAGCAGCCGGACAGGGGTTAGTGCAGAAACGCTGTATTTT	1	TRBV3*00	TRBD1*00	TRBJ2-3*00	0.0034843
CD4+YFP- DKO1	TGTGCCAGCAGCCAGGGGGGGGCTAGTGCAGAAACGCTGTATTTT	1	TRBV2*00	TRBD2*00	TRBJ2-3*00	0.0034843
CD4+YFP- DKO1	TGTGCCAGCAGCCAACTGGGGGGGTACCAAGACACCCAGTACTTT	1	TRBV2*00	TRBD2*00	TRBJ2-5*00	0.0034843
CD4+YFP- DKO1	TGTGCCAGCAGCCAAGCACAGGGGGCTGGAAATACGCTCTATTTT	1	TRBV2*00	TRBD1*00	TRBJ1-3*00	0.0034843
CD4+YFP- DKO1	TGTGCCAGCAGCCAAGGGACAAATAACTATGCTGAGCAGTTCTTC	1	TRBV5*00	TRBD1*00	TRBJ2-1*00	0.0034843
CD4+YFP- DKO1	TGTGCCAGCAGCAAGGACAGGGCGAACACCGGGCAGCTCTACTTT	1	TRBV3*00	TRBD1*00	TRBJ2-2*00	0.0034843
CD4+YFP- DKO1	TGTGCAAGCAGCTTAGGAGACAGGGGCTATGCTGAGCAGTTCTTC	1	TRBV16*00	TRBD1*00	TRBJ2-1*00	0.0034843
CD4+YFP- DKO1	TGTGCAAGCAGCTTAGATTACTGGGGCCAAGACACCCAGTACTTT	1	TRBV16*00	TRBD2*00	TRBJ2-5*00	0.0034843
CD4+YFP- DKO1	TGTGCAAGCAGCCCCCTCGGGGGGAACTATGCTGAGCAGTTCTTC	1	TRBV16*00	TRBD2*00	TRBJ2-1*00	0.0034843
CD4+YFP- DKO1	TGCACCTGCAGTGCGGGACTGGGGTATTATGCTGAGCAGTTCTTC	1	TRBV1*00	TRBD2*00	TRBJ2-1*00	0.0034843
CD4+YFP- DKO1	TGTGCCAGCAGCTAAGAGGCAATTCTGGAAATACGCTCTATTTT	1	TRBV4*00		TRBJ1-3*00	0.0034843
CD4+YFP- DKO1	TGTGCTAGCAGTTTGGCAGGGACCAACGAAAGATTATTTTTC	1	TRBV29*00	TRBD1*00	TRBJ1-4*00	0.0034843
CD4+YFP- DKO1	TGTGCTAGCAGTTTAGGAGCTTCTGGAAATACGCTCTATTTT	1	TRBV29*00		TRBJ1-3*00	0.0034843
CD4+YFP- DKO1	TGTGCTAGCAGTAGATTGGGGGTCCTTGCTGAGCAGTTCTTC	1	TRBV17*00	TRBD2*00	TRBJ2-1*00	0.0034843
CD4+YFP- DKO1	TGTGCTAGCAGTAGAGGTGGGGTCACCGGGCAGCTCTACTTT	1	TRBV17*00	TRBD2*00	TRBJ2-2*00	0.0034843
CD4+YFP- DKO1	TGTGCTAGCAGCCCGGGACAGGGGAACGAAAGATTATTTTTC	1	TRBV21*00	TRBD1*00	TRBJ1-4*00	0.0034843
CD4+YFP- DKO1	TGTGCTAGCAGATCCGGGACAACAAACTCCGACTACACCTTC	1	TRBV21*00	TRBD1*00	TRBJ1-2*00	0.0034843
CD4+YFP- DKO1	TGTGCCTGGAGTTCTGGGGTTAGTGCAGAAACGCTGTATTTT	1	TRBV31*00	TRBD2*00	TRBJ2-3*00	0.0034843
CD4+YFP- DKO1	TGTGCCTGGAGTCTGACAGTTTCTGGAAATACGCTCTATTTT	1	TRBV31*00	TRBD1*00	TRBJ1-3*00	0.0034843
CD4+YFP- DKO1	TGTGCCTGGAGTCGGGGGGGGACCAACTCCGACTACACCTTC	1	TRBV31*00	TRBD2*00	TRBJ1-2*00	0.0034843
CD4+YFP- DKO1	TGTGCCTGGAGTCAACAGGGGAACTATGCTGAGCAGTTCTTC	1	TRBV31*00	TRBD1*00	TRBJ2-1*00	0.0034843
CD4+YFP- DKO1	TGTGCCTGGAACCTGGGGGGCCTACTGGCTGAGCAGTTCTTC	1	TRBV31*00	TRBD2*00	TRBJ2-1*00	0.0034843
CD4+YFP- DKO1	TGTGCCAGCTCTCTCTGGGGGAGTGCAGAAACGCTGTATTTT	1	TRBV12-2*00	TRBD2*00	TRBJ2-3*00	0.0034843
CD4+YFP- DKO1	TGTGCCAGCTCTCTCGACTGGGCCACCGGGCAGCTCTACTTT	1	TRBV12-1*00	TRBD2*00	TRBJ2-2*00	0.0034843
CD4+YFP- DKO1	TGTGCCAGCTCTCCCACACCAAACACCGGGCAGCTCTACTTT	1	TRBV12-1*00		TRBJ2-2*00	0.0034843
CD4+YFP- DKO1	TGTGCCAGCTCCCCGACAGTTAACCAAGACACCCAGTACTTT	1	TRBV12-1*00		TRBJ2-5*00	0.0034843
CD4+YFP- DKO1	TGTGCCAGCGGTCCCCCCCTTAACCAAGACACCCAGTACTTT	1	TRBV13-2*00	TRBD2*00	TRBJ2-5*00	0.0034843
CD4+YFP- DKO1	TGTGCCAGCGGTGATCTGGGGGGGGCTTATGAACAGTACTTC	1	TRBV13-2*00	TRBD2*00	TRBJ2-7*00	0.0034843
CD4+YFP- DKO1	TGTGCCAGCGGTGATCCAGGGGGCAACGAAAGATTATTTTTC	1	TRBV13-2*00	TRBD1*00	TRBJ1-4*00	0.0034843
CD4+YFP- DKO1	TGTGCCAGCGGTGATGCTCCAAACACCGGGCAGCTCTACTTT	1	TRBV13-2*00		TRBJ2-2*00	0.0034843
CD4+YFP- DKO1	TGTGCCAGCGGTGATGCCGACGGTCAAGACACCCAGTACTTT	1	TRBV13-2*00		TRBJ2-5*00	0.0034843
CD4+YFP- DKO1	TGTGCCAGCGGTGATGAGACTGGAGGGGACACCCAGTACTTT	1	TRBV13-2*00	TRBD2*00	TRBJ2-5*00	0.0034843
CD4+YFP- DKO1	TGTGCCAGCGGGGACAGGGGGCTTGGAAATACGCTCTATTTT	1	TRBV13-2*00	TRBD1*00	TRBJ1-3*00	0.0034843
CD4+YFP- DKO1	TGTGCCAGCAGTTTCAGGAGGGGGAACACAGAAGTCTTCTTT	1	TRBV14*00	TRBD1*00	TRBJ1-1*00	0.0034843
CD4+YFP- DKO1	TGTGCCAGCAGTTTGGGGAATTCTGGAAATACGCCCTATTTT	1	TRBV15*00		TRBJ1-3*00	0.0034843
CD4+YFP- DKO1	TGTGCCAGCAGTTTAGACAGTGACACCGGGCAGCTCTACTTT	1	TRBV15*00		TRBJ2-2*00	0.0034843
CD4+YFP- DKO1	TGTGCCAGCAGTTCGGGACCTTCTGGAAATACGCTCTATTTT	1	TRBV15*00	TRBD1*00	TRBJ1-3*00	0.0034843
CD4+YFP- DKO1	TGTGCCAGCAGTCTCTGGGTTAACCAAGACACCCAGTACTTT	1	TRBV14*00		TRBJ2-5*00	0.0034843
CD4+YFP- DKO1	TGTGCCAGCAGTCTGGACACCTACTCCTATGAACAGTACTTC	1	TRBV24*00		TRBJ2-7*00	0.0034843
CD4+YFP- DKO1	TGTGCCAGCAGTGATCGGCTGGGCTCCTATGAACAGTACTTC	1	TRBV13-3*00		TRBJ2-7*00	0.0034843
CD4+YFP- DKO1	TGTGCCAGCAGTGATCAGGGGGCCTATGCTGAGCAGTTCTTC	1	TRBV13-3*00	TRBD1*00	TRBJ2-1*00	0.0034843
CD4+YFP- DKO1	TGTGCCAGCAGTGATGCGGGGGGGCGCATTGAACAGTACTTC	1	TRBV13-1*00	TRBD2*00	TRBJ2-7*00	0.0034843
CD4+YFP- DKO1	TGTGCCAGCAGTGATAGGACTGGGGCGTATGAACAGTACTTC	1	TRBV13-1*00	TRBD2*00	TRBJ2-7*00	0.0034843
CD4+YFP- DKO1	TGTGCCAGCAGTGAAGGGGCAGGGGCCTATGAACAGTACTTC	1	TRBV13-1*00	TRBD1*00	TRBJ2-7*00	0.0034843
CD4+YFP- DKO1	TGTGCCAGCAGTGAAGGGGGGAGTGCAGAAACGCTGTATTTT	1	TRBV13-1*00	TRBD1*00	TRBJ2-3*00	0.0034843
CD4+YFP- DKO1	TGTGCCAGCAGTATATCAGGGACCGGCACAGAAGTCTTCTTT	1	TRBV19*00	TRBD1*00	TRBJ1-1*00	0.0034843
CD4+YFP- DKO1	TGTGCCAGCAGTACGGGACAGGCAAACACAGAAGTCTTCTTT	1	TRBV19*00	TRBD1*00	TRBJ1-1*00	0.0034843
CD4+YFP- DKO1	TGTGCCAGCAGCTTGAAATATAACTATGCTGAGCAGTTCTTC	1	TRBV3*00		TRBJ2-1*00	0.0034843
CD4+YFP- DKO1	TGTGCCAGCAGCTTAGACTGGGGGGGTGCTGAGCAGTTCTTC	1	TRBV3*00	TRBD2*00	TRBJ2-1*00	0.0034843
CD4+YFP- DKO1	TGTGCCAGCAGCTTAGACTGGGGGGAAGAAACGCTGTATTTT	1	TRBV3*00	TRBD2*00	TRBJ2-3*00	0.0034843
CD4+YFP- DKO1	TGTGCCAGCAGCTTAGAGGGAAACACCGGGCAGCTCTACTTT	1	TRBV3*00		TRBJ2-2*00	0.0034843
CD4+YFP- DKO1	TGTGCCAGCAGCTTAATAGGGGCAAACTCCGACTACACCTTC	1	TRBV3*00		TRBJ1-2*00	0.0034843
CD4+YFP- DKO1	TGTGCCAGCAGCTCGACTGGGCACTATGCTGAGCAGTTCTTC	1	TRBV3*00	TRBD2*00	TRBJ2-1*00	0.0034843
CD4+YFP- DKO1	TGTGCCAGCAGCCCCCGGGACTGGGGAAACACCTTGTACTTT	1	TRBV2*00	TRBD2*00	TRBJ2-4*00	0.0034843
CD4+YFP- DKO1	TGTGCCAGCAGCCCCACTTTTAACCAAGACACCCAGTACTTT	1	TRBV2*00		TRBJ2-5*00	0.0034843
CD4+YFP- DKO1	TGTGCCAGCAGCCATAACAGGGGGATCTCCGACTACACCTTC	1	TRBV2*00	TRBD1*00	TRBJ1-2*00	0.0034843
CD4+YFP- DKO1	TGTGCCAGCAGCCAAGATTGGGGAAACACAGAAGTCTTCTTT	1	TRBV5*00	TRBD2*00	TRBJ1-1*00	0.0034843
CD4+YFP- DKO1	TGTGCCAGCAGCGCACAGGGGACAAACACAGAAGTCTTCTTT	1	TRBV4*00	TRBD1*00	TRBJ1-1*00	0.0034843
CD4+YFP- DKO1	TGTGCCAGCAGCGGGACTTCTAGTCAAAACACCTTGTACTTT	1	TRBV3*00	TRBD2*00	TRBJ2-4*00	0.0034843
CD4+YFP- DKO1	TGTGCCAGCAGACTGGGGGTCAACTATGCTGAGCAGTTCTTC	1	TRBV15*00	TRBD2*00	TRBJ2-1*00	0.0034843
CD4+YFP- DKO1	TGTGCCAGCAGAGACAGGGGTAGTGCAGAAACGCTGTATTTT	1	TRBV19*00	TRBD1*00	TRBJ2-3*00	0.0034843
CD4+YFP- DKO1	TGTGCAAGCAGCTTCTTACTGGGGACGGACACCCAGTACTTT	1	TRBV16*00	TRBD2*00	TRBJ2-5*00	0.0034843
CD4+YFP- DKO1	TGTGCAAGCAGCTTAGATCGGAGTCAAAACACCTTGTACTTT	1	TRBV16*00		TRBJ2-4*00	0.0034843
CD4+YFP- DKO1	TGTGCAAGCAGCTTAGAACAGAGTGCAGAAACGCTGTATTTT	1	TRBV16*00		TRBJ2-3*00	0.0034843
CD4+YFP- DKO1	TGTGCAAGCAGCTTAAAATCAAACACCGGGCAGCTCTACTTT	1	TRBV16*00		TRBJ2-2*00	0.0034843
CD4+YFP- DKO1	TGTGCAAGCAGCACCCGGGACAGGGGGCGAGAACAGTACTTC	1	TRBV16*00	TRBD1*00	TRBJ2-7*00	0.0034843
CD4+YFP- DKO1	TGCACCTGCAGTGCCCGGGACAGGGGAGACACCCAGTACTTT	1	TRBV1*00	TRBD1*00	TRBJ2-5*00	0.0034843
CD4+YFP- DKO1	TGCACCTGCAGTGCACGGGCAAACACCGGGCAGCTCTACTTT	1	TRBV1*00		TRBJ2-2*00	0.0034843
CD4+YFP- DKO1	TGCACCTGCAGTGCAGCAGGGACTGGAAATACGCTCTATTTT	1	TRBV1*00	TRBD1*00	TRBJ1-3*00	0.0034843
CD4+YFP- DKO1	TGCACCTGCAGTGCAAATGGAAACACCGGGCAGCTCTACTTT	1	TRBV1*00		TRBJ2-2*00	0.0034843
CD4+YFP- DKO1	TGCACCTGCAGTAACAGGAATAACAACCAGGCTCCGCCTTTT	1	TRBV1*00	TRBD1*00	TRBJ1-5*00	0.0034843
CD4+YFP- DKO1	TGTGCCAGCAGTATAACACAGCAAACTCCGACTACACCTTC	1	TRBV19*00		TRBJ1-2*00	0.0034843
CD4+YFP- DKO1	TGTGCCAGCTCTCGGGGGGGGAATGAACACCCAGTACTTT	1	TRBV12-2*00	TRBD2*00	TRBJ2-5*00	0.0034843
CD4+YFP- DKO1	TGTGCCAGCAGCCCAACCTAGTGCAGAAACGCTGTATTTT	1	TRBV24*00		TRBJ2-3*00	0.0034843
CD4+YFP- DKO1	TGTGCTAGCAGTTTTACAGACTATGCTGAGCAGTTCTTC	1	TRBV29*00		TRBJ2-1*00	0.0034843
CD4+YFP- DKO1	TGTGCTAGCAGTCGGACAGGCCAAGACACCCAGTACTTT	1	TRBV17*00	TRBD1*00	TRBJ2-5*00	0.0034843
CD4+YFP- DKO1	TGTGCTAGCAGTAACCGGGACAACTATGAACAGTACTTC	1	TRBV17*00	TRBD1*00	TRBJ2-7*00	0.0034843
CD4+YFP- DKO1	TGTGCTAGCAGCAGGGGTGGCTATGCTGAGCAGTTCTTC	1	TRBV17*00	TRBD1*00	TRBJ2-1*00	0.0034843
CD4+YFP- DKO1	TGTGCCTGGAGTCTAGGGCAAAACTCCGACTACACCTTC	1	TRBV31*00		TRBJ1-2*00	0.0034843
CD4+YFP- DKO1	TGTGCCTGGAGCCTGGGGGACCAAGACACCCAGTACTTT	1	TRBV31*00	TRBD2*00	TRBJ2-5*00	0.0034843
CD4+YFP- DKO1	TGTGCCTGGAGCCGACTGGGTTATGCTGAGCAGTTCTTC	1	TRBV31*00		TRBJ2-1*00	0.0034843
CD4+YFP- DKO1	TGTGCCTGGAAACAGCCTTCTGGAAATACGCTCTATTTT	1	TRBV31*00		TRBJ1-3*00	0.0034843
CD4+YFP- DKO1	TGTGCCAGCTCTCTTCGGAACCAAGACACCCAGTACTTT	1	TRBV12-1*00		TRBJ2-5*00	0.0034843
CD4+YFP- DKO1	TGTGCCAGCTCTCACAGGGTGGGCTCCGACTACACCTTC	1	TRBV12-2*00	TRBD1*00	TRBJ1-2*00	0.0034843
CD4+YFP- DKO1	TGTGCCAGCTCCCCAAATAGTGCAGAAACGCTGTATTTT	1	TRBV12-1*00		TRBJ2-3*00	0.0034843
CD4+YFP- DKO1	TGTGCCAGCGGTGGGACAGGCTATGCTGAGCAGTTCTTC	1	TRBV13-2*00	TRBD1*00	TRBJ2-1*00	0.0034843
CD4+YFP- DKO1	TGTGCCAGCGGTGATGTTGCAAACACAGAAGTCTTCTTT	1	TRBV13-2*00		TRBJ1-1*00	0.0034843
CD4+YFP- DKO1	TGTGCCAGCGGTGATGGGGGTGCAGAAACGCTGTATTTT	1	TRBV13-2*00		TRBJ2-3*00	0.0034843
CD4+YFP- DKO1	TGTGCCAGCGGTGACAGGGACCAAGACACCCAGTACTTT	1	TRBV13-2*00	TRBD1*00	TRBJ2-5*00	0.0034843
CD4+YFP- DKO1	TGTGCCAGCGGTGAGGTGGCAAACTCCGACTACACCTTC	1	TRBV13-2*00		TRBJ1-2*00	0.0034843
CD4+YFP- DKO1	TGTGCCAGCGGGGACAGGGGGAATTCGCCCCTCTACTTT	1	TRBV13-2*00	TRBD1*00	TRBJ1-6*00	0.0034843
CD4+YFP- DKO1	TGTGCCAGCAGTTTATCAGCAAACTCCGACTACACCTCC	1	TRBV15*00		TRBJ1-2*00	0.0034843
CD4+YFP- DKO1	TGTGCCAGCAGTTCACAGGGGACCGGGCAGCTCTACTTT	1	TRBV15*00	TRBD1*00	TRBJ2-2*00	0.0034843
CD4+YFP- DKO1	TGTGCCAGCAGTTGGGACAGGGAGACGCCCCTCTACTTT	1	TRBV15*00	TRBD1*00	TRBJ1-6*00	0.0034843
CD4+YFP- DKO1	TGTGCCAGCAGTCCCAAGACAGGGGTTGAACAGTACTTC	1	TRBV13-1*00	TRBD1*00	TRBJ2-7*00	0.0034843
CD4+YFP- DKO1	TGTGCCAGCAGTCCAGAGAGTCAAAACACCTTGTACTTT	1	TRBV3*00		TRBJ2-4*00	0.0034843
CD4+YFP- DKO1	TGTGCCAGCAGTCGGGACACCGCAGAAACGCTGTATTTT	1	TRBV15*00	TRBD1*00	TRBJ2-3*00	0.0034843
CD4+YFP- DKO1	TGTGCCAGCAGTCAGGGGGGCAACGAAAGATTATTTTTC	1	TRBV21*00	TRBD2*00	TRBJ1-4*00	0.0034843
CD4+YFP- DKO1	TGTGCCAGCAGTGGGGAAAATAATTCGCCCCTCTACTTT	1	TRBV13-1*00		TRBJ1-6*00	0.0034843
CD4+YFP- DKO1	TGTGCCAGCAGTGGGACATTCCAAGACACCCAGTACTTT	1	TRBV13-3*00	TRBD1*00	TRBJ2-5*00	0.0034843
CD4+YFP- DKO1	TGTGCCAGCAGTGGGACAGCAAACTCCGACTACACCTTC	1	TRBV13-1*00	TRBD1*00	TRBJ1-2*00	0.0034843
CD4+YFP- DKO1	TGTGCCAGCAGTGATCCCACTTACTCCGACTACACCTTC	1	TRBV13-1*00		TRBJ1-2*00	0.0034843
CD4+YFP- DKO1	TGTGCCAGCAGTGATGGGGGGCAAGACACCCAGTACTTT	1	TRBV13-1*00	TRBD1*00	TRBJ2-5*00	0.0034843
CD4+YFP- DKO1	TGTGCCAGCAGTGATACACGTGCAGAAACGCTGTATTTT	1	TRBV13-1*00		TRBJ2-3*00	0.0034843
CD4+YFP- DKO1	TGTGCCAGCAGTGAGGGGGGCTCCTATGAACAGTACTTC	1	TRBV13-1*00	TRBD1*00	TRBJ2-7*00	0.0034843
CD4+YFP- DKO1	TGTGCCAGCAGTGAGGGGGAAACCGGGCAGCTCTACTTT	1	TRBV13-3*00	TRBD1*00	TRBJ2-2*00	0.0034843
CD4+YFP- DKO1	TGTGCCAGCAGTACGGACAACTCCTATGAACAGTACTTC	1	TRBV19*00	TRBD1*00	TRBJ2-7*00	0.0034843
CD4+YFP- DKO1	TGTGCCAGCAGCTTAGACAGGGGGAGCGAACAGTACTTC	1	TRBV3*00	TRBD1*00	TRBJ2-7*00	0.0034843
CD4+YFP- DKO1	TGTGCCAGCAGCTTAGAGGACATTGCTGAGCAGTTCTTC	1	TRBV25*00		TRBJ2-1*00	0.0034843
CD4+YFP- DKO1	TGTGCCAGCAGCTTAGAACAAAACACAGAAGTCTTCTTT	1	TRBV3*00		TRBJ1-1*00	0.0034843
CD4+YFP- DKO1	TGTGCCAGCAGCTCTGCCACGGGCTCCGACTACACCTTC	1	TRBV25*00		TRBJ1-2*00	0.0034843
CD4+YFP- DKO1	TGTGCCAGCAGCTCGGACAGGGGGCAGGACTACACCTTC	1	TRBV3*00	TRBD1*00	TRBJ1-2*00	0.0034843
CD4+YFP- DKO1	TGTGCCAGCAGCCCTGGGAGCTCCTATGAACAGTACTTC	1	TRBV5*00		TRBJ2-7*00	0.0034843
CD4+YFP- DKO1	TGTGCCAGCAGCCCCGGGACAGCCTATGAACAGTACTTC	1	TRBV5*00	TRBD1*00	TRBJ2-7*00	0.0034843
CD4+YFP- DKO1	TGTGCCAGCAGCCACGACAACTATGCTGAGCAGTTCTTC	1	TRBV5*00		TRBJ2-1*00	0.0034843
CD4+YFP- DKO1	TGTGCCAGCAGCCAAGGAGCAAACTCCGACTACACCTTC	1	TRBV5*00		TRBJ1-2*00	0.0034843
CD4+YFP- DKO1	TGTGCCAGCAGCCAAGATAGAGACTCCGACTACACCTTC	1	TRBV5*00		TRBJ1-2*00	0.0034843
CD4+YFP- DKO1	TGTGCCAGCAGCGCCAATGCAAACTCCGACTACACCTTC	1	TRBV3*00		TRBJ1-2*00	0.0034843
CD4+YFP- DKO1	TGTGCCAGCAGGTCAGGGAGCTCCTATGAACAGTACTTC	1	TRBV13-3*00		TRBJ2-7*00	0.0034843
CD4+YFP- DKO1	TGTGCCAGCAGGGACAATAACAACCAGGCTCCGCTTTTT	1	TRBV19*00	TRBD1*00	TRBJ1-5*00	0.0034843
CD4+YFP- DKO1	TGTGCCAGCAATTCAGGGAGTCAAAACACCTTGTACTTT	1	TRBV13-3*00	TRBD1*00	TRBJ2-4*00	0.0034843
CD4+YFP- DKO1	TGTGCCAGCAACTTCGGGACAGAAGACACCCAGTACTTT	1	TRBV14*00	TRBD1*00	TRBJ2-5*00	0.0034843
CD4+YFP- DKO1	TGTGCAAGCAGCTTCTCAGGGAACTCCGACTACACCTTC	1	TRBV16*00	TRBD1*00	TRBJ1-2*00	0.0034843
CD4+YFP- DKO1	TGTGCAAGCAGCTTGACAGGGGAAGACACCCAGTACTTT	1	TRBV16*00	TRBD1*00	TRBJ2-5*00	0.0034843
CD4+YFP- DKO1	TGTGCAAGCAGCTTGACAGGGACCACAGAAGTCTTCTTT	1	TRBV16*00	TRBD1*00	TRBJ1-1*00	0.0034843
CD4+YFP- DKO1	TGTGCAAGCAGCTTAGAGGCAAACTCCGACTACACCTTC	1	TRBV16*00		TRBJ1-2*00	0.0034843
CD4+YFP- DKO1	TGTGCAAGCAGCTCGAACTGGGGGTATGAACAGTACTTC	1	TRBV16*00	TRBD2*00	TRBJ2-7*00	0.0034843
CD4+YFP- DKO1	TGTGCAAGCAGCTGGGACAGACAAGACACCCAGTACTTT	1	TRBV16*00	TRBD1*00	TRBJ2-5*00	0.0034843
CD4+YFP- DKO1	TGTGCAAGCAGCGTGACAGCAAACTCCGACTACACCTTC	1	TRBV16*00		TRBJ1-2*00	0.0034843
CD4+YFP- DKO1	TGTGGTGCTGGACAGGGTAACTATGCTGAGCAGTTCTTC	1	TRBV20*00	TRBD1*00	TRBJ2-1*00	0.0034843
CD4+YFP- DKO1	TGTGGTGCTAGGGATACAGGGAGCACCGACTACACCTTC	1	TRBV20*00	TRBD1*00	TRBJ1-2*00	0.0034843
CD4+YFP- DKO1	TGCTCCAGCAGTCAATCCGGGGACTCCGACTACACCTTC	1	TRBV23*00		TRBJ1-2*00	0.0034843
CD4+YFP- DKO1	TGCACCTGCAGTGCCCGGGGAGAAGACACCCAGTACTTT	1	TRBV1*00	TRBD1*00	TRBJ2-5*00	0.0034843
CD4+YFP- DKO1	TGCACCTGCAGTGCAGAGAGAAACTCCGACTACACCTTC	1	TRBV1*00		TRBJ1-2*00	0.0034843
CD4+YFP- DKO1	TGCACCTGCAGTGCAGAAATGAACGAAAGATTATTTTTC	1	TRBV1*00		TRBJ1-4*00	0.0034843
CD4+YFP- DKO1	TGCACCTGCAGTGCAAATTCTGGAAATACGCTCTATTTT	1	TRBV1*00		TRBJ1-3*00	0.0034843
CD4+YFP- DKO1	TGCACCTGCAGTGGGACGAACTATGCTGAGCAGTTCTTC	1	TRBV1*00		TRBJ2-1*00	0.0034843
CD4+YFP- DKO1	TGTGCCAGCAGTATTACTAGTGCAGAAACGCTGATTTT	1	TRBV19*00		TRBJ2-3*00	0.0034843
CD4+YFP- DKO1	TGTGCAAGCAGCTTAGAGTCAAAACACCTTGTACTTT	1	TRBV16*00		TRBJ2-4*00	0.0034843
CD4+YFP- DKO1	TGTGCCAGCTCTCGGGGGAACTCCGACTACACCTTC	1	TRBV12-1*00	TRBD1*00	TRBJ1-2*00	0.0034843
CD4+YFP- DKO1	TGTGCCAGCCGCCAGGCAAACTCCGACTACACCTTC	1	TRBV13-2*00		TRBJ1-2*00	0.0034843
CD4+YFP- DKO1	TGTGCCAGCGGTGATGCAGACTCCGACTACACCTTC	1	TRBV13-2*00		TRBJ1-2*00	0.0034843
CD4+YFP- DKO1	TGTGCCAGCGGGGCAAACCAAGACACCCAGTACTTT	1	TRBV14*00	TRBD1*00	TRBJ2-5*00	0.0034843
CD4+YFP- DKO1	TGTGCCAGCGGAGGGGACTCCTATGAACAGTACTTC	1	TRBV13-2*00	TRBD1*00	TRBJ2-7*00	0.0034843
CD4+YFP- DKO1	TGTGCCAGCACCCTTTCTGGAAATACGCTCTATTTT	1	TRBV19*00		TRBJ1-3*00	0.0034843
CD4+YFP- DKO1	TGTGCCAGCACGGACAGAAACACAGAAGTCTTCTTT	1	TRBV19*00	TRBD1*00	TRBJ1-1*00	0.0034843
CD4+YFP- DKO1	TGTGCCAGCAGTTTCTCCCAGGGAGTAGTCTTCTTT	1	TRBV14*00	TRBD1*00	TRBJ1-1*00	0.0034843
CD4+YFP- DKO1	TGTGCCAGCAGTTTGGGACATACAGAAGTCTTCTTT	1	TRBV15*00	TRBD1*00	TRBJ1-1*00	0.0034843
CD4+YFP- DKO1	TGTGCCAGCAGTTTAGTGGGGGGGGAACAGTACTTC	1	TRBV15*00	TRBD2*00	TRBJ2-7*00	0.0034843
CD4+YFP- DKO1	TGTGCCAGCAGTCTGTCGTCAGAAACGCTGTATTTT	1	TRBV26*00		TRBJ2-3*00	0.0034843
CD4+YFP- DKO1	TGTGCCAGCAGTCGGACAGAAAACACCTTGTACTTT	1	TRBV19*00	TRBD1*00	TRBJ2-4*00	0.0034843
CD4+YFP- DKO1	TGTGCCAGCAGTCAGACATCGTATGAACAGTACTTC	1	TRBV26*00		TRBJ2-7*00	0.0034843
CD4+YFP- DKO1	TGTGCCAGCAGTGGTGACAATTATGAACAGTACTTC	1	TRBV13-1*00		TRBJ2-7*00	0.0034843
CD4+YFP- DKO1	TGTGCCAGCAGTGATTTCGACTCCGACTACACCTTC	1	TRBV13-3*00		TRBJ1-2*00	0.0034843
CD4+YFP- DKO1	TGTGCCAGCAGTGATGAGGGGAACACCTTGTACTTT	1	TRBV13-1*00	TRBD1*00	TRBJ2-4*00	0.0034843
CD4+YFP- DKO1	TGTGCCAGCAGTGAGGGGAACACAGAAGTCTTCTTT	1	TRBV13-1*00		TRBJ1-1*00	0.0034843
CD4+YFP- DKO1	TGTGCCAGCAGTGAGAACTATGCTGAGCAGTTCTTC	1	TRBV13-1*00		TRBJ2-1*00	0.0034843
CD4+YFP- DKO1	TGTGCCAGCAGTGAAAGGGGCACAGAAGTCTTCTTT	1	TRBV13-1*00	TRBD1*00	TRBJ1-1*00	0.0034843
CD4+YFP- DKO1	TGTGCCAGCAGTATGAGAGCCACAGAAGTCTTCTTT	1	TRBV19*00		TRBJ1-1*00	0.0034843
CD4+YFP- DKO1	TGTGCCAGCAGTATATCCCGAGGGGAAGTCTTCTTT	1	TRBV19*00	TRBD1*00	TRBJ1-1*00	0.0034843
CD4+YFP- DKO1	TGTGCCAGCAGTACAAACACCGGGCAGCTCTACTTT	1	TRBV15*00		TRBJ2-2*00	0.0034843
CD4+YFP- DKO1	TGTGCCAGCAGTAAGGACAACACAGAAGTCTTCTTT	1	TRBV15*00		TRBJ1-1*00	0.0034843
CD4+YFP- DKO1	TGTGCCAGCAGCTTTGAGGGGTCCGACTACACCTTC	1	TRBV3*00	TRBD1*00	TRBJ1-2*00	0.0034843
CD4+YFP- DKO1	TGTGCCAGCAGCTTGACCCCCTATGAACAGTACTTC	1	TRBV3*00		TRBJ2-7*00	0.0034843
CD4+YFP- DKO1	TGTGCCAGCAGCTCGCGGGACAAAGAAGTCTTCTTT	1	TRBV25*00		TRBJ1-1*00	0.0034843
CD4+YFP- DKO1	TGTGCCAGCAGCTCGACAGGGTTTGAACAGTACTTC	1	TRBV25*00	TRBD1*00	TRBJ2-7*00	0.0034843
CD4+YFP- DKO1	TGTGCCAGCAGCTATTGGTCTGAAACGCTGTATTTT	1	TRBV4*00		TRBJ2-3*00	0.0034843
CD4+YFP- DKO1	TGTGCCAGCAGCTACCCGAACTCCGACTACACCTTC	1	TRBV4*00		TRBJ1-2*00	0.0034843
CD4+YFP- DKO1	TGTGCCAGCAGCCCTGCAAACACAGAAGTCTTCTTT	1	TRBV2*00		TRBJ1-1*00	0.0034843
CD4+YFP- DKO1	TGTGCCAGCAGCCCCAGCTCCTATGAACAGTACTTC	1	TRBV3*00		TRBJ2-7*00	0.0034843
CD4+YFP- DKO1	TGTGCCAGCAGCCGACAGGATGCTGAGCAGTTCTTC	1	TRBV26*00	TRBD1*00	TRBJ2-1*00	0.0034843
CD4+YFP- DKO1	TGTGCCAGCAGCCACCTAAACTCCGACTACACCTTC	1	TRBV2*00		TRBJ1-2*00	0.0034843
CD4+YFP- DKO1	TGTGCCAGCAGCGACAGGGTGGACACCCAGTACTTT	1	TRBV2*00	TRBD1*00	TRBJ2-5*00	0.0034843
CD4+YFP- DKO1	TGTGCCAGCAGCACACAAAACTCCGACTACACCTTC	1	TRBV3*00		TRBJ1-2*00	0.0034843
CD4+YFP- DKO1	TGTGCCAGCAGCAGGGTCAACGAAAGATTATTTTTC	1	TRBV15*00	TRBD1*00	TRBJ1-4*00	0.0034843
CD4+YFP- DKO1	TGTGCCAGGGGGGGGAACTATGCTGAGCAGTTCTTC	1	TRBV31*00	TRBD2*00	TRBJ2-1*00	0.0034843
CD4+YFP- DKO1	TGTGCAAGCAGCTTAGGGACATTTGAACAGTACTTC	1	TRBV16*00	TRBD1*00	TRBJ2-7*00	0.0034843
CD4+YFP- DKO1	TGTGCAAGCAGCTTAGAGGGGTATGAACAGTACTTC	1	TRBV16*00		TRBJ2-7*00	0.0034843
CD4+YFP- DKO1	TGTGCAAGCAGCTTAGAGGACACAGAAGTCTTCTTT	1	TRBV16*00		TRBJ1-1*00	0.0034843
CD4+YFP- DKO1	TGCACCTGTGGGGGGGACCAAGACACCCAGTACTTT	1	TRBV1*00	TRBD2*00	TRBJ2-5*00	0.0034843
CD4+YFP- DKO1	TGCACCTGCAGTGCCGACAACTATGAACAGTACTTC	1	TRBV1*00		TRBJ2-7*00	0.0034843
CD4+YFP- DKO1	TGTGCCTGGAGTACGGACTGGGGACAGTACTTC	1	TRBV31*00	TRBD2*00	TRBJ2-7*00	0.0034843
CD4+YFP- DKO1	TGTGCCATGGGAAGTCAAAACACCTTGTACTTT	1	TRBV13-2*00		TRBJ2-4*00	0.0034843
CD4+YFP- DKO1	TGTGCCAGCTCTCTTCTCTATGAACAGTACTTC	1	TRBV12-1*00		TRBJ2-7*00	0.0034843
CD4+YFP- DKO1	TGTGCCAGCGGTGGCCGCAGAGAACAGTACTTC	1	TRBV13-2*00		TRBJ2-7*00	0.0034843
CD4+YFP- DKO1	TGTGCCAGCGGTAACCAAGACACCCAGTACTTT	1	TRBV13-2*00		TRBJ2-5*00	0.0034843
CD4+YFP- DKO1	TGTGCCAGCAGTTTACGCTATGAACAGTACTTC	1	TRBV15*00		TRBJ2-7*00	0.0034843
CD4+YFP- DKO1	TGTGCCAGCAGTTCAAACACAGAAGTCTTCTTT	1	TRBV15*00		TRBJ1-1*00	0.0034843
CD4+YFP- DKO1	TGTGCCAGCAGTCTTCGGGAAGAAGTCTTCTTT	1	TRBV26*00	TRBD1*00	TRBJ1-1*00	0.0034843
CD4+YFP- DKO1	TGTGCCAGCAGCTTACAAGACACCCAGTACTTT	1	TRBV25*00		TRBJ2-5*00	0.0034843
CD4+YFP- DKO1	TGTGCCAGCAGCCAAGAAAATACGCTCTATTTT	1	TRBV2*00		TRBJ1-3*00	0.0034843
CD4+YFP- DKO1	TGTGCCAGCAGGGACAACTATGAACAGTACTTC	1	TRBV19*00	TRBD1*00	TRBJ2-7*00	0.0034843
CD4+YFP- DKO1	TGTGCAAGCAGCCCATCCTATGAACAGTACTTC	1	TRBV16*00		TRBJ2-7*00	0.0034843
CD4+YFP- DKO1	TGTGGTGCTTGGGGGGCTGAAACGCTGTATTTT	1	TRBV20*00		TRBJ2-3*00	0.0034843
CD4+YFP- DKO1	TGTAGTTCTAGTACTGCAGAAACGCTGTATTTT	1	TRBV30*00		TRBJ2-3*00	0.0034843
CD4+YFP- DKO1	TGCACCTGCAGTGCAGCAGACACCCAGTACTTT	1	TRBV1*00		TRBJ2-5*00	0.0034843
CD4+YFP- DKO1	TGCACCTGCAGTGCAGGGTATGAACAGTACTTC	1	TRBV1*00		TRBJ2-7*00	0.0034843
CD4+YFP- DKO1	TGCACCTGCAGTGCAGATGGCTCCGCTTTTT	1	TRBV1*00		TRBJ1-5*00	0.0034843
CD4+YFP- DKO1	TGTGCCAGCAGCCTCTATGAACAGTACTTC	1	TRBV4*00		TRBJ2-7*00	0.0034843
CD4+YFP- DKO1	TGTGCCAGCAGCCACCGGGAAGTCTTCTTT	1	TRBV4*00		TRBJ1-1*00	0.0034843
CD4+YFP- DKO1	TGTGCCAGCAGCAACACAGAAGTCTTCTTT	1	TRBV4*00		TRBJ1-1*00	0.0034843
CD4+YFP- DKO1	TGTGCCTGGAGGACTCCCCAGTACTTC	1	TRBV31*00		TRBJ2-7*00	0.0034843
CD4+YFP- DKO1	TGTGCCAGCGGTGATGAACAGTACTTC	1	TRBV13-2*00		TRBJ2-7*00	0.0034843
CD4+YFP- DKO1	TGTGCCAGCAGCTATGAACAGTACTTC	1	TRBV4*00		TRBJ2-7*00	0.0034843
CD4+YFP- DKO1	TGTGCTAGCAGTAGAAAGGAC	1	TRBV17*00		TRBJ2-3*00	0.0034843

[truncated: 2 more sheets: CD4 DKO2, CD4 DKO3]
